# Supplementary material for: Experimental and Computational Investigation of the Oxime Bond Stereochemistry in c-Jun N-terminal Kinase 3 Inhibitors 11H-Indeno[1,2-b]quinoxalin-11-one Oxime and Tryptanthrin-6-oxime
Source: Pharmaceutics. 2023 Jun 23;15(7):1802. doi: 10.3390/pharmaceutics15071802 (PMC10383563; doi:10.3390/pharmaceutics15071802)
Supplement: Supplementary file 1 [file pharmaceutics-15-01802-s001.zip]

Archive with 7 entries (7 files):
- 2249116.cif
- 2249116_CheckCIF.pdf
- 2249117.cif
- 2249117_CheckCIF.pdf
- 2249118.cif
- 2249118_CheckCIF.pdf
- Supplementary materials.pdf
