# Supplementary material for: Experimental and Computational Investigation of the Oxime Bond Stereochemistry in c-Jun N-terminal Kinase 3 Inhibitors 11H-Indeno[1,2-b]quinoxalin-11-one Oxime and Tryptanthrin-6-oxime
Source: Pharmaceutics. 2023 Jun 23;15(7):1802. doi: 10.3390/pharmaceutics15071802 (PMC10383563; doi:10.3390/pharmaceutics15071802)
Supplement: Supplementary file 1 [file pharmaceutics-15-01802-s001.zip › 2249116.cif]

 
data_vvm-trfin_a

_audit_creation_method           SHELXL-2018/3
_shelx_SHELXL_version_number     2018/3
_chemical_name_systematic        ?
_chemical_name_common            ?
_chemical_melting_point          ?
_chemical_formula_moiety         ?
_chemical_formula_sum            'C15 H9 N3 O2'
_chemical_formula_weight         263.25

loop_
_atom_type_symbol
_atom_type_description
_atom_type_scat_dispersion_real
_atom_type_scat_dispersion_imag
_atom_type_scat_source
C C 0.0040 0.0019 'Calculated with ShelXle (H\"ubschle, 2011)'
H H 0.0000 0.0000 'Calculated with ShelXle (H\"ubschle, 2011)'
N N 0.0077 0.0039 'Calculated with ShelXle (H\"ubschle, 2011)'
O O 0.0131 0.0071 'Calculated with ShelXle (H\"ubschle, 2011)'

_space_group_crystal_system      monoclinic
_space_group_IT_number           4
_space_group_name_H-M_alt        'P 21'
_space_group_name_Hall           'P 2yb'

_shelx_space_group_comment       
;
The symmetry employed for this shelxl refinement is uniquely defined
by the following loop, which should always be used as a source of
symmetry information in preference to the above space-group names.
They are only intended as comments.
;

loop_
_space_group_symop_operation_xyz
'x, y, z'
'-x, y+1/2, -z'

_cell_length_a                   13.614(3)
_cell_length_b                   4.8980(10)
_cell_length_c                   17.322(4)
_cell_angle_alpha                90
_cell_angle_beta                 90.12(3)
_cell_angle_gamma                90
_cell_volume                     1155.1(4)
_cell_formula_units_Z            4
_cell_measurement_temperature    100(2)
_cell_measurement_reflns_used    4463
_cell_measurement_theta_min      1.25
_cell_measurement_theta_max      27.32

_exptl_crystal_description       needle
_exptl_crystal_colour            colorless
_exptl_crystal_density_meas      ?
_exptl_crystal_density_method    ?
_exptl_crystal_density_diffrn    1.514
_exptl_crystal_F_000             544
_exptl_transmission_factor_min   ?
_exptl_transmission_factor_max   ?
_exptl_crystal_size_max          0.15
_exptl_crystal_size_mid          0.01
_exptl_crystal_size_min          0.01
_exptl_absorpt_coefficient_mu    0.117
_shelx_estimated_absorpt_T_min   0.983
_shelx_estimated_absorpt_T_max   0.999
_exptl_absorpt_correction_type   multi-scan
_exptl_absorpt_correction_T_min  0.8055
_exptl_absorpt_correction_T_max  1.0000
_exptl_absorpt_process_details   'XDS (Kabsch, 2010)'
_exptl_absorpt_special_details   ?

_diffrn_radiation_source         synchrotron
_diffrn_radiation_monochromator  'Double Crystal Monochromator'
_diffrn_ambient_temperature      100(2)
_diffrn_radiation_wavelength     0.7527
_diffrn_radiation_type           synchrotron
_diffrn_source                   synchrotron
_diffrn_measurement_device_type  'Rayonix SX-165 CCD'
_diffrn_measurement_method       '\f scan'
_diffrn_detector_area_resol_mean 12.4
_diffrn_reflns_number            7050
_diffrn_reflns_av_unetI/netI     0.0969
_diffrn_reflns_av_R_equivalents  0.0764
_diffrn_reflns_limit_h_min       -16
_diffrn_reflns_limit_h_max       16
_diffrn_reflns_limit_k_min       -5
_diffrn_reflns_limit_k_max       5
_diffrn_reflns_limit_l_min       -21
_diffrn_reflns_limit_l_max       21
_diffrn_reflns_theta_min         1.245
_diffrn_reflns_theta_max         27.318
_diffrn_reflns_theta_full        26.848
_diffrn_measured_fraction_theta_max 0.993
_diffrn_measured_fraction_theta_full 0.993
_diffrn_reflns_Laue_measured_fraction_max 0.993
_diffrn_reflns_Laue_measured_fraction_full 0.993
_diffrn_reflns_point_group_measured_fraction_max 0.973
_diffrn_reflns_point_group_measured_fraction_full 0.974
_reflns_number_total             4249
_reflns_number_gt                3075
_reflns_threshold_expression     'I > 2\s(I)'
_reflns_Friedel_coverage         0.739
_reflns_Friedel_fraction_max     0.947
_reflns_Friedel_fraction_full    0.948

_reflns_special_details          
;
 Reflections were merged by SHELXL according to the crystal
 class for the calculation of statistics and refinement.
 
 _reflns_Friedel_fraction is defined as the number of unique
 Friedel pairs measured divided by the number that would be
 possible theoretically, ignoring centric projections and
 systematic absences.
;
_computing_data_collection       'Marccd (Doyle, 2011)'
_computing_cell_refinement       'XDS (Kabsch, 2010)'
_computing_data_reduction        'XDS (Kabsch, 2010)'
_computing_structure_solution    'SHELXT-2018 (Sheldrick, 2015)'
_computing_structure_refinement  'SHELXL-2018 (Sheldrick, 2015)'
_computing_molecular_graphics    'ShelXle (H\"ubschle, 2011)'
_computing_publication_material  'CIFTAB (Sheldrick, 2015)'

_refine_special_details          ?
_refine_ls_structure_factor_coef Fsqd
_refine_ls_matrix_type           full
_refine_ls_weighting_scheme      calc
_refine_ls_weighting_details     
'w=1/[\s^2^(Fo^2^)+(0.0908P)^2^+0.1903P] where P=(Fo^2^+2Fc^2^)/3'
_atom_sites_solution_primary     dual
_atom_sites_solution_secondary   difmap
_atom_sites_solution_hydrogens   geom
_refine_ls_hydrogen_treatment    constr
_refine_ls_extinction_method     none
_refine_ls_extinction_coef       .
_refine_ls_abs_structure_details 
;
 Flack x determined using 972 quotients [(I+)-(I-)]/[(I+)+(I-)]
 (Parsons, Flack and Wagner, Acta Cryst. B69 (2013) 249-259).
;
_refine_ls_abs_structure_Flack   -1.3(10)
_chemical_absolute_configuration unk
_refine_ls_number_reflns         4249
_refine_ls_number_parameters     542
_refine_ls_number_restraints     1075
_refine_ls_R_factor_all          0.0992
_refine_ls_R_factor_gt           0.0659
_refine_ls_wR_factor_ref         0.1708
_refine_ls_wR_factor_gt          0.1551
_refine_ls_goodness_of_fit_ref   1.029
_refine_ls_restrained_S_all      0.940
_refine_ls_shift/su_max          0.000
_refine_ls_shift/su_mean         0.000

loop_
_atom_site_label
_atom_site_type_symbol
_atom_site_fract_x
_atom_site_fract_y
_atom_site_fract_z
_atom_site_U_iso_or_equiv
_atom_site_adp_type
_atom_site_occupancy
_atom_site_site_symmetry_order
_atom_site_calc_flag
_atom_site_refinement_flags_posn
_atom_site_refinement_flags_adp
_atom_site_refinement_flags_occupancy
_atom_site_disorder_assembly
_atom_site_disorder_group
O1 O 0.8793(3) 0.9879(9) 0.7794(2) 0.0318(10) Uani 1 1 d . . . . .
O2 O 0.5841(3) 1.3590(10) 1.0730(3) 0.0418(12) Uani 1 1 d . . . . .
H2 H 0.532253 1.344453 1.098846 0.063 Uiso 1 1 calc R U . . .
N1 N 0.7604(4) 1.0794(11) 0.8681(3) 0.0323(12) Uani 1 1 d . . . . .
N2 N 0.6048(4) 0.8509(12) 0.8736(3) 0.0337(12) Uani 1 1 d . . . . .
N3 N 0.5794(4) 1.1886(12) 1.0101(3) 0.0374(13) Uani 1 1 d . . . . .
C1 C 0.7255(5) 0.7297(14) 0.7753(4) 0.0330(14) Uani 1 1 d . . . . .
C2 C 0.6342(5) 0.6931(14) 0.8100(4) 0.0332(14) Uani 1 1 d . . . . .
C3 C 0.5720(5) 0.4945(15) 0.7816(4) 0.0371(16) Uani 1 1 d . . . . .
H3 H 0.509501 0.467684 0.804609 0.044 Uiso 1 1 calc R U . . .
C4 C 0.6004(5) 0.3327(14) 0.7192(4) 0.0345(15) Uani 1 1 d . . . . .
H4 H 0.557612 0.195466 0.699897 0.041 Uiso 1 1 calc R U . . .
C5 C 0.6918(4) 0.3738(14) 0.6856(3) 0.0310(14) Uani 1 1 d . . . . .
H5 H 0.711601 0.264670 0.643006 0.037 Uiso 1 1 calc R U . . .
C6 C 0.7538(5) 0.5729(13) 0.7138(4) 0.0324(14) Uani 1 1 d . . . . .
H6 H 0.816158 0.601249 0.690684 0.039 Uiso 1 1 calc R U . . .
C7 C 0.7974(5) 0.9414(13) 0.8051(4) 0.0342(15) Uani 1 1 d . . . . .
C8 C 0.6677(4) 1.0240(14) 0.8999(4) 0.0313(14) Uani 1 1 d . . . . .
C9 C 0.8093(4) 1.2870(13) 0.9109(4) 0.0304(14) Uani 1 1 d . . . . .
C10 C 0.7477(4) 1.3679(14) 0.9720(4) 0.0326(14) Uani 1 1 d . . . . .
C11 C 0.6583(4) 1.1983(14) 0.9661(3) 0.0313(14) Uani 1 1 d . . . . .
C12 C 0.7757(4) 1.5756(13) 1.0213(4) 0.0325(14) Uani 1 1 d . . . . .
H12 H 0.734083 1.632002 1.062275 0.039 Uiso 1 1 calc R U . . .
C13 C 0.8648(4) 1.6984(14) 1.0096(4) 0.0341(14) Uani 1 1 d . . . . .
H13 H 0.885115 1.840709 1.043325 0.041 Uiso 1 1 calc R U . . .
C14 C 0.9262(4) 1.6195(13) 0.9497(4) 0.0296(14) Uani 1 1 d . . . . .
H14 H 0.987610 1.708696 0.943550 0.035 Uiso 1 1 calc R U . . .
C15 C 0.8998(4) 1.4123(13) 0.8984(4) 0.0298(14) Uani 1 1 d . . . . .
H15 H 0.941317 1.359538 0.856975 0.036 Uiso 1 1 calc R U . . .
O1A O 0.0854(4) -0.3692(14) 0.4272(4) 0.0333(16) Uani 0.647(6) 1 d D U P A 1
H1A H 0.034021 -0.352232 0.400605 0.050 Uiso 0.647(6) 1 calc R U P A 1
O2A O 0.381(2) 0.017(5) 0.720(2) 0.030(3) Uani 0.647(6) 1 d D U P A 1
N1A N 0.2613(5) -0.0935(16) 0.6325(4) 0.0250(15) Uani 0.647(6) 1 d D U P A 1
N2A N 0.0801(5) -0.2010(16) 0.4905(4) 0.0293(17) Uani 0.647(6) 1 d D U P A 1
N3A N 0.1045(6) 0.1396(17) 0.6275(5) 0.0247(18) Uani 0.647(6) 1 d D U P A 1
C1A C 0.3083(7) -0.299(2) 0.5889(6) 0.025(2) Uani 0.647(6) 1 d D U P A 1
C2A C 0.2476(6) -0.3815(19) 0.5282(5) 0.024(2) Uani 0.647(6) 1 d D U P A 1
C3A C 0.2773(7) -0.592(2) 0.4798(6) 0.027(2) Uani 0.647(6) 1 d D U P A 1
H3AA H 0.235271 -0.653957 0.439617 0.032 Uiso 0.647(6) 1 calc R U P A 1
C4A C 0.3694(8) -0.711(3) 0.4905(8) 0.027(2) Uani 0.647(6) 1 d D U P A 1
H4A H 0.390360 -0.854218 0.457426 0.032 Uiso 0.647(6) 1 calc R U P A 1
C5A C 0.4307(9) -0.620(4) 0.5497(11) 0.027(3) Uani 0.647(6) 1 d D U P A 1
H5A H 0.495149 -0.692337 0.554580 0.032 Uiso 0.647(6) 1 calc R U P A 1
C6A C 0.3977(9) -0.424(4) 0.6019(10) 0.030(3) Uani 0.647(6) 1 d D U P A 1
H6A H 0.436255 -0.377283 0.645706 0.036 Uiso 0.647(6) 1 calc R U P A 1
C7A C 0.1568(8) -0.220(2) 0.5328(7) 0.026(2) Uani 0.647(6) 1 d D U P A 1
C8A C 0.1697(8) -0.044(2) 0.5988(6) 0.023(2) Uani 0.647(6) 1 d D U P A 1
C9A C 0.1368(6) 0.2860(19) 0.6909(5) 0.0261(19) Uani 0.647(6) 1 d D U P A 1
C10A C 0.2287(7) 0.258(2) 0.7263(6) 0.026(2) Uani 0.647(6) 1 d D U P A 1
C11A C 0.2981(6) 0.0504(19) 0.6959(5) 0.0283(19) Uani 0.647(6) 1 d D U P A 1
C12A C 0.0725(8) 0.487(2) 0.7179(6) 0.029(2) Uani 0.647(6) 1 d D U P A 1
H12A H 0.010420 0.511056 0.693720 0.035 Uiso 0.647(6) 1 calc R U P A 1
C13A C 0.0990(9) 0.652(3) 0.7801(8) 0.032(3) Uani 0.647(6) 1 d D U P A 1
H13A H 0.054696 0.785561 0.799095 0.038 Uiso 0.647(6) 1 calc R U P A 1
C14A C 0.1910(19) 0.619(7) 0.8143(19) 0.033(2) Uani 0.647(6) 1 d D U P A 1
H14A H 0.210222 0.735846 0.855344 0.040 Uiso 0.647(6) 1 calc R U P A 1
C15A C 0.2548(11) 0.417(4) 0.7893(9) 0.028(2) Uani 0.647(6) 1 d D U P A 1
H15A H 0.315636 0.387504 0.815014 0.033 Uiso 0.647(6) 1 calc R U P A 1
O1' O -0.0602(8) 0.420(2) 0.5851(7) 0.035(3) Uani 0.353(6) 1 d D U P A 2
H1' H -0.106021 0.410472 0.552628 0.053 Uiso 0.353(6) 1 calc R U P A 2
O2' O 0.381(4) -0.030(10) 0.719(4) 0.027(4) Uani 0.353(6) 1 d D U P A 2
N1' N 0.2328(9) 0.081(3) 0.6617(8) 0.026(2) Uani 0.353(6) 1 d D U P A 2
N2' N 0.0117(9) 0.232(3) 0.5668(8) 0.032(3) Uani 0.353(6) 1 d D U P A 2
N3' N 0.1721(11) -0.135(3) 0.5473(11) 0.024(3) Uani 0.353(6) 1 d D U P A 2
C1' C 0.2006(14) 0.290(4) 0.7122(12) 0.025(3) Uani 0.353(6) 1 d D U P A 2
C2' C 0.1094(13) 0.386(4) 0.6870(11) 0.027(3) Uani 0.353(6) 1 d D U P A 2
C3' C 0.0627(15) 0.592(4) 0.7280(13) 0.031(3) Uani 0.353(6) 1 d D U P A 2
H3'A H -0.000731 0.652187 0.712515 0.037 Uiso 0.353(6) 1 calc R U P A 2
C4' C 0.1086(18) 0.710(5) 0.7918(16) 0.032(3) Uani 0.353(6) 1 d D U P A 2
H4' H 0.078481 0.858787 0.817897 0.038 Uiso 0.353(6) 1 calc R U P A 2
C5' C 0.199(3) 0.610(13) 0.817(3) 0.031(3) Uani 0.353(6) 1 d D U P A 2
H5' H 0.227281 0.677851 0.863434 0.037 Uiso 0.353(6) 1 calc R U P A 2
C6' C 0.247(2) 0.410(8) 0.7749(18) 0.030(3) Uani 0.353(6) 1 d D U P A 2
H6' H 0.311949 0.355942 0.788831 0.036 Uiso 0.353(6) 1 calc R U P A 2
C7' C 0.0819(13) 0.243(4) 0.6156(11) 0.025(3) Uani 0.353(6) 1 d D U P A 2
C8' C 0.1602(14) 0.044(4) 0.6072(12) 0.022(3) Uani 0.353(6) 1 d D U P A 2
C9' C 0.2565(11) -0.289(3) 0.5491(11) 0.026(3) Uani 0.353(6) 1 d D U P A 2
C10' C 0.3311(12) -0.265(4) 0.6041(11) 0.025(3) Uani 0.353(6) 1 d D U P A 2
C11' C 0.3231(11) -0.056(3) 0.6667(9) 0.028(3) Uani 0.353(6) 1 d D U P A 2
C12' C 0.2663(13) -0.489(4) 0.4927(11) 0.025(3) Uani 0.353(6) 1 d D U P A 2
H12' H 0.216676 -0.507525 0.454425 0.030 Uiso 0.353(6) 1 calc R U P A 2
C13' C 0.3471(16) -0.664(5) 0.4910(14) 0.023(3) Uani 0.353(6) 1 d D U P A 2
H13' H 0.354834 -0.794611 0.450876 0.027 Uiso 0.353(6) 1 calc R U P A 2
C14' C 0.4162(19) -0.641(6) 0.550(2) 0.028(4) Uani 0.353(6) 1 d D U P A 2
H14' H 0.464653 -0.779406 0.555870 0.033 Uiso 0.353(6) 1 calc R U P A 2
C15' C 0.4159(18) -0.421(7) 0.6011(19) 0.027(3) Uani 0.353(6) 1 d D U P A 2
H15' H 0.471369 -0.379973 0.632351 0.032 Uiso 0.353(6) 1 calc R U P A 2

loop_
_atom_site_aniso_label
_atom_site_aniso_U_11
_atom_site_aniso_U_22
_atom_site_aniso_U_33
_atom_site_aniso_U_23
_atom_site_aniso_U_13
_atom_site_aniso_U_12
O1 0.022(2) 0.038(2) 0.035(2) 0.002(2) 0.0044(17) -0.0006(18)
O2 0.034(2) 0.053(3) 0.039(3) -0.009(2) 0.0035(19) 0.003(2)
N1 0.028(2) 0.035(3) 0.034(3) 0.001(2) 0.000(2) 0.003(2)
N2 0.033(3) 0.036(3) 0.032(3) -0.003(3) -0.003(2) 0.009(2)
N3 0.036(3) 0.037(3) 0.039(3) -0.002(3) 0.001(2) 0.003(3)
C1 0.037(3) 0.031(4) 0.031(3) 0.004(3) -0.006(3) 0.004(3)
C2 0.037(3) 0.039(4) 0.024(3) 0.003(3) -0.006(3) 0.011(3)
C3 0.031(3) 0.050(4) 0.031(3) 0.010(3) 0.001(3) 0.004(3)
C4 0.037(3) 0.034(4) 0.033(3) 0.005(3) -0.017(3) 0.000(3)
C5 0.032(3) 0.036(4) 0.025(3) 0.001(3) -0.006(2) 0.005(3)
C6 0.032(3) 0.038(4) 0.027(3) 0.001(3) -0.005(3) 0.005(3)
C7 0.038(3) 0.028(3) 0.037(4) 0.007(3) 0.001(3) 0.008(3)
C8 0.017(2) 0.045(4) 0.032(3) 0.009(3) -0.003(2) 0.005(3)
C9 0.031(3) 0.026(3) 0.034(3) 0.003(3) -0.010(3) -0.002(2)
C10 0.022(3) 0.040(4) 0.035(3) 0.012(3) -0.003(2) 0.004(3)
C11 0.022(3) 0.040(4) 0.031(3) 0.010(3) -0.004(2) -0.011(3)
C12 0.028(3) 0.035(4) 0.035(3) 0.004(3) 0.000(3) 0.004(3)
C13 0.033(3) 0.034(3) 0.035(3) 0.003(3) -0.003(3) 0.005(3)
C14 0.021(3) 0.030(3) 0.037(3) 0.004(3) -0.005(2) -0.003(2)
C15 0.026(3) 0.032(3) 0.032(3) 0.006(3) -0.003(2) 0.002(3)
O1A 0.026(3) 0.045(4) 0.029(3) -0.002(3) -0.005(3) -0.002(3)
O2A 0.022(4) 0.032(9) 0.036(4) 0.003(6) -0.007(4) -0.001(5)
N1A 0.021(3) 0.026(3) 0.028(3) 0.002(3) -0.001(3) 0.001(3)
N2A 0.026(3) 0.032(4) 0.030(4) -0.002(3) -0.006(3) -0.001(3)
N3A 0.021(4) 0.028(4) 0.025(3) 0.000(3) -0.002(3) -0.001(3)
C1A 0.020(4) 0.025(4) 0.029(4) 0.002(4) 0.000(4) -0.001(4)
C2A 0.022(3) 0.024(5) 0.025(4) 0.003(4) 0.002(3) 0.001(4)
C3A 0.026(4) 0.024(5) 0.031(4) 0.000(4) 0.006(4) 0.003(4)
C4A 0.020(5) 0.027(5) 0.033(4) 0.001(4) 0.001(4) 0.004(4)
C5A 0.017(5) 0.032(5) 0.033(4) 0.004(4) 0.006(4) -0.002(4)
C6A 0.016(5) 0.040(5) 0.033(4) 0.009(4) 0.001(4) -0.004(4)
C7A 0.025(4) 0.024(5) 0.029(5) -0.003(4) -0.008(3) -0.002(4)
C8A 0.018(3) 0.028(5) 0.023(4) 0.002(4) 0.001(3) 0.005(3)
C9A 0.025(4) 0.027(4) 0.026(4) 0.006(4) 0.001(3) -0.001(3)
C10A 0.026(4) 0.031(4) 0.021(4) 0.008(4) -0.004(3) -0.007(4)
C11A 0.024(4) 0.029(4) 0.032(4) 0.006(4) 0.000(3) -0.001(3)
C12A 0.030(4) 0.028(5) 0.029(4) 0.000(5) 0.003(4) -0.005(4)
C13A 0.030(4) 0.033(6) 0.032(5) -0.001(4) 0.003(4) -0.004(4)
C14A 0.034(5) 0.037(5) 0.029(5) 0.003(5) 0.005(4) -0.006(4)
C15A 0.031(4) 0.028(4) 0.023(6) 0.004(5) -0.002(4) -0.003(4)
O1' 0.034(6) 0.036(7) 0.036(7) 0.003(5) -0.001(5) 0.007(5)
O2' 0.026(6) 0.027(10) 0.029(6) 0.006(8) -0.005(6) 0.000(7)
N1' 0.025(4) 0.028(4) 0.026(4) -0.001(4) -0.001(4) -0.001(4)
N2' 0.027(5) 0.029(6) 0.039(6) 0.006(5) 0.000(5) 0.000(5)
N3' 0.019(5) 0.027(6) 0.025(5) -0.001(5) 0.001(4) -0.001(5)
C1' 0.026(5) 0.026(5) 0.024(5) 0.002(5) 0.001(5) -0.006(5)
C2' 0.028(6) 0.025(6) 0.027(5) -0.003(5) 0.001(5) -0.003(5)
C3' 0.031(6) 0.032(7) 0.029(6) 0.000(6) 0.003(5) -0.002(6)
C4' 0.034(6) 0.032(7) 0.029(6) 0.002(6) 0.004(5) -0.005(6)
C5' 0.031(6) 0.034(6) 0.027(6) 0.004(6) 0.002(6) -0.006(6)
C6' 0.030(6) 0.032(6) 0.027(7) 0.004(6) 0.001(5) 0.001(6)
C7' 0.021(5) 0.025(6) 0.028(5) 0.003(5) 0.000(5) -0.001(5)
C8' 0.024(5) 0.023(6) 0.019(5) -0.001(5) -0.002(4) -0.001(5)
C9' 0.026(5) 0.025(5) 0.027(5) 0.001(5) 0.000(4) 0.000(5)
C10' 0.018(5) 0.029(5) 0.027(5) 0.006(5) -0.003(5) -0.004(5)
C11' 0.024(5) 0.030(6) 0.031(5) 0.006(5) -0.002(5) -0.005(5)
C12' 0.022(5) 0.021(7) 0.032(6) 0.001(6) 0.003(5) 0.000(6)
C13' 0.018(7) 0.022(6) 0.029(5) 0.000(5) 0.012(6) 0.001(6)
C14' 0.022(6) 0.030(6) 0.031(6) 0.007(6) 0.007(6) -0.002(6)
C15' 0.017(6) 0.031(6) 0.032(6) 0.007(5) -0.002(6) -0.005(6)

_geom_special_details            
;
 All esds (except the esd in the dihedral angle between two l.s. planes)
 are estimated using the full covariance matrix.  The cell esds are taken
 into account individually in the estimation of esds in distances, angles
 and torsion angles; correlations between esds in cell parameters are only
 used when they are defined by crystal symmetry.  An approximate (isotropic)
 treatment of cell esds is used for estimating esds involving l.s. planes.
;

loop_
_geom_bond_atom_site_label_1
_geom_bond_atom_site_label_2
_geom_bond_distance
_geom_bond_site_symmetry_2
_geom_bond_publ_flag
O1 C7 1.224(7) . ?
O2 H2 0.8400 . ?
O2 N3 1.374(7) . ?
N1 C7 1.379(8) . ?
N1 C8 1.406(7) . ?
N1 C9 1.424(8) . ?
N2 C2 1.404(8) . ?
N2 C8 1.287(8) . ?
N3 C11 1.320(8) . ?
C1 C2 1.394(9) . ?
C1 C6 1.368(9) . ?
C1 C7 1.516(9) . ?
C2 C3 1.380(10) . ?
C3 H3 0.9500 . ?
C3 C4 1.395(10) . ?
C4 H4 0.9500 . ?
C4 C5 1.390(9) . ?
C5 H5 0.9500 . ?
C5 C6 1.379(9) . ?
C6 H6 0.9500 . ?
C8 C11 1.434(9) . ?
C9 C10 1.409(9) . ?
C9 C15 1.393(8) . ?
C10 C11 1.477(8) . ?
C10 C12 1.381(10) . ?
C12 H12 0.9500 . ?
C12 C13 1.370(9) . ?
C13 H13 0.9500 . ?
C13 C14 1.388(9) . ?
C14 H14 0.9500 . ?
C14 C15 1.396(9) . ?
C15 H15 0.9500 . ?
O1A H1A 0.8400 . ?
O1A N2A 1.374(9) . ?
O2A C11A 1.213(17) . ?
N1A C1A 1.413(12) . ?
N1A C8A 1.397(12) . ?
N1A C11A 1.397(10) . ?
N2A C7A 1.277(12) . ?
N3A C8A 1.359(10) . ?
N3A C9A 1.384(9) . ?
C1A C2A 1.396(8) . ?
C1A C6A 1.381(8) . ?
C2A C3A 1.390(9) . ?
C2A C7A 1.470(13) . ?
C3A H3AA 0.9500 . ?
C3A C4A 1.395(8) . ?
C4A H4A 0.9500 . ?
C4A C5A 1.394(8) . ?
C5A H5A 0.9500 . ?
C5A C6A 1.393(9) . ?
C6A H6A 0.9500 . ?
C7A C8A 1.443(14) . ?
C9A C10A 1.398(8) . ?
C9A C12A 1.398(9) . ?
C10A C11A 1.486(12) . ?
C10A C15A 1.386(8) . ?
C12A H12A 0.9500 . ?
C12A C13A 1.393(9) . ?
C13A H13A 0.9500 . ?
C13A C14A 1.394(9) . ?
C14A H14A 0.9500 . ?
C14A C15A 1.386(9) . ?
C15A H15A 0.9500 . ?
O1' H1' 0.8400 . ?
O1' N2' 1.384(13) . ?
O2' C11' 1.212(19) . ?
N1' C1' 1.42(2) . ?
N1' C8' 1.38(2) . ?
N1' C11' 1.400(13) . ?
N2' C7' 1.274(15) . ?
N3' C8' 1.367(12) . ?
N3' C9' 1.374(12) . ?
C1' C2' 1.396(10) . ?
C1' C6' 1.388(10) . ?
C2' C3' 1.388(10) . ?
C2' C7' 1.47(2) . ?
C3' H3'A 0.9500 . ?
C3' C4' 1.396(10) . ?
C4' H4' 0.9500 . ?
C4' C5' 1.394(10) . ?
C5' H5' 0.9500 . ?
C5' C6' 1.389(10) . ?
C6' H6' 0.9500 . ?
C7' C8' 1.45(2) . ?
C9' C10' 1.396(10) . ?
C9' C12' 1.392(10) . ?
C10' C11' 1.496(15) . ?
C10' C15' 1.386(10) . ?
C12' H12' 0.9500 . ?
C12' C13' 1.395(10) . ?
C13' H13' 0.9500 . ?
C13' C14' 1.393(10) . ?
C14' H14' 0.9500 . ?
C14' C15' 1.394(10) . ?
C15' H15' 0.9500 . ?

loop_
_geom_angle_atom_site_label_1
_geom_angle_atom_site_label_2
_geom_angle_atom_site_label_3
_geom_angle
_geom_angle_site_symmetry_1
_geom_angle_site_symmetry_3
_geom_angle_publ_flag
N3 O2 H2 109.5 . . ?
C7 N1 C8 123.1(6) . . ?
C7 N1 C9 126.2(5) . . ?
C8 N1 C9 110.7(5) . . ?
C8 N2 C2 116.7(5) . . ?
C11 N3 O2 113.5(5) . . ?
C2 C1 C7 121.1(6) . . ?
C6 C1 C2 121.1(6) . . ?
C6 C1 C7 117.8(6) . . ?
C1 C2 N2 121.6(6) . . ?
C3 C2 N2 119.5(6) . . ?
C3 C2 C1 118.9(6) . . ?
C2 C3 H3 119.8 . . ?
C2 C3 C4 120.4(6) . . ?
C4 C3 H3 119.8 . . ?
C3 C4 H4 120.3 . . ?
C5 C4 C3 119.5(6) . . ?
C5 C4 H4 120.3 . . ?
C4 C5 H5 120.0 . . ?
C6 C5 C4 120.1(6) . . ?
C6 C5 H5 120.0 . . ?
C1 C6 C5 120.0(6) . . ?
C1 C6 H6 120.0 . . ?
C5 C6 H6 120.0 . . ?
O1 C7 N1 122.1(6) . . ?
O1 C7 C1 126.3(6) . . ?
N1 C7 C1 111.6(5) . . ?
N1 C8 C11 106.3(5) . . ?
N2 C8 N1 125.8(6) . . ?
N2 C8 C11 127.9(5) . . ?
C10 C9 N1 108.3(5) . . ?
C15 C9 N1 130.2(6) . . ?
C15 C9 C10 121.4(6) . . ?
C9 C10 C11 106.4(6) . . ?
C12 C10 C9 120.5(6) . . ?
C12 C10 C11 133.1(6) . . ?
N3 C11 C8 120.9(5) . . ?
N3 C11 C10 130.7(6) . . ?
C8 C11 C10 108.4(5) . . ?
C10 C12 H12 120.8 . . ?
C13 C12 C10 118.4(6) . . ?
C13 C12 H12 120.8 . . ?
C12 C13 H13 119.2 . . ?
C12 C13 C14 121.5(6) . . ?
C14 C13 H13 119.2 . . ?
C13 C14 H14 119.2 . . ?
C13 C14 C15 121.6(6) . . ?
C15 C14 H14 119.2 . . ?
C9 C15 C14 116.5(6) . . ?
C9 C15 H15 121.7 . . ?
C14 C15 H15 121.7 . . ?
N2A O1A H1A 109.5 . . ?
C8A N1A C1A 107.8(7) . . ?
C8A N1A C11A 124.0(8) . . ?
C11A N1A C1A 128.1(7) . . ?
C7A N2A O1A 111.7(8) . . ?
C8A N3A C9A 115.2(8) . . ?
C2A C1A N1A 109.9(8) . . ?
C6A C1A N1A 129.0(8) . . ?
C6A C1A C2A 121.0(8) . . ?
C1A C2A C7A 107.5(8) . . ?
C3A C2A C1A 119.8(8) . . ?
C3A C2A C7A 132.6(8) . . ?
C2A C3A H3AA 120.2 . . ?
C2A C3A C4A 119.5(9) . . ?
C4A C3A H3AA 120.2 . . ?
C3A C4A H4A 120.0 . . ?
C5A C4A C3A 120.0(9) . . ?
C5A C4A H4A 120.0 . . ?
C4A C5A H5A 119.8 . . ?
C6A C5A C4A 120.3(9) . . ?
C6A C5A H5A 119.8 . . ?
C1A C6A C5A 119.0(9) . . ?
C1A C6A H6A 120.5 . . ?
C5A C6A H6A 120.5 . . ?
N2A C7A C2A 134.0(10) . . ?
N2A C7A C8A 120.6(10) . . ?
C8A C7A C2A 105.2(8) . . ?
N1A C8A C7A 109.6(8) . . ?
N3A C8A N1A 123.1(8) . . ?
N3A C8A C7A 127.3(9) . . ?
N3A C9A C10A 125.4(8) . . ?
N3A C9A C12A 115.6(8) . . ?
C12A C9A C10A 118.9(8) . . ?
C9A C10A C11A 118.8(8) . . ?
C15A C10A C9A 121.2(9) . . ?
C15A C10A C11A 120.0(8) . . ?
O2A C11A N1A 122.4(18) . . ?
O2A C11A C10A 124.1(17) . . ?
N1A C11A C10A 113.3(7) . . ?
C9A C12A H12A 119.8 . . ?
C13A C12A C9A 120.3(9) . . ?
C13A C12A H12A 119.8 . . ?
C12A C13A H13A 120.3 . . ?
C12A C13A C14A 119.5(9) . . ?
C14A C13A H13A 120.3 . . ?
C13A C14A H14A 119.6 . . ?
C15A C14A C13A 120.9(10) . . ?
C15A C14A H14A 119.6 . . ?
C10A C15A C14A 119.1(9) . . ?
C10A C15A H15A 120.5 . . ?
C14A C15A H15A 120.5 . . ?
N2' O1' H1' 109.5 . . ?
C8' N1' C1' 107.2(13) . . ?
C8' N1' C11' 127.4(15) . . ?
C11' N1' C1' 125.4(14) . . ?
C7' N2' O1' 110.5(15) . . ?
C8' N3' C9' 115.7(16) . . ?
C2' C1' N1' 109.1(15) . . ?
C6' C1' N1' 130.3(16) . . ?
C6' C1' C2' 120.5(17) . . ?
C1' C2' C7' 109.1(15) . . ?
C3' C2' C1' 119.6(17) . . ?
C3' C2' C7' 131.3(16) . . ?
C2' C3' H3'A 120.0 . . ?
C2' C3' C4' 120.1(17) . . ?
C4' C3' H3'A 120.0 . . ?
C3' C4' H4' 120.1 . . ?
C5' C4' C3' 119.7(17) . . ?
C5' C4' H4' 120.1 . . ?
C4' C5' H5' 119.9 . . ?
C6' C5' C4' 120.1(18) . . ?
C6' C5' H5' 119.9 . . ?
C1' C6' C5' 119.6(17) . . ?
C1' C6' H6' 120.2 . . ?
C5' C6' H6' 120.2 . . ?
N2' C7' C2' 140.1(18) . . ?
N2' C7' C8' 117.0(17) . . ?
C8' C7' C2' 102.6(14) . . ?
N1' C8' C7' 111.6(14) . . ?
N3' C8' N1' 121.2(14) . . ?
N3' C8' C7' 126.4(16) . . ?
N3' C9' C10' 125.2(15) . . ?
N3' C9' C12' 116.9(15) . . ?
C12' C9' C10' 117.8(14) . . ?
C9' C10' C11' 119.8(14) . . ?
C15' C10' C9' 122.2(15) . . ?
C15' C10' C11' 117.9(14) . . ?
O2' C11' N1' 124(3) . . ?
O2' C11' C10' 125(3) . . ?
N1' C11' C10' 110.4(13) . . ?
C9' C12' H12' 119.2 . . ?
C9' C12' C13' 121.7(15) . . ?
C13' C12' H12' 119.2 . . ?
C12' C13' H13' 121.1 . . ?
C14' C13' C12' 117.8(15) . . ?
C14' C13' H13' 121.1 . . ?
C13' C14' H14' 119.2 . . ?
C13' C14' C15' 121.7(17) . . ?
C15' C14' H14' 119.2 . . ?
C10' C15' C14' 117.0(15) . . ?
C10' C15' H15' 121.5 . . ?
C14' C15' H15' 121.5 . . ?

_refine_diff_density_max         0.607
_refine_diff_density_min         -0.236
_refine_diff_density_rms         0.057

_shelx_res_file                  
;
TITL vvm-trfin in P2(1); 100K; Moscow
    vvm-trfin_a.res
    created by SHELXL-2018/3 at 17:51:04 on 15-Mar-2023
CELL  0.75270  13.6140   4.8980  17.3220   90.000   90.125   90.000
ZERR    4.000   0.0027   0.0010   0.0035    0.000    0.030    0.000
LATT -1
SYMM -X, 1/2+Y, -Z
SFAC C  H  N  O
DISP $C  0.00402  0.00193 12.76530!source kissel
DISP $H -0.00002  0.00000  0.66630!source kissel
DISP $N  0.00768  0.00389 22.25521!source kissel
DISP $O  0.01307  0.00707 37.19182!source kissel
UNIT 60 36 12 8
 
LIST 4 ! automatically inserted. Change 6 to 4 for CHECKCIF!!
TEMP -173
 
L.S. 6
BOND $H
FMAP 2
PLAN 5
 
OMIT 0
OMIT -3 5 10
OMIT -9 -4 15
OMIT -10 -4 14
OMIT -5 2 2
 
SIMU 0.01 0.01 O1a > C15'
 
SADI 0.01 C9a C10a  C10a C15a  C15a C14a  C14a C13a  C13a C12a C12a C9a =
          C1A C6A  C6A C5A  C5A C4A  C4A C3A  C3A C2A  C2A C1A =
          C9' C10'  C10' C15'  C15' C14'  C14' C13'  C13' C12' C12' C9' =
          C1' C6'  C6' C5'  C5' C4'  C4' C3'  C3' C2'  C2' C1'
 
SADI 0.01 C1a C4a  C2a C5a  C3a C6a  C9a C14a  C10a C13a  C12a C15a  C8a C10a =
          C1' C4'  C2' C5'  C3' C6'  C9' C14'  C10' C13'  C12' C15'  C8' C10'
 
SADI 0.01 O2a C11a  O2' C11'
SADI 0.01 C7a N2a  C7' N2'
SADI 0.01 O1a N2a  O1' N2'
SADI 0.01 C10a C11a  C10' C11'
SADI 0.01 N1a C11a  N1' C11'
SADI 0.01 N3a C9a  N3a C8a  N3' C9'  N3' C8'
 
SHEL 99999 0.82
 
ACTA
 
SIZE 0.15 0.01 0.01
 
WGHT    0.090800    0.190300
FVAR       0.98548   0.64675
O1    4    0.879332    0.987882    0.779420    11.00000    0.02243    0.03814 =
         0.03483    0.00216    0.00436   -0.00057
O2    4    0.584107    1.359022    1.072978    11.00000    0.03410    0.05252 =
         0.03872   -0.00941    0.00351    0.00329
AFIX  83
H2    2    0.532253    1.344453    1.098846    11.00000   -1.50000
AFIX   0
N1    3    0.760380    1.079434    0.868053    11.00000    0.02786    0.03500 =
         0.03401    0.00085    0.00032    0.00254
N2    3    0.604791    0.850916    0.873596    11.00000    0.03298    0.03593 =
         0.03213   -0.00271   -0.00308    0.00901
N3    3    0.579354    1.188646    1.010060    11.00000    0.03642    0.03722 =
         0.03869   -0.00209    0.00078    0.00296
C1    1    0.725494    0.729652    0.775283    11.00000    0.03660    0.03124 =
         0.03098    0.00384   -0.00553    0.00385
C2    1    0.634200    0.693122    0.810039    11.00000    0.03669    0.03851 =
         0.02434    0.00346   -0.00619    0.01063
C3    1    0.572032    0.494457    0.781581    11.00000    0.03071    0.04965 =
         0.03085    0.00954    0.00108    0.00370
AFIX  43
H3    2    0.509501    0.467684    0.804609    11.00000   -1.20000
AFIX   0
C4    1    0.600419    0.332693    0.719214    11.00000    0.03731    0.03359 =
         0.03264    0.00472   -0.01665    0.00014
AFIX  43
H4    2    0.557612    0.195466    0.699897    11.00000   -1.20000
AFIX   0
C5    1    0.691815    0.373834    0.685554    11.00000    0.03174    0.03623 =
         0.02516    0.00116   -0.00572    0.00515
AFIX  43
H5    2    0.711601    0.264670    0.643006    11.00000   -1.20000
AFIX   0
C6    1    0.753797    0.572912    0.713848    11.00000    0.03202    0.03800 =
         0.02722    0.00064   -0.00462    0.00502
AFIX  43
H6    2    0.816158    0.601249    0.690684    11.00000   -1.20000
AFIX   0
C7    1    0.797390    0.941352    0.805147    11.00000    0.03844    0.02764 =
         0.03655    0.00655    0.00084    0.00758
C8    1    0.667654    1.023987    0.899944    11.00000    0.01684    0.04493 =
         0.03225    0.00929   -0.00313    0.00532
C9    1    0.809322    1.287025    0.910920    11.00000    0.03090    0.02615 =
         0.03423    0.00312   -0.00974   -0.00174
C10   1    0.747660    1.367917    0.971976    11.00000    0.02210    0.04030 =
         0.03548    0.01185   -0.00284    0.00370
C11   1    0.658278    1.198255    0.966057    11.00000    0.02204    0.04021 =
         0.03150    0.00976   -0.00429   -0.01083
C12   1    0.775656    1.575638    1.021282    11.00000    0.02786    0.03450 =
         0.03525    0.00433   -0.00040    0.00360
AFIX  43
H12   2    0.734083    1.632002    1.062275    11.00000   -1.20000
AFIX   0
C13   1    0.864802    1.698352    1.009635    11.00000    0.03340    0.03363 =
         0.03523    0.00340   -0.00305    0.00525
AFIX  43
H13   2    0.885115    1.840709    1.043325    11.00000   -1.20000
AFIX   0
C14   1    0.926162    1.619511    0.949734    11.00000    0.02112    0.03048 =
         0.03706    0.00448   -0.00544   -0.00347
AFIX  43
H14   2    0.987610    1.708696    0.943550    11.00000   -1.20000
AFIX   0
C15   1    0.899763    1.412330    0.898357    11.00000    0.02577    0.03177 =
         0.03191    0.00586   -0.00287    0.00181
AFIX  43
H15   2    0.941317    1.359538    0.856975    11.00000   -1.20000
AFIX   0
PART 1  21.0
O1A   4    0.085358   -0.369234    0.427161    21.00000    0.02609    0.04474 =
         0.02919   -0.00233   -0.00535   -0.00247
AFIX  83
H1A   2    0.034021   -0.352232    0.400605    21.00000   -1.50000
AFIX   0
O2A   4    0.380960    0.017139    0.720221    21.00000    0.02234    0.03220 =
         0.03648    0.00256   -0.00696   -0.00063
N1A   3    0.261293   -0.093536    0.632549    21.00000    0.02125    0.02612 =
         0.02766    0.00160   -0.00138    0.00053
N2A   3    0.080133   -0.201025    0.490491    21.00000    0.02556    0.03246 =
         0.02988   -0.00207   -0.00561   -0.00069
N3A   3    0.104457    0.139633    0.627478    21.00000    0.02133    0.02759 =
         0.02510    0.00018   -0.00197   -0.00119
C1A   1    0.308330   -0.299041    0.588901    21.00000    0.02002    0.02502 =
         0.02902    0.00179   -0.00034   -0.00053
C2A   1    0.247588   -0.381482    0.528209    21.00000    0.02228    0.02439 =
         0.02550    0.00325    0.00151    0.00108
C3A   1    0.277335   -0.591809    0.479765    21.00000    0.02632    0.02410 =
         0.03058   -0.00037    0.00582    0.00274
AFIX  43
H3AA  2    0.235271   -0.653957    0.439617    21.00000   -1.20000
AFIX   0
C4A   1    0.369396   -0.711018    0.490508    21.00000    0.02049    0.02746 =
         0.03269    0.00121    0.00132    0.00427
AFIX  43
H4A   2    0.390360   -0.854218    0.457426    21.00000   -1.20000
AFIX   0
C5A   1    0.430653   -0.620204    0.549742    21.00000    0.01687    0.03151 =
         0.03268    0.00442    0.00630   -0.00159
AFIX  43
H5A   2    0.495149   -0.692337    0.554580    21.00000   -1.20000
AFIX   0
C6A   1    0.397750   -0.424202    0.601868    21.00000    0.01601    0.03956 =
         0.03333    0.00938    0.00130   -0.00375
AFIX  43
H6A   2    0.436255   -0.377283    0.645706    21.00000   -1.20000
AFIX   0
C7A   1    0.156756   -0.220207    0.532790    21.00000    0.02498    0.02420 =
         0.02882   -0.00341   -0.00826   -0.00248
C8A   1    0.169692   -0.044156    0.598848    21.00000    0.01755    0.02840 =
         0.02277    0.00236    0.00079    0.00471
C9A   1    0.136787    0.286038    0.690942    21.00000    0.02491    0.02731 =
         0.02609    0.00571    0.00081   -0.00143
C10A  1    0.228678    0.258089    0.726292    21.00000    0.02571    0.03051 =
         0.02137    0.00763   -0.00434   -0.00713
C11A  1    0.298147    0.050413    0.695934    21.00000    0.02443    0.02881 =
         0.03177    0.00570   -0.00015   -0.00084
C12A  1    0.072497    0.486831    0.717922    21.00000    0.02986    0.02836 =
         0.02901   -0.00040    0.00307   -0.00523
AFIX  43
H12A  2    0.010420    0.511056    0.693720    21.00000   -1.20000
AFIX   0
C13A  1    0.098990    0.651657    0.780136    21.00000    0.03045    0.03347 =
         0.03198   -0.00078    0.00321   -0.00425
AFIX  43
H13A  2    0.054696    0.785561    0.799095    21.00000   -1.20000
AFIX   0
C14A  1    0.190994    0.618529    0.814336    21.00000    0.03449    0.03653 =
         0.02863    0.00350    0.00488   -0.00642
AFIX  43
H14A  2    0.210222    0.735846    0.855344    21.00000   -1.20000
AFIX   0
C15A  1    0.254821    0.416682    0.789312    21.00000    0.03093    0.02837 =
         0.02344    0.00399   -0.00154   -0.00294
AFIX  43
H15A  2    0.315636    0.387504    0.815014    21.00000   -1.20000
AFIX   0
PART 2 -21.0
O1'   4   -0.060235    0.420298    0.585094   -21.00000    0.03433    0.03574 =
         0.03595    0.00278   -0.00096    0.00679
AFIX  83
H1'   2   -0.106021    0.410472    0.552628   -21.00000   -1.50000
AFIX   0
O2'   4    0.380909   -0.029664    0.719487   -21.00000    0.02613    0.02663 =
         0.02875    0.00558   -0.00451   -0.00033
N1'   3    0.232830    0.080639    0.661729   -21.00000    0.02499    0.02799 =
         0.02602   -0.00057   -0.00078   -0.00145
N2'   3    0.011717    0.231642    0.566833   -21.00000    0.02653    0.02933 =
         0.03904    0.00592    0.00028   -0.00039
N3'   3    0.172063   -0.134963    0.547298   -21.00000    0.01940    0.02747 =
         0.02471   -0.00082    0.00101   -0.00067
C1'   1    0.200640    0.290197    0.712173   -21.00000    0.02601    0.02641 =
         0.02393    0.00153    0.00060   -0.00560
C2'   1    0.109446    0.386111    0.687003   -21.00000    0.02786    0.02525 =
         0.02743   -0.00341    0.00121   -0.00306
C3'   1    0.062653    0.591872    0.727964   -21.00000    0.03072    0.03203 =
         0.02900   -0.00014    0.00272   -0.00201
AFIX  43
H3'A  2   -0.000731    0.652187    0.712515   -21.00000   -1.20000
AFIX   0
C4'   1    0.108602    0.710242    0.791811   -21.00000    0.03397    0.03220 =
         0.02878    0.00221    0.00366   -0.00516
AFIX  43
H4'   2    0.078481    0.858787    0.817897   -21.00000   -1.20000
AFIX   0
C5'   1    0.198844    0.609706    0.817157   -21.00000    0.03135    0.03428 =
         0.02711    0.00374    0.00229   -0.00628
AFIX  43
H5'   2    0.227281    0.677851    0.863434   -21.00000   -1.20000
AFIX   0
C6'   1    0.247292    0.410065    0.774890   -21.00000    0.02989    0.03215 =
         0.02726    0.00375    0.00073    0.00069
AFIX  43
H6'   2    0.311949    0.355942    0.788831   -21.00000   -1.20000
AFIX   0
C7'   1    0.081862    0.242760    0.615553   -21.00000    0.02117    0.02547 =
         0.02770    0.00348   -0.00025   -0.00117
C8'   1    0.160171    0.043508    0.607197   -21.00000    0.02393    0.02321 =
         0.01938   -0.00125   -0.00210   -0.00059
C9'   1    0.256483   -0.288759    0.549098   -21.00000    0.02605    0.02520 =
         0.02723    0.00060    0.00041   -0.00007
C10'  1    0.331142   -0.264848    0.604085   -21.00000    0.01789    0.02937 =
         0.02652    0.00640   -0.00275   -0.00400
C11'  1    0.323074   -0.055557    0.666666   -21.00000    0.02419    0.02992 =
         0.03071    0.00592   -0.00217   -0.00475
C12'  1    0.266295   -0.489294    0.492726   -21.00000    0.02185    0.02116 =
         0.03174    0.00091    0.00283   -0.00016
AFIX  43
H12'  2    0.216676   -0.507525    0.454425   -21.00000   -1.20000
AFIX   0
C13'  1    0.347130   -0.664244    0.491016   -21.00000    0.01755    0.02206 =
         0.02902   -0.00049    0.01195    0.00149
AFIX  43
H13'  2    0.354834   -0.794611    0.450876   -21.00000   -1.20000
AFIX   0
C14'  1    0.416162   -0.641373    0.550132   -21.00000    0.02206    0.03049 =
         0.03094    0.00727    0.00666   -0.00178
AFIX  43
H14'  2    0.464653   -0.779406    0.555870   -21.00000   -1.20000
AFIX   0
C15'  1    0.415904   -0.421132    0.601077   -21.00000    0.01682    0.03144 =
         0.03234    0.00683   -0.00213   -0.00516
AFIX  43
H15'  2    0.471369   -0.379973    0.632351   -21.00000   -1.20000
PART 0
AFIX   0
HKLF 4
 
 
 
 
REM  vvm-trfin in P2(1); 100K; Moscow
REM wR2 = 0.1708, GooF = S = 1.029, Restrained GooF = 0.940 for all data
REM R1 = 0.0659 for 3075 Fo > 4sig(Fo) and 0.0992 for all 4249 data
REM 542 parameters refined using 1075 restraints
 
END
 
WGHT      0.0908      0.1903
 
REM Highest difference peak  0.607,  deepest hole -0.236,  1-sigma level  0.057
Q1    1   0.5638  1.0560  1.0831  11.00000  0.05    0.61
Q2    1   0.7245  0.8913  0.8376  11.00000  0.05    0.46
Q3    1   0.4898  1.2331  1.0691  11.00000  0.05    0.44
Q4    1   0.5666  0.7071  0.8875  11.00000  0.05    0.23
Q5    1   0.7977  1.5829  0.8785  11.00000  0.05    0.22
;
_shelx_res_checksum              53093

_shelx_hkl_file                  
;
   0   0  -1   -1.89    4.48
   0   0  -2   22.95    8.72
   0   0   2    5.92    8.54
   0   0  -3   24.39   12.20
   0   0   3   26.07   13.09
   0   0  -4 3008.76   91.19
   0   0   4 3257.67   98.64
   0   0  -5    8.88   17.17
   0   0   5    3.59   16.10
   0   0  -6  131.64   15.54
   0   0   6  136.64   18.48
   0   0  -7    8.86   12.51
   0   0   7   24.02   15.68
   0   0  -8   76.81   13.29
   0   0   8   69.82   14.36
   0   0  -9   37.70   12.78
   0   0   9   26.43   13.41
   0   0 -10 2534.90   77.29
   0   0  10 2549.48   78.87
   0   0 -11  -12.49   12.21
   0   0  11    1.17   14.59
   0   0 -12  722.04   27.31
   0   0  12  725.69   28.38
   0   0 -13   -7.59   11.87
   0   0  13  -13.63   14.89
   0   0 -14  155.28   16.19
   0   0  14  192.46   17.13
   0   0 -15   -2.22   13.45
   0   0  15  -18.19   13.77
   0   0 -16  151.01   14.30
   0   0  16  157.68   17.98
   0   0 -17    2.83   13.16
   0   0  17   22.55   15.57
   0   0 -18   49.27   14.23
   0   0  18   32.04   14.64
   0   0 -19   22.47   12.42
   0   0  19   28.37   15.10
   0   0 -20   38.19   13.43
   0   0  20   69.03   15.96
   0   0 -21   24.89   10.96
   0   0  21    0.06   12.87
   0   0 -22   49.57   12.14
   0   0  22   58.46   13.10
   0   0 -23   -0.60   10.09
   0   0  23  -10.26   10.82
   1   0  23   -8.30   10.97
  -1   0 -23   14.57   11.20
   1   0  22    9.29   13.05
  -1   0 -22   -1.24   10.88
   1   0  21   35.40   13.25
  -1   0 -21   41.50   11.88
   1   0  20  125.39   16.65
  -1   0 -20  106.12   12.56
   1   0  19   90.54   15.40
  -1   0 -19  103.69   14.37
   1   0  18  134.04   15.32
  -1   0 -18  130.91   14.92
   1   0  17   -6.50   15.24
  -1   0 -17   26.97   14.01
   1   0  16  284.63   18.53
  -1   0 -16  255.57   17.59
   1   0  15  119.66   16.86
  -1   0 -15  131.85   15.47
   1   0  14   45.75   14.93
  -1   0 -14   32.02   13.55
   1   0  13   14.36   13.67
  -1   0 -13  -17.66   13.60
   1   0  12    2.53   13.17
  -1   0 -12   12.60   12.70
   1   0  11  134.56   15.60
  -1   0 -11  154.76   13.91
   1   0  10  589.98   25.15
  -1   0 -10  597.90   22.91
   1   0   9    7.43   14.02
  -1   0  -9   35.88   12.55
   1   0   8  266.61   17.24
  -1   0  -8  289.11   16.00
   1   0   7   26.61   14.44
  -1   0  -7   47.03   13.03
   1   0   6  104.35   16.33
  -1   0  -6  149.55   16.32
   1   0   5  450.95   23.91
  -1   0  -5  449.60   23.65
   1   0   4  116.75   15.69
  -1   0  -4  116.85   17.39
   1   0   3   -5.91   12.75
  -1   0  -3    7.84   12.11
   1   0   0    1.81    4.80
  -1   0   0   -7.23    5.26
   1   0  -1  275.78   11.10
  -1   0   1  254.01   10.88
   1   0  -3   40.47   13.21
  -1   0   3    9.75   14.16
   1   0  -4   38.92   15.96
  -1   0   4   37.35   16.97
   1   0  -5  458.86   21.69
  -1   0   5  406.48   21.53
   1   0  -6  360.76   19.58
  -1   0   6  390.44   21.00
   1   0  -7  145.91   14.99
  -1   0   7  130.70   17.10
   1   0  -8  566.03   22.26
  -1   0   8  570.09   24.08
   1   0  -9   11.12   11.32
  -1   0   9    2.08   13.31
   1   0 -10  494.69   20.62
  -1   0  10  528.02   24.05
   1   0 -11   32.54   11.22
  -1   0  11   15.10   14.83
   1   0 -12    5.16   11.25
  -1   0  12   -0.44   13.48
   1   0 -13    3.41   13.39
  -1   0  13   -1.93   13.22
   1   0 -14   38.77   14.28
  -1   0  14   49.17   14.44
   1   0 -15   66.53   12.91
  -1   0  15   30.64   14.47
   1   0 -16  254.01   16.51
  -1   0  16  258.91   18.83
   1   0 -17   19.17   12.47
  -1   0  17    4.34   14.75
   1   0 -18  179.44   14.62
  -1   0  18  162.68   16.52
   1   0 -19   64.86   13.56
  -1   0  19   80.10   14.84
   1   0 -20  101.52   13.67
  -1   0  20  101.36   15.56
   1   0 -21   -4.46   12.24
  -1   0  21   14.30   13.87
   1   0 -22  -14.75   11.75
  -1   0  22   -5.22   11.85
   1   0 -23   -1.97    8.94
  -1   0  23  -11.13   11.57
   2   0  23   -1.61   11.35
  -2   0 -23   -2.65   10.35
   2   0  22    8.36   13.45
  -2   0 -22    1.06   10.71
   2   0  21    7.65   13.43
  -2   0 -21   35.71   13.24
   2   0  20   15.41   12.96
  -2   0 -20   15.47   11.85
   2   0  19   68.85   14.23
  -2   0 -19   66.91   12.65
   2   0  18   52.74   15.49
  -2   0 -18   69.49   13.32
   2   0  17   26.44   15.06
  -2   0 -17   35.70   14.05
   2   0  16   78.30   14.62
  -2   0 -16   82.71   15.22
   2   0  15   52.32   14.49
  -2   0 -15   54.22   12.83
   2   0  14   86.01   14.62
  -2   0 -14   85.56   14.32
   2   0  13   15.21   13.47
  -2   0 -13   10.81   13.53
   2   0  12  183.19   15.78
  -2   0 -12  173.19   15.33
   2   0  11  692.67   27.29
  -2   0 -11  705.69   25.91
   2   0  10  123.41   14.68
  -2   0 -10   99.57   11.82
   2   0   9  253.28   17.69
  -2   0  -9  269.94   15.48
   2   0   8   12.50   14.94
  -2   0  -8   18.67   12.99
   2   0   7  677.88   26.80
  -2   0  -7  679.86   26.61
   2   0   6 1370.55   45.58
  -2   0  -6 1299.73   43.10
   2   0   5  365.55   20.69
  -2   0  -5  363.47   19.12
   2   0   4  302.65   20.15
  -2   0  -4  283.38   18.85
   2   0   3 1186.22   40.33
   2   0   1  523.54   19.88
   2   0  -1  863.57   29.33
  -2   0   1  892.84   30.08
   2   0  -2  377.01   17.76
  -2   0   2  344.41   18.17
   2   0  -3 1491.36   47.70
  -2   0   3 1414.29   46.33
   2   0  -4  139.35   15.58
  -2   0   4  145.07   16.72
   2   0  -5  753.70   28.60
  -2   0   5  679.03   28.38
   2   0  -6  986.36   33.80
  -2   0   6  975.95   35.60
   2   0  -7  359.72   18.71
  -2   0   7  324.41   18.52
   2   0  -8   40.70   11.57
  -2   0   8   52.87   15.69
   2   0  -9  561.34   22.18
  -2   0   9  526.35   22.91
   2   0 -10  130.29   13.91
  -2   0  10  145.70   15.53
   2   0 -11  565.72   22.05
  -2   0  11  587.69   24.70
   2   0 -12   96.55   13.76
  -2   0  12   65.67   13.76
   2   0 -13   -5.96   13.01
  -2   0  13    6.94   14.36
   2   0 -14   80.93   13.80
  -2   0  14  117.89   15.72
   2   0 -15   50.03   13.81
  -2   0  15   68.74   16.29
   2   0 -16   66.89   13.18
  -2   0  16  107.37   16.69
   2   0 -17    8.33   12.29
  -2   0  17   -6.55   15.61
   2   0 -18   97.82   13.57
  -2   0  18  122.06   15.89
   2   0 -19   10.03   11.51
  -2   0  19    4.37   14.29
   2   0 -20   22.44   12.24
  -2   0  20    9.41   13.76
   2   0 -21   18.66   12.47
  -2   0  21   25.89   14.32
   2   0 -22    4.26   11.16
  -2   0  22    0.27   12.53
   2   0 -23   -7.77    9.16
  -2   0  23    2.31   11.03
   3   0  23   -6.47   11.27
  -3   0 -23  -10.83    9.38
   3   0  22    9.47   13.59
  -3   0 -22   12.84   10.90
   3   0  21   24.72   14.08
  -3   0 -21   -3.90   10.96
   3   0  20   25.28   12.81
  -3   0 -20   24.46   12.35
   3   0  19    1.44   13.39
  -3   0 -19   25.88   11.20
   3   0  18   79.88   13.75
  -3   0 -18   45.83   12.36
   3   0  17   -0.80   13.45
  -3   0 -17  -14.52   13.51
   3   0  16  237.87   17.25
  -3   0 -16  226.41   16.04
   3   0  15   32.19   14.17
  -3   0 -15   13.82   13.04
   3   0  14  156.74   16.88
  -3   0 -14  168.40   15.05
   3   0  13  218.08   17.55
  -3   0 -13  232.97   15.15
   3   0  12   15.47   13.54
  -3   0 -12   30.43   11.38
   3   0  11  127.06   14.64
  -3   0 -11  165.80   13.86
   3   0  10  260.47   18.04
  -3   0 -10  205.17   14.74
   3   0   9  294.73   17.52
  -3   0  -9  267.76   16.94
   3   0   8  302.54   18.82
  -3   0  -8  254.01   16.29
   3   0   7   42.28   15.04
  -3   0  -7   49.69   13.96
   3   0   6   57.52   13.99
  -3   0  -6   49.15   12.53
   3   0   5  752.14   30.42
   3   0   4  832.02   31.94
   3   0   2  169.76   15.39
   3   0   1  315.77   18.90
  -3   0  -1  301.40   17.25
   3   0   0   27.19   14.21
  -3   0   0   -5.62   15.60
   3   0  -1  435.54   19.96
  -3   0   1  392.52   20.92
   3   0  -2  363.47   19.83
  -3   0   2  348.99   20.52
   3   0  -3  109.25   14.89
  -3   0   3   72.74   17.29
   3   0  -4 1041.25   36.16
  -3   0   4 1048.74   36.97
   3   0  -5  832.02   30.18
  -3   0   5  815.46   31.19
   3   0  -6   42.80   13.78
  -3   0   6   28.74   15.34
   3   0  -7   73.03   13.55
  -3   0   7   70.98   15.49
   3   0  -8  192.25   15.03
  -3   0   8  195.27   16.92
   3   0  -9  256.82   16.07
  -3   0   9  255.36   17.12
   3   0 -10  201.21   14.27
  -3   0  10  194.34   16.13
   3   0 -11  317.23   16.81
  -3   0  11  317.12   19.73
   3   0 -12   38.30   12.05
  -3   0  12   21.69   14.64
   3   0 -13  223.50   14.67
  -3   0  13  169.97   16.60
   3   0 -14  138.31   13.87
  -3   0  14  170.49   17.33
   3   0 -15   55.10   13.53
  -3   0  15   29.15   14.78
   3   0 -16  175.38   15.77
  -3   0  16  215.06   18.87
   3   0 -17   26.91   11.77
  -3   0  17    6.65   14.56
   3   0 -18   40.99   11.84
  -3   0  18   60.58   15.78
   3   0 -19   -7.40   10.70
  -3   0  19   -7.50   15.13
   3   0 -20   21.89   13.08
  -3   0  20    9.82   13.63
   3   0 -21  -14.80   12.71
  -3   0  21   -4.11   12.71
   3   0 -22  -14.33   11.10
  -3   0  22   11.03   12.11
   3   0 -23    5.49   10.06
  -3   0  23  -21.03   11.02
   4   0  23   13.60   11.82
   4   0  22    8.45   12.04
   4   0  21    9.21   12.38
  -4   0 -21   13.62   10.42
   4   0  20   38.68   12.90
  -4   0 -20   29.94   13.45
   4   0  19   13.62   12.54
  -4   0 -19   24.57   12.13
   4   0  18   83.31   14.59
  -4   0 -18   71.88   12.51
   4   0  17   32.46   13.98
  -4   0 -17    9.56   11.40
   4   0  16  -11.72   14.91
  -4   0 -16   20.34   12.74
   4   0  15   -0.87   14.07
  -4   0 -15    2.05   12.88
   4   0  14    2.86   15.52
  -4   0 -14   16.93   11.56
   4   0  13  344.10   19.54
  -4   0 -13  366.28   18.25
   4   0  12  -19.38   15.21
  -4   0 -12   -2.17   12.50
   4   0  11   24.68   14.82
  -4   0 -11    4.20   11.78
   4   0  10  597.48   25.55
  -4   0 -10  603.52   23.88
   4   0   9   36.17   13.00
  -4   0  -9   16.88   11.41
   4   0   8   65.25   13.58
   4   0   7  608.31   25.36
   4   0   6  211.94   17.01
   4   0   5 1190.38   40.79
   4   0   4   -4.35   13.48
   4   0   3 3082.70   93.35
   4   0   2    5.93   14.75
   4   0   1  109.67   16.28
  -4   0  -1  104.87   15.01
   4   0   0 1942.31   60.88
  -4   0   0 1879.82   59.89
   4   0  -1    9.85   15.14
  -4   0   1    9.29   13.84
   4   0  -2    2.40   12.98
  -4   0   2    3.99   15.60
   4   0  -3 2649.46   81.00
  -4   0   3 2646.33   81.79
   4   0  -4    4.51   13.45
  -4   0   4    6.52   13.52
   4   0  -5 1144.56   38.09
  -4   0   5 1074.78   37.05
   4   0  -6  240.68   16.23
  -4   0   6  213.60   18.14
   4   0  -7  772.45   28.28
  -4   0   7  762.24   29.06
   4   0  -8   -2.18   12.43
  -4   0   8   15.94   14.57
   4   0  -9   64.91   12.91
  -4   0   9   63.42   15.61
   4   0 -10  488.86   20.29
  -4   0  10  510.62   23.26
   4   0 -11    0.67   12.03
  -4   0  11  -11.60   13.88
   4   0 -12    2.43   11.94
  -4   0  12  -20.21   14.59
   4   0 -13  225.79   15.91
  -4   0  13  195.06   16.51
   4   0 -14   24.48   13.39
  -4   0  14   30.70   14.64
   4   0 -15   27.55   13.65
  -4   0  15    5.79   14.39
   4   0 -16   12.06   12.15
  -4   0  16   51.51   15.15
   4   0 -17  -26.59   13.60
  -4   0  17    3.83   14.99
   4   0 -18   31.35   13.70
  -4   0  18   36.63   14.26
   4   0 -19    8.02   12.11
  -4   0  19  -15.78   14.85
   4   0 -20   17.74   11.48
  -4   0  20   13.12   13.12
   4   0 -21    6.44   11.77
  -4   0  21   13.88   13.96
   4   0 -22    8.70    9.96
  -4   0  22    1.71   12.46
   4   0 -23   29.84    9.20
  -4   0  23   -2.22   11.40
   5   0  22   -3.10   12.63
   5   0  21   -1.03   12.10
   5   0  20   -3.74   11.73
   5   0  19  368.67   18.96
   5   0  18   36.41   12.77
   5   0  17   37.18   13.84
   5   0  16   11.52   13.39
   5   0  15  380.13   21.00
   5   0  14  127.16   16.23
   5   0  13   25.26   16.18
   5   0  12  169.13   17.28
   5   0  11  565.41   25.19
   5   0  10   69.66   13.41
   5   0   9  211.83   17.06
   5   0   8  684.03   27.20
   5   0   7  900.86   33.02
   5   0   6   88.04   15.26
   5   0   5    0.70   13.01
   5   0   4   16.39   13.06
   5   0   3  124.45   13.04
   5   0   2  252.24   15.68
   5   0   1  498.34   21.84
  -5   0  -1  503.54   23.05
   5   0   0  145.49   14.99
  -5   0   0  108.52   14.65
   5   0  -1  475.22   20.38
  -5   0   1  526.87   22.93
   5   0  -2  156.74   15.05
  -5   0   2  134.76   16.51
   5   0  -3  151.84   14.81
  -5   0   3  124.77   16.10
   5   0  -4   15.27   13.42
  -5   0   4    5.62   15.43
   5   0  -5   60.76   13.46
  -5   0   5   57.34   13.82
   5   0  -6  145.70   14.15
  -5   0   6  136.95   16.13
   5   0  -7  598.00   23.27
  -5   0   7  551.66   24.64
   5   0  -8  461.36   19.99
  -5   0   8  459.59   22.96
   5   0  -9  218.39   14.56
  -5   0   9  206.52   17.92
   5   0 -10   71.28   13.02
  -5   0  10   68.99   16.58
   5   0 -11  724.85   26.92
  -5   0  11  692.46   28.21
   5   0 -12  222.56   15.58
  -5   0  12  177.26   17.68
   5   0 -13   47.06   13.09
  -5   0  13   39.89   15.78
   5   0 -14   13.78   13.70
  -5   0  14   24.34   14.74
   5   0 -15  364.40   19.38
  -5   0  15  369.92   20.28
   5   0 -16   34.33   12.05
  -5   0  16   -7.20   15.26
   5   0 -17    7.23   14.22
  -5   0  17    4.77   13.82
   5   0 -18   27.07   13.61
  -5   0  18   -5.44   14.22
   5   0 -19  363.68   17.44
  -5   0  19  346.18   20.07
   5   0 -20  -12.82   11.26
  -5   0  20    3.61   12.91
   5   0 -21    8.10   12.19
  -5   0  21   -5.77   13.45
   5   0 -22    4.88   10.04
  -5   0  22   17.98   11.77
   6   0  22  -11.54   10.48
   6   0  21    8.34   11.17
   6   0  20   86.57   13.71
   6   0  19   79.40   13.81
   6   0  18  112.48   14.23
   6   0  17  163.72   15.86
   6   0  16   17.85   13.47
   6   0  15   38.45   15.63
   6   0  14  524.06   24.23
   6   0  13   16.90   15.18
   6   0  12  267.55   17.85
   6   0  11   12.41   13.39
   6   0  10    8.46   14.94
   6   0   9   -8.65   13.64
   6   0   8  329.31   19.31
   6   0   7   76.98   13.31
   6   0   6   95.78   14.21
   6   0   5  188.19   14.73
   6   0   4  365.03   17.80
   6   0   3 1181.01   38.69
   6   0   2   16.62   12.91
   6   0   1   34.91   13.42
  -6   0  -1    6.34   13.85
   6   0   0 5927.96  175.59
  -6   0   0 6307.05  187.05
   6   0  -1  159.24   15.39
  -6   0   1  160.49   15.01
   6   0  -2   53.26   12.22
  -6   0   2   48.51   13.18
   6   0  -3  980.22   33.42
  -6   0   3  986.15   34.81
   6   0  -4  608.31   23.46
  -6   0   4  589.36   24.82
   6   0  -5  203.40   14.58
  -6   0   5  168.40   17.20
   6   0  -6  119.77   13.05
  -6   0   6  105.29   15.84
   6   0  -7   52.10   10.79
  -6   0   7   32.73   15.18
   6   0  -8  307.44   15.30
  -6   0   8  236.41   18.22
   6   0  -9    8.68   12.28
  -6   0   9    0.14   13.62
   6   0 -10   49.35   13.12
  -6   0  10    7.55   15.53
   6   0 -11    4.73   12.42
  -6   0  11    5.17   14.18
   6   0 -12  268.38   16.45
  -6   0  12  210.89   17.03
   6   0 -13   17.08   12.09
  -6   0  13    6.94   14.67
   6   0 -14  610.50   24.68
  -6   0  14  605.19   26.07
   6   0 -15  110.08   13.48
  -6   0  15   97.26   16.61
   6   0 -16   26.92   13.34
  -6   0  16   11.77   14.79
   6   0 -17  164.86   14.83
  -6   0  17  138.83   16.56
   6   0 -18   40.73   11.81
  -6   0  18   27.12   15.15
   6   0 -19   51.64   13.00
  -6   0  19   54.66   14.41
   6   0 -20   97.21   13.47
  -6   0  20  104.02   14.06
   6   0 -21   -2.74   10.77
  -6   0  21   -3.61   12.93
   6   0 -22  -16.06    8.57
  -6   0  22    1.67   11.27
   7   0  21   85.05   12.27
   7   0  20   30.55   13.73
   7   0  19   36.65   12.05
   7   0  18  101.24   14.40
   7   0  17    2.24   13.16
   7   0  16   34.05   15.43
   7   0  15    2.85   14.05
   7   0  14   76.15   14.89
   7   0  13  828.58   32.19
   7   0  12  -15.40   13.59
   7   0  11   32.87   13.72
   7   0  10   99.64   16.09
   7   0   9  760.78   29.48
   7   0   8  134.35   15.60
   7   0   7   57.51   13.71
   7   0   7   24.15   13.00
   7   0   6  349.20   16.53
   7   0   6  403.36   20.33
   7   0   5   72.96   11.50
   7   0   4  327.95   17.70
   7   0   3  167.47   14.69
   7   0   2  177.36   13.36
  -7   0  -2  152.78   14.24
   7   0   1   72.80   12.61
  -7   0  -1   71.28   12.79
   7   0   0   12.60   10.81
  -7   0   0   -5.13   13.97
   7   0  -1  122.58   12.43
  -7   0   1  129.45   14.36
   7   0  -2   86.89   13.22
  -7   0   2   54.59   15.16
   7   0  -3  172.67   13.84
  -7   0   3  148.09   16.10
   7   0  -4  680.38   24.99
  -7   0   4  718.71   28.99
   7   0  -5  144.35   12.46
  -7   0   5  133.10   16.03
   7   0  -6  252.66   15.49
  -7   0   6  222.66   16.43
   7   0  -7   16.36   10.47
  -7   0   7   20.30   15.14
   7   0  -8   89.05   13.27
  -7   0   8   82.68   16.21
   7   0  -9  416.17   18.87
  -7   0   9  364.93   20.79
   7   0 -10  136.95   14.32
  -7   0  10   72.46   16.07
   7   0 -11   46.70   12.65
  -7   0  11   32.54   15.72
   7   0 -12   -5.74   13.13
  -7   0  12  -13.70   14.55
   7   0 -13  997.09   35.09
  -7   0  13  976.47   35.90
   7   0 -14  179.55   14.63
  -7   0  14  170.28   17.58
   7   0 -15    9.72   11.12
  -7   0  15   19.13   16.28
   7   0 -16   20.82   11.77
  -7   0  16   28.45   15.12
   7   0 -17   26.84   13.29
  -7   0  17   37.89   15.66
   7   0 -18   39.69   12.68
  -7   0  18   41.12   15.44
   7   0 -19  -18.95   11.36
  -7   0  19   15.24   14.72
   7   0 -20   35.45   12.15
  -7   0  20   36.95   13.13
   7   0 -21   61.94   11.56
  -7   0  21   78.98   13.40
   8   0  21   59.87   11.81
   8   0  20   36.22   12.78
   8   0  19   75.73   13.17
   8   0  18   -0.62   13.14
   8   0  17   13.09   13.14
   8   0  16  -25.13   14.91
   8   0  15   17.58   15.18
   8   0  14  103.82   14.36
   8   0  13   26.18   13.50
   8   0  12  181.21   17.08
   8   0  11   23.31   14.74
   8   0  10   16.44   13.41
   8   0   9   91.40   14.60
   8   0   9  106.75   14.55
   8   0   8  399.29   19.07
   8   0   8  429.70   21.61
   8   0   7   51.87   13.56
   8   0   7   34.30   13.05
   8   0   6   83.59   12.09
   8   0   6  109.25   13.97
   8   0   5  205.58   14.75
   8   0   4  268.07   15.66
   8   0   3  965.53   32.84
   8   0   2   97.17   12.65
  -8   0  -2  134.14   14.75
   8   0   1   28.71   10.57
  -8   0  -1   31.36   12.16
  -8   0   0  167.67   14.29
   8   0  -1    1.29   12.04
  -8   0   1   42.73   14.46
   8   0  -2  332.22   17.09
  -8   0   2  329.93   18.13
   8   0  -3 1473.66   47.17
  -8   0   3 1535.10   50.06
   8   0  -4  319.21   16.58
  -8   0   4  289.94   18.60
   8   0  -5  290.77   15.59
  -8   0   5  250.57   17.58
   8   0  -6  204.12   15.00
  -8   0   6  192.46   17.38
   8   0  -7   33.30   12.79
  -8   0   7    7.99   15.40
   8   0  -8  371.07   17.97
  -8   0   8  383.05   21.41
   8   0  -9  248.39   16.44
  -8   0   9  215.37   16.94
   8   0 -10   25.70   13.51
  -8   0  10    6.79   15.47
   8   0 -11    7.31   11.76
  -8   0  11   -6.30   14.57
   8   0 -12  283.17   16.91
  -8   0  12  253.49   19.80
   8   0 -13   64.48   13.78
  -8   0  13   34.65   15.55
   8   0 -14   72.14   13.55
  -8   0  14   71.42   15.78
   8   0 -15    4.22   12.68
  -8   0  15    1.33   14.42
   8   0 -16   17.18   12.07
  -8   0  16   27.30   15.55
   8   0 -17   -5.67   11.85
  -8   0  17   -8.19   13.39
   8   0 -18   11.00   10.66
  -8   0  18  -23.26   13.66
   8   0 -19   47.38   12.53
  -8   0  19   41.07   14.10
   8   0 -20   40.24   11.06
  -8   0  20   21.82   12.34
   8   0 -21   21.10   10.06
  -8   0  21   14.88   11.99
   9   0  20   39.25   11.64
   9   0  19    1.19   11.81
   9   0  18  145.18   15.21
   9   0  17   57.69   13.64
   9   0  16  -10.53   13.75
   9   0  15   37.94   14.35
   9   0  14   -1.56   13.13
   9   0  13   -6.35   12.76
   9   0  12   14.48   12.48
   9   0  12   11.29   13.28
   9   0  11   -1.25   12.81
   9   0  11    8.80   14.90
   9   0  10   16.72   12.89
   9   0  10   36.82   13.31
   9   0   9  338.06   18.45
   9   0   9  372.63   20.67
   9   0   8  215.06   16.49
   9   0   8  222.14   16.50
   9   0   7   71.52   12.62
   9   0   7   88.95   14.86
   9   0   6   44.75   11.50
   9   0   5   83.70   13.48
   9   0   4  -12.15   12.00
   9   0   3   31.99   12.16
   9   0   2   18.80   11.03
   9   0   1  313.27   16.04
  -9   0  -1  337.54   17.98
   9   0   0   24.73   10.99
  -9   0   0   21.67   12.33
   9   0  -1  482.19   20.57
  -9   0   1  462.41   21.26
   9   0  -2   24.15   10.55
  -9   0   2   30.09   13.30
   9   0  -3   61.64   12.98
  -9   0   3   33.06   13.08
   9   0  -4   15.14   11.25
  -9   0   4   23.80   14.89
   9   0  -5   97.18   13.06
  -9   0   5   70.59   15.65
   9   0  -6  141.95   13.58
  -9   0   6  157.47   15.57
   9   0  -7   82.97   13.83
  -9   0   7   59.59   16.40
   9   0  -8  128.93   13.57
  -9   0   8   98.01   16.53
   9   0  -9  454.28   21.24
  -9   0   9  489.48   23.64
   9   0 -10   -8.34   11.87
  -9   0  10    0.95   15.77
   9   0 -11   13.29   10.55
  -9   0  11    4.04   16.21
   9   0 -12    8.02   12.97
  -9   0  12   11.65   15.26
   9   0 -13   -3.23   11.27
  -9   0  13  -22.47   16.04
   9   0 -14  -13.05   12.00
  -9   0  14   -8.73   15.71
   9   0 -15   32.35   11.94
  -9   0  15   40.79   16.04
   9   0 -16    2.71   11.34
  -9   0  16   15.04   13.79
   9   0 -17   35.67   11.46
  -9   0  17   59.38   15.44
   9   0 -18   82.48   11.02
  -9   0  18   93.67   14.18
   9   0 -19   -4.33   12.05
  -9   0  19   12.23   13.41
   9   0 -20   32.93   10.49
  -9   0  20   18.91   13.62
  10   0  19   19.56   11.64
  10   0  18   13.39   12.02
  10   0  18  -22.47   11.80
  10   0  17   83.31   12.09
  10   0  17  116.33   14.47
  10   0  16   42.51   12.86
  10   0  16   36.54   12.22
  10   0  15    9.03   11.92
  10   0  15   15.61   12.39
  10   0  14   22.71   12.84
  10   0  14   -3.67   12.59
  10   0  13  109.56   15.12
  10   0  13  119.98   15.92
  10   0  12   12.75   13.06
  10   0  12   39.61   13.10
  10   0  11    2.28   14.64
  10   0  11   16.37   13.10
  10   0  10  171.84   15.31
  10   0  10  177.36   16.38
  10   0   9    1.47   11.94
  10   0   9  -18.16   12.54
  10   0   8   75.06   14.60
  10   0   8   52.68   15.23
  10   0   7  216.52   15.16
  10   0   7  235.79   17.25
  10   0   6   48.50   11.71
  10   0   5   28.89   12.64
  10   0   4  134.14   12.55
  10   0   3  362.32   17.00
  10   0   2  229.02   14.48
  10   0   1   17.44   11.12
 -10   0  -1   -7.65   13.50
  10   0   0   73.28   11.77
 -10   0   0   65.46   14.42
  10   0  -1   10.60   11.20
 -10   0   1   31.29   12.58
  10   0  -2  157.57   13.64
 -10   0   2  141.53   16.45
  10   0  -3  365.76   18.88
 -10   0   3  337.01   19.98
  10   0  -4  233.18   16.07
 -10   0   4  224.85   18.16
  10   0  -5   95.38   14.40
 -10   0   5   79.74   16.32
  10   0  -6  187.25   14.72
 -10   0   6  156.63   15.82
  10   0  -7  266.20   16.86
 -10   0   7  263.90   19.11
  10   0  -8   85.76   12.30
  10   0  -9   13.33   11.88
 -10   0   9   -5.52   15.79
  10   0 -10   61.12   12.10
 -10   0  10   93.37   17.33
  10   0 -11   70.14   12.03
 -10   0  11   51.92   17.29
  10   0 -12   27.52   10.13
 -10   0  12    4.53   16.49
  10   0 -13   71.86   12.64
 -10   0  13   72.91   15.90
  10   0 -14   -5.28   11.70
 -10   0  14  -25.86   15.04
  10   0 -15    2.72   11.92
 -10   0  15   11.81   14.60
  10   0 -16   15.47   11.48
 -10   0  16   -9.40   14.63
  10   0 -17   89.19   12.19
 -10   0  17   68.89   15.67
  10   0 -18   21.92   11.98
 -10   0  18    8.74   12.61
  10   0 -19   -9.30    9.85
 -10   0  19   -7.63   13.13
  10   0 -20  -11.57   10.58
  11   0  19   16.23   10.51
  11   0  19   20.85   11.52
  11   0  18   16.09   10.44
  11   0  18   12.23   10.47
  11   0  17   -1.18   13.35
  11   0  17    8.02   11.56
  11   0  16   54.24   11.57
  11   0  16   84.58   13.78
  11   0  15   62.75   14.81
  11   0  15   57.21   13.68
  11   0  14   20.84   13.31
  11   0  14  -18.40   12.37
  11   0  13   18.50   13.51
  11   0  13   54.77   13.04
  11   0  12    1.74   12.53
  11   0  12    6.87   12.51
  11   0  11   21.64   15.15
  11   0  11   18.12   12.68
  11   0  10   40.95   12.84
  11   0  10   33.87   14.49
  11   0   9   13.87   11.44
  11   0   9   19.38   13.17
  11   0   8  265.88   16.78
  11   0   8  285.05   17.77
  11   0   7  230.47   14.69
  11   0   7  216.31   15.94
  11   0   6    5.61   13.21
  11   0   5    7.48   13.26
  11   0   4  129.35   12.71
  11   0   3  422.31   20.37
  11   0   2   -4.47   13.39
  11   0   1  197.15   14.79
 -11   0  -1  182.05   16.52
  11   0   0   -3.17   11.77
 -11   0   0   29.29   13.72
  11   0  -1  185.17   15.86
 -11   0   1  175.17   16.17
  11   0  -2    5.81   13.58
 -11   0   2    0.25   12.70
  11   0  -3  304.94   17.91
 -11   0   3  296.71   19.58
  11   0  -4  118.62   14.66
 -11   0   4   68.54   15.31
  11   0  -5    3.98   10.09
 -11   0   5   -0.51   12.42
  11   0  -6   -4.53   11.48
 -11   0   6   10.76   12.48
  11   0  -7  337.12   17.25
 -11   0   7  335.35   19.18
  11   0  -8  320.77   16.35
 -11   0   8  365.97   20.65
  11   0  -9   28.53   10.82
 -11   0   9   13.79   14.82
  11   0 -10   18.67   11.37
 -11   0  10   21.02   14.56
  11   0 -11   10.09    9.72
 -11   0  11   10.44   16.00
  11   0 -12    9.50   11.14
 -11   0  12   43.52   15.19
  11   0 -13   37.61   12.25
 -11   0  13   36.46   16.09
  11   0 -14   -2.71   10.51
 -11   0  14    0.83   14.48
  11   0 -15  125.70   12.25
 -11   0  15  115.81   16.47
  11   0 -16   85.63   11.62
 -11   0  16   75.23   14.79
  11   0 -17   21.36   10.91
 -11   0  17   -3.37   14.09
  11   0 -18   -0.10    9.90
 -11   0  18    8.19   11.74
  11   0 -19   -5.78    9.99
 -11   0  19   -5.01   11.48
  12   0  18   32.01   10.87
  12   0  18   -1.35   11.19
  12   0  17    1.54    9.68
  12   0  17   -2.46   10.67
  12   0  16   45.89   12.93
  12   0  16   22.36   12.80
  12   0  15   77.60   12.20
  12   0  15   87.90   12.86
  12   0  14   11.90   11.64
  12   0  14   12.67   11.95
  12   0  13  131.22   13.62
  12   0  13  123.10   14.71
  12   0  12   32.66   13.77
  12   0  12   18.96   12.46
  12   0  11   35.47   12.47
  12   0  11   28.68   12.30
  12   0  10    9.96   11.84
  12   0  10   13.96   12.91
  12   0   9    1.35   13.71
  12   0   9  -12.98   13.52
  12   0   8   46.22   11.17
  12   0   8   36.60   12.60
  12   0   7   -4.10   12.65
  12   0   7    2.97   13.27
  12   0   6  196.31   14.35
  12   0   5   95.97   12.45
  12   0   4   46.62   12.20
  12   0   3   54.03   12.75
  12   0   1   32.07   12.08
 -12   0  -1   47.89   12.53
  12   0   0  516.56   21.93
 -12   0   0  533.22   22.57
  12   0  -1   22.17   11.80
 -12   0   1   16.54   13.15
  12   0  -2  551.76   22.86
 -12   0   2  547.60   24.06
  12   0  -3   12.98   10.15
 -12   0   3   -0.36   12.32
  12   0  -4   -9.20    9.87
 -12   0   4    7.75   14.34
  12   0  -5  103.64   11.39
 -12   0   5   97.49   14.81
  12   0  -6   68.31    9.89
 -12   0   6   40.23   14.01
  12   0  -7    3.80    8.89
 -12   0   7    3.81   14.22
  12   0  -8   10.71    9.21
 -12   0   8  -15.16   12.33
  12   0  -9   15.43   10.69
 -12   0   9   17.75   15.42
  12   0 -10   20.45   11.33
 -12   0  10   18.96   15.84
  12   0 -11   15.21    9.70
 -12   0  11   29.75   14.44
  12   0 -12   30.16   11.61
  12   0 -13  195.38   14.34
 -12   0  13  215.48   18.28
  12   0 -14   -8.56   12.29
 -12   0  14    4.79   14.29
  12   0 -15   79.76   11.82
 -12   0  15  122.27   15.11
  12   0 -16   22.34   11.04
 -12   0  16   21.80   12.56
  12   0 -17   13.76   11.25
 -12   0  17   22.37   12.30
  12   0 -18    6.28   10.02
 -12   0  18    8.82   10.85
  13   0  16   -1.48    9.85
  13   0  16   24.25   10.81
  13   0  15   10.26   11.66
  13   0  15   20.08   10.73
  13   0  14   28.42   13.36
  13   0  14   15.46   11.42
  13   0  13   30.94   11.02
  13   0  13   31.36   13.56
  13   0  12  179.86   13.60
  13   0  12  170.69   15.84
  13   0  11   63.79   14.21
  13   0  11   38.05   13.99
  13   0  10   21.13   13.37
  13   0  10   34.50   14.09
  13   0   9  173.71   15.49
  13   0   9  167.36   14.31
  13   0   8  152.99   14.87
  13   0   8  151.64   13.65
  13   0   7  432.41   20.72
  13   0   7  445.01   20.53
  13   0   6  418.35   20.41
  13   0   5  121.33   13.21
  13   0   4  505.73   21.14
  13   0   3  106.75   12.23
  13   0   2  121.54   14.21
  13   0   1   83.88   11.64
  13   0   0   53.09   12.54
 -13   0   0   15.11   12.03
  13   0  -1  152.57   12.51
 -13   0   1  157.36   15.21
  13   0  -2   68.01   10.65
 -13   0   2   72.62   12.77
  13   0  -3   50.51   11.26
 -13   0   3   76.28   14.52
  13   0  -4  272.44   14.94
 -13   0   4  333.58   19.07
  13   0  -5  194.65   13.50
 -13   0   5  136.01   15.72
  13   0  -6  306.71   15.40
 -13   0   6  315.87   19.20
  13   0  -7  331.81   15.04
 -13   0   7  320.66   18.17
  13   0  -8  141.43   12.28
 -13   0   8  146.22   16.01
  13   0  -9   40.58   11.39
 -13   0   9   22.01   13.84
  13   0 -10    5.50   11.38
 -13   0  10   21.30   15.58
  13   0 -11   17.03   11.58
 -13   0  11   -0.79   16.68
  13   0 -12  116.12   13.01
 -13   0  12  136.22   18.24
  13   0 -13   20.33   11.71
 -13   0  13   52.77   15.36
  13   0 -14    9.99   11.16
  13   0 -15   24.96   11.21
  13   0 -16   10.66    9.45
 -13   0  16   14.03   11.51
  13   0 -17  -16.39   10.82
  14   0  15   12.96   11.69
  14   0  15   26.66    9.33
  14   0  14   21.57    9.09
  14   0  14   -7.90   10.98
  14   0  13  -13.81   10.97
  14   0  13   -9.98   12.01
  14   0  12   48.34   11.87
  14   0  12   33.82   12.40
  14   0  11   10.20   10.77
  14   0  11   -0.19   11.64
  14   0  10   19.13   11.45
  14   0  10   17.98   13.55
  14   0   9   14.34   11.53
  14   0   9   -1.44   12.77
  14   0   8   54.78   12.28
  14   0   8   16.94   12.49
  14   0   7   21.72   11.60
  14   0   7   30.76   11.99
  14   0   6   49.64   13.70
  14   0   5  153.82   12.77
  14   0   4  152.68   14.24
  14   0   3    8.35   10.82
  14   0   2   49.05   12.55
  14   0   1   24.31   10.58
  14   0   0   14.53   11.95
 -14   0   0   43.62   13.84
  14   0  -1   55.27   11.36
 -14   0   1   29.59   13.45
  14   0  -2   63.37   11.49
 -14   0   2   57.12   13.59
  14   0  -3    9.36    8.98
 -14   0   3   17.82   13.35
  14   0  -4  197.04   13.32
 -14   0   4  173.19   16.11
  14   0  -5   42.09    9.71
 -14   0   5   45.30   14.78
  14   0  -6   14.18   10.24
 -14   0   6   20.58   12.90
  14   0  -7   14.48    9.21
 -14   0   7   11.03   13.74
  14   0  -8  -11.24   10.86
 -14   0   8   36.20   13.56
  14   0  -9    8.04    9.72
 -14   0   9   27.48   13.37
  14   0 -10   14.33   11.71
 -14   0  10  -11.72   12.90
  14   0 -11   13.76   11.47
 -14   0  11   26.93   12.17
  14   0 -12   25.16    9.65
 -14   0  12   30.21   13.62
  14   0 -13    9.51    9.28
 -14   0  13  -11.94   13.11
  14   0 -14    7.08   11.33
 -14   0  14   -9.11   13.84
  14   0 -15    8.09   10.40
 -14   0  15   27.22   13.58
  15   0  14   18.63   10.35
  15   0  13    6.27    9.99
  15   0  13   -2.30   10.90
  15   0  12   -1.86    9.72
  15   0  12    0.04   10.72
  15   0  11  -12.42   11.61
  15   0  11   18.55   10.69
  15   0  10   10.97   10.53
  15   0  10    6.75   10.82
  15   0   9   13.59   11.54
  15   0   9   15.76   13.38
  15   0   8   25.70   13.43
  15   0   8   18.90   13.26
  15   0   7   -0.52   10.07
  15   0   7    5.67   13.36
  15   0   6   17.72    9.84
  15   0   5  -13.92   11.49
  15   0   4   43.63   12.71
  15   0   3   19.75   10.44
  15   0   2   41.19   10.70
  15   0   1   40.67   10.33
  15   0   0    5.72    9.58
  15   0  -1   55.09   11.23
 -15   0   1   36.85   13.78
  15   0  -2   17.42    9.99
 -15   0   2    3.50   13.57
  15   0  -3   -4.66    8.58
 -15   0   3   12.97   13.62
  15   0  -4   33.24   10.64
 -15   0   4   63.59   12.43
  15   0  -5   -8.00   10.49
 -15   0   5    1.23   12.93
  15   0  -6   -1.04    9.07
 -15   0   6   15.15   11.98
  15   0  -7   -3.66   10.45
 -15   0   7    9.21   14.28
  15   0  -8   -2.65    9.00
 -15   0   8    1.65   13.22
  15   0  -9   -0.68    9.53
 -15   0   9  -11.15   12.76
  15   0 -10    6.44   11.03
 -15   0  10   11.82   12.37
  15   0 -11    9.68   10.30
 -15   0  11  -12.29   12.47
  15   0 -12   -7.73    9.93
 -15   0  12   -0.11   10.53
  15   0 -13   -8.71    9.50
 -15   0  13   -1.46   11.92
  15   0 -14   15.92   10.52
 -15   0  14   -6.17   12.13
  16   0  12   -2.59    9.63
  16   0  12    8.55    8.44
  16   0  11  -11.98   10.44
  16   0  11   -0.74   10.24
  16   0  10   -0.68    9.94
  16   0  10   22.56   12.23
  16   0   9    2.69    9.86
  16   0   9   -3.20   11.11
  16   0   8   10.66   11.62
  16   0   8   12.91    9.41
  16   0   7   10.86    9.62
  16   0   7  -13.92   10.60
  16   0   6    5.54    9.69
  16   0   5   75.94   12.24
  16   0   4   25.60   11.02
  16   0   3   57.76   13.16
  16   0   2  101.25   11.85
  16   0   1   18.64   10.26
  16   0   0   23.55    9.82
  16   0  -1   -2.65    8.78
 -16   0   1    0.36   11.31
  16   0  -2    6.64    8.85
 -16   0   2   31.86   11.37
  16   0  -3   64.47   11.36
 -16   0   3   53.52   11.28
  16   0  -4   34.03   11.14
 -16   0   4   28.00   12.39
  16   0  -5   28.49   10.64
 -16   0   5   47.96   10.88
  16   0  -6    1.35    8.82
 -16   0   6   25.41   12.96
  16   0  -7   29.11    9.07
 -16   0   7   20.25   12.80
  16   0  -8   44.57   10.94
 -16   0   8   25.42   12.82
  16   0  -9   18.84   10.72
 -16   0   9   -0.80   12.12
  16   0 -10   -3.94    9.71
 -16   0  10    3.15   12.15
  16   0 -11    0.73    9.01
 -16   0  11   -5.54   10.54
  16   0 -12    2.27    8.80
 -16   0  12   10.07   11.56
  17   0   9   -8.04    7.78
  17   0   9    8.93    9.75
  17   0   8  -16.56   11.44
  17   0   8   -8.99    8.80
  17   0   7   17.24   10.86
  17   0   7    2.87    9.01
  17   0   6   67.62    9.74
  17   0   6   80.04   10.83
  17   0   5   15.90    9.26
  17   0   4   19.48   11.21
  17   0   3   17.88    9.70
  17   0   2    7.14   11.56
  17   0   1  -15.07    9.48
  17   0   0   -2.06    8.99
  17   0  -1   14.21   10.14
  17   0  -2  -13.10    9.76
 -17   0   2    4.56   10.04
  17   0  -3   -0.06   10.05
 -17   0   3   25.48   11.50
  17   0  -4    9.35    9.96
 -17   0   4    7.08    9.87
  17   0  -5   12.28   10.23
 -17   0   5    1.35   10.66
  17   0  -6   62.57   10.55
 -17   0   6   62.55   12.32
  17   0  -7   21.39    9.97
 -17   0   7   28.89   12.08
  17   0  -8  -13.35    8.01
 -17   0   8   -4.78   11.96
  17   0  -9    9.35    7.78
 -17   0   9   14.03   11.69
  18   0   6   -3.11    8.77
  18   0   6    6.81    9.62
  18   0   5  -12.82    8.04
  18   0   4   14.57    7.76
  18   0   3   16.60    7.78
  18   0   2  -10.98    8.87
  18   0   1   -8.25    8.21
  18   0   0    3.15    8.34
  18   0  -1  -16.47    9.55
  18   0  -2   23.37    9.73
  18   0  -3    2.11    8.32
 -18   0   3    0.78    9.13
  18   0  -4    6.74    7.98
 -18   0   4   -2.38   11.09
  18   0  -5    3.87    7.68
 -18   0   5   -7.30   10.86
  18   0  -6    2.61    9.08
  18   1  -5  -17.15    8.57
 -18  -1   4   -7.67   10.23
  18   1  -4    4.17    7.20
 -18  -1   3   12.67    9.27
  18   1  -3   -7.15    7.48
 -18  -1   2   19.82    9.27
  18   1  -2   15.66    8.83
  18   1  -1   34.36    8.19
  18   1   0  -10.77    9.38
  18   1   1   25.89    8.34
  18   1   2   29.95    9.31
  18   1   3    9.48    7.59
  18   1   4    2.73    6.92
  17   1  -9    3.76    7.21
 -17  -1   8   18.53    9.74
  17   1  -8   16.13    7.33
 -17  -1   7   13.68   10.05
  17   1  -7    5.03    9.43
 -17  -1   6    7.51   10.14
  17   1  -6   19.63   10.00
 -17  -1   5   10.52   10.39
  17   1  -5   22.83    9.99
 -17  -1   4   10.74   11.89
  17   1  -4    0.53   10.45
 -17  -1   3    9.34   11.88
  17   1  -3   14.30    8.97
 -17  -1   2   16.14   10.80
  17   1  -2   15.10    8.71
 -17  -1   1   18.36   10.50
  17   1  -1   18.92   10.77
  17   1   0    2.86   10.30
  17   1   1   33.57    9.34
  17   1   2   16.91   10.80
  17   1   3    9.36    8.88
  17   1   4   33.78   10.10
  17   1   5    2.24   10.61
  17   1   6    5.32   10.69
  17   1   7   11.70    8.50
  17   1   7    3.88   10.31
  17   1   8   18.15    8.24
  17   1   8    2.24   10.32
  17   1   9   18.19    8.25
 -16  -1  11    4.55    9.49
  16   1 -11   23.16    8.23
 -16  -1  10   21.00   11.67
  16   1 -10   39.86    9.66
 -16  -1   9   15.46   11.88
  16   1  -9   21.13    9.77
 -16  -1   8    4.79   10.89
  16   1  -8   30.19    9.86
 -16  -1   7   12.89   11.21
  16   1  -7   14.50   10.23
 -16  -1   6  -29.86   11.14
  16   1  -6    9.57    9.94
 -16  -1   5    0.27   12.30
  16   1  -5   11.37   10.25
 -16  -1   4    8.98   12.72
  16   1  -4   11.45   10.13
 -16  -1   3   28.21   11.36
  16   1  -3   16.59   10.25
 -16  -1   2    9.53   13.22
  16   1  -2    5.98   10.45
 -16  -1   1   64.72   13.14
  16   1  -1   82.51   11.64
  16   1   0   39.80   10.32
  16   1   1   70.86   11.48
  16   1   2   15.41   12.79
  16   1   3   46.24   11.70
  16   1   4    7.72   13.38
  16   1   5  -13.66   10.31
  16   1   7   48.93    9.79
  16   1   8   40.39   10.56
  16   1   8   30.37    9.84
  16   1   9   12.74   10.35
  16   1   9   29.89    9.24
  16   1  10   31.62   10.81
  16   1  10   30.99   11.95
  16   1  11   11.39    9.48
  16   1  11   18.28   10.87
 -15  -1  13    4.35    9.66
  15   1 -13   27.29    8.76
 -15  -1  12   -4.74   11.54
  15   1 -12    9.04    9.69
 -15  -1  11   21.02   10.89
  15   1 -11    8.60   10.12
 -15  -1  10    1.79   12.50
  15   1 -10  -11.88   10.04
 -15  -1   9   10.21   11.15
  15   1  -9   10.34   10.72
 -15  -1   8  130.81   13.07
  15   1  -8  120.39   10.37
 -15  -1   7   56.76   12.32
  15   1  -7   60.51    9.97
 -15  -1   6   -5.82   13.52
  15   1  -6   12.03    9.76
 -15  -1   5   31.23   14.09
  15   1  -5   33.15   11.66
 -15  -1   4   18.44   12.13
  15   1  -4   -4.13   11.10
 -15  -1   3   80.49   12.89
  15   1  -3   68.87   11.69
 -15  -1   2   39.99   13.80
  15   1  -2   28.55   11.24
 -15  -1   1   55.52   14.04
  15   1  -1   62.45   10.06
 -15  -1   0   23.61   12.23
  15   1   0   23.23    9.79
  15   1   1   34.38   11.79
  15   1   2   49.33   11.67
  15   1   3   51.08   11.48
  15   1   4    8.10    9.81
  15   1   6  -12.77   12.75
  15   1   7   56.96   11.21
  15   1   8  180.48   15.73
  15   1   8  149.34   12.43
  15   1   9   32.54   13.14
  15   1   9   28.08   11.95
  15   1  10  -17.10   12.08
  15   1  10    1.24   12.90
  15   1  11   12.36   10.38
  15   1  11   16.66   10.47
  15   1  12    6.22   11.72
  15   1  12   13.42   10.02
  15   1  13   11.39    9.81
  15   1  13   14.33    9.45
 -14  -1  15   -1.46   11.36
  14   1 -15    7.18    9.05
 -14  -1  14  -16.51   12.40
  14   1 -14   27.98   10.16
 -14  -1  13    6.57   13.39
  14   1 -13   40.93   10.87
 -14  -1  12    4.18   12.42
  14   1 -12   17.05   10.16
 -14  -1  11   57.47   13.53
  14   1 -11   54.43   11.31
 -14  -1  10   69.98   12.72
  14   1 -10   81.92   12.74
 -14  -1   9   52.00   12.65
  14   1  -9   54.62   10.94
 -14  -1   8    0.80   12.36
  14   1  -8  -12.77   10.04
 -14  -1   7    3.32   12.34
  14   1  -7   42.29   11.62
 -14  -1   6   35.41   13.86
  14   1  -6   39.49   11.72
 -14  -1   5   -6.04   12.56
  14   1  -5    8.23   10.01
 -14  -1   4  102.11   15.53
  14   1  -4  110.71   12.98
 -14  -1   3   77.17   14.49
  14   1  -3   87.76   12.82
 -14  -1   2   45.33   12.38
  14   1  -2   64.55   10.82
 -14  -1   1   62.82   12.66
  14   1  -1   74.02   12.43
 -14  -1   0  215.48   16.80
  14   1   0  243.80   15.66
 -14  -1  -1   48.18   12.42
  14   1   1   56.55   12.89
  14   1   2  131.64   13.65
  14   1   3   28.28   11.49
  14   1   5   -1.33    9.56
  14   1   6   37.57   11.62
  14   1   7   21.06   14.16
  14   1   8    8.57   11.98
  14   1   8   -1.02   12.13
  14   1   9   76.08   12.65
  14   1   9   76.62   14.07
  14   1  10   63.39   12.26
  14   1  10   78.20   13.53
  14   1  11   37.62   11.56
  14   1  11   66.44   12.11
  14   1  12   23.09   10.83
  14   1  12   -6.11   11.88
  14   1  13   39.68   10.64
  14   1  13   36.64   10.94
  14   1  14   11.38    9.23
  14   1  14   21.67   10.40
  14   1  15   24.02    9.99
  14   1  15   12.47    8.87
 -13  -1  16   31.45   11.58
  13   1 -16   23.18    9.02
  13   1 -15   -3.77   10.41
  13   1 -14    0.41   10.70
 -13  -1  13    3.20   13.86
  13   1 -13   -0.59    9.52
 -13  -1  12   24.51   15.16
  13   1 -12   31.42   10.60
 -13  -1  11   81.22   15.36
  13   1 -11   49.53   11.36
 -13  -1  10   60.60   15.86
  13   1 -10   40.69   12.33
 -13  -1   9   17.00   14.21
  13   1  -9   13.79   11.91
 -13  -1   8   -4.86   14.31
  13   1  -8   19.04   10.18
 -13  -1   7   -9.76   12.76
  13   1  -7   13.66   11.05
 -13  -1   6    7.26   14.39
  13   1  -6   16.07   10.24
 -13  -1   5   21.39   12.71
  13   1  -5    4.18   12.09
 -13  -1   4   86.46   13.58
  13   1  -4  103.53   11.85
 -13  -1   3   56.35   12.96
  13   1  -3   61.94   13.00
 -13  -1   2   69.78   12.92
  13   1  -2   87.75   11.64
 -13  -1   1   20.56   11.98
  13   1  -1    2.79   12.56
 -13  -1   0  340.14   18.73
  13   1   0  342.64   17.18
 -13  -1  -1   79.40   13.06
  13   1   1   44.68   12.56
  13   1   2   38.88   12.43
  13   1   3   52.01   12.33
  13   1   4   43.90   11.97
  13   1   5    9.32   11.19
  13   1   6   70.64   12.32
  13   1   7    4.44   13.68
  13   1   8    4.18   13.21
  13   1   8   33.91   14.62
  13   1   9   13.45   12.39
  13   1   9   13.89   14.25
  13   1  10  101.91   14.55
  13   1  10   89.62   13.13
  13   1  11   13.60   12.78
  13   1  11   20.07   13.73
  13   1  12   31.60   13.62
  13   1  12   19.94   13.89
  13   1  13   -1.49   12.93
  13   1  13   19.17   10.65
  13   1  14   -2.32   12.29
  13   1  14   17.52   11.00
  13   1  15   10.95    9.85
  13   1  15    5.85   10.45
  13   1  16   30.43    9.56
  13   1  16   15.44    9.26
 -12  -1  17   21.63   12.56
  12   1 -17   23.32    9.90
 -12  -1  16   29.16   14.17
  12   1 -16   -5.55   10.55
 -12  -1  15   27.58   14.35
  12   1 -15   33.12   11.56
 -12  -1  14   -7.46   14.58
  12   1 -14    5.06   10.51
 -12  -1  13   -7.40   16.05
  12   1 -13   31.22   10.81
 -12  -1  12   37.64   13.92
  12   1 -12   27.85   12.37
 -12  -1  11   62.95   14.72
  12   1 -11   95.01   13.13
 -12  -1  10   16.15   14.72
  12   1 -10   28.03   11.01
 -12  -1   9   14.48   14.84
  12   1  -9    2.96   11.75
 -12  -1   8   74.44   15.47
  12   1  -8   66.04   11.21
 -12  -1   7   37.14   14.66
  12   1  -7   -1.52   11.57
 -12  -1   6  107.48   15.10
  12   1  -6   99.05   11.59
 -12  -1   5  113.00   13.88
  12   1  -5  119.77   12.51
 -12  -1   4  267.34   16.99
  12   1  -4  245.78   16.14
 -12  -1   3  222.04   16.06
  12   1  -3  224.64   15.46
 -12  -1   2    4.16   14.33
  12   1  -2   10.81   10.44
 -12  -1   1  259.95   16.55
  12   1  -1  266.20   15.05
 -12  -1   0   47.76   14.32
  12   1   0   48.93   12.68
 -12  -1  -1  316.60   17.51
  12   1   1  376.07   17.29
  12   1   2   33.72   12.12
  12   1   3  367.53   17.07
  12   1   4  289.73   14.96
  12   1   5  119.87   12.79
  12   1   6   39.99   11.58
  12   1   7   27.82   13.51
  12   1   8  120.50   13.91
  12   1   8  129.14   15.77
  12   1   9   38.28   12.31
  12   1   9   48.94   12.96
  12   1  10   13.74   12.96
  12   1  10   32.87   12.48
  12   1  11  125.39   14.72
  12   1  11  112.37   14.06
  12   1  12   29.50   12.20
  12   1  12   18.01   11.31
  12   1  13   22.63   12.01
  12   1  13   45.93   14.22
  12   1  14   19.99   12.00
  12   1  14   34.96   12.75
  12   1  15   59.66   13.58
  12   1  15   23.75   11.29
  12   1  16   13.09   11.54
  12   1  16   -9.14   12.37
  12   1  17   -1.81    9.70
  12   1  17   17.09   10.69
 -11  -1  18    9.10   12.50
  11   1 -18   25.32    9.80
 -11  -1  17    4.67   13.66
  11   1 -17   -6.98   10.73
 -11  -1  16    3.61   15.94
  11   1 -16   11.91   11.47
 -11  -1  15   25.19   16.89
  11   1 -15   16.22   11.08
 -11  -1  14    6.18   15.83
  11   1 -14   -0.09   11.77
 -11  -1  13  -11.13   16.17
  11   1 -13    3.55   10.56
 -11  -1  12    3.44   15.26
  11   1 -12   13.53   12.26
 -11  -1  11  100.83   17.32
  11   1 -11  100.84   13.62
 -11  -1  10   56.54   14.81
  11   1 -10   45.69   11.56
 -11  -1   9   18.73   13.82
  11   1  -9   14.89   12.17
 -11  -1   8  157.88   18.33
  11   1  -8  175.80   14.38
 -11  -1   7  153.82   16.83
  11   1  -7  134.04   12.48
 -11  -1   6   54.00   13.51
  11   1  -6   69.80   11.45
 -11  -1   5  240.78   16.70
  11   1  -5  260.68   15.21
 -11  -1   4   72.59   13.48
  11   1  -4  106.96   12.04
 -11  -1   3  307.12   18.95
  11   1  -3  295.56   15.88
 -11  -1   2  450.95   21.12
  11   1  -2  477.61   20.10
 -11  -1   1   39.06   12.77
  11   1  -1   36.96   10.34
 -11  -1   0  156.84   15.88
  11   1   0  151.84   12.38
 -11  -1  -1   38.94   14.42
  11   1   1   54.86   10.34
 -11  -1  -2  540.31   23.90
  11   1   3  206.31   14.06
  11   1   4   70.53   13.39
  11   1   5  397.94   18.57
  11   1   6   38.57   11.85
  11   1   7  376.80   19.70
  11   1   8   58.08   13.58
  11   1   8   63.68   12.59
  11   1   9    9.38   13.64
  11   1   9   33.65   12.03
  11   1  10   38.73   12.92
  11   1  10   43.39   12.47
  11   1  11  112.06   14.87
  11   1  11   97.56   13.23
  11   1  12    2.02   13.07
  11   1  12   22.69   13.54
  11   1  13   -0.14   12.20
  11   1  13    3.11   11.87
  11   1  14    9.05   12.12
  11   1  14   15.12   12.16
  11   1  15   20.38   11.15
  11   1  15   21.44   11.77
  11   1  16   11.59   12.28
  11   1  16   -2.06   12.78
  11   1  17   -8.80   12.33
  11   1  17   -4.28   12.57
  11   1  18   -7.25   10.45
  11   1  18   15.03   12.02
 -10  -1  19  -11.60   12.83
  10   1 -19    6.19   10.37
 -10  -1  18   14.10   13.56
  10   1 -18   17.42   10.27
 -10  -1  17   -2.33   13.80
  10   1 -17   17.47   11.33
 -10  -1  16   -0.41   15.68
  10   1 -16    9.69   11.62
 -10  -1  15   39.87   16.47
  10   1 -15   48.38   12.90
 -10  -1  14   13.70   15.96
  10   1 -14   32.86   12.85
 -10  -1  13   88.14   17.41
  10   1 -13  107.06   13.87
 -10  -1  12   42.93   15.89
  10   1 -12   44.85   11.75
 -10  -1  11   48.73   16.89
  10   1 -11   61.91   13.21
 -10  -1  10  281.61   20.09
  10   1 -10  277.76   15.91
 -10  -1   9   30.14   16.35
  10   1  -9   19.19   12.43
  10   1  -8   72.14   12.75
 -10  -1   7   79.59   16.70
  10   1  -7   88.54   13.04
 -10  -1   6  297.02   20.13
  10   1  -6  267.55   16.19
 -10  -1   5   40.98   14.91
  10   1  -5   35.72   12.52
 -10  -1   4   27.18   13.54
  10   1  -4   31.42   11.97
 -10  -1   3   46.77   15.73
  10   1  -3   78.46   14.02
 -10  -1   2  164.03   17.16
  10   1  -2  157.47   13.38
 -10  -1   1  131.33   16.62
  10   1  -1  127.58   13.06
 -10  -1   0  128.20   14.44
  10   1   0  150.18   14.46
 -10  -1  -1  142.05   14.29
  10   1   1  183.82   15.41
 -10  -1  -2  209.54   17.23
  10   1   2  248.70   15.59
  10   1   3  123.83   14.61
  10   1   4   56.87   14.53
  10   1   5  139.55   14.18
  10   1   6  287.75   16.85
  10   1   7  147.57   14.41
  10   1   8   44.64   14.10
  10   1   8   53.83   14.85
  10   1   9   42.06   14.90
  10   1   9   54.27   14.53
  10   1  10  154.55   15.31
  10   1  10  178.82   16.19
  10   1  11   74.73   15.17
  10   1  11   85.78   14.40
  10   1  12   30.42   12.66
  10   1  12   35.01   12.04
  10   1  13   60.72   12.93
  10   1  13   74.42   14.69
  10   1  14   14.91   12.37
  10   1  14   10.48   14.15
  10   1  15   14.65   12.29
  10   1  15    7.51   13.20
  10   1  16   -3.46   11.96
  10   1  16   14.04   11.33
  10   1  17   25.74   12.55
  10   1  17   26.34   12.40
  10   1  18   20.18   10.36
  10   1  18    8.69   13.29
  -9  -1  20  -10.90   13.15
   9   1 -20   -7.32    9.40
  -9  -1  19   20.80   13.00
   9   1 -19   21.27    9.90
  -9  -1  18  -15.46   13.56
   9   1 -18   -1.82   12.51
  -9  -1  17   -0.97   15.27
   9   1 -17   -1.68   10.26
  -9  -1  16   -8.56   14.25
   9   1 -16    1.36   11.04
  -9  -1  15   33.32   15.58
   9   1 -15   14.92   11.57
  -9  -1  14   63.43   16.42
   9   1 -14   74.04   12.48
  -9  -1  13   48.99   16.47
   9   1 -13   84.33   13.55
  -9  -1  12  404.60   21.94
   9   1 -12  372.53   19.27
  -9  -1  11  184.13   18.36
   9   1 -11  224.64   14.92
  -9  -1  10  435.12   23.34
   9   1 -10  464.80   20.80
  -9  -1   9   91.85   16.74
   9   1  -9  143.62   12.98
  -9  -1   8   29.41   15.10
   9   1  -8   23.60   10.89
  -9  -1   7  290.98   20.34
   9   1  -7  266.40   17.38
  -9  -1   6  201.63   16.66
   9   1  -6  238.39   16.30
  -9  -1   5  216.31   17.24
   9   1  -5  224.23   15.24
  -9  -1   4   73.44   15.93
   9   1  -4   81.46   13.12
  -9  -1   3  188.40   17.37
   9   1  -3  162.88   14.09
  -9  -1   2   40.50   13.42
   9   1  -2   18.37   12.78
  -9  -1   1  152.26   16.44
   9   1  -1  154.34   13.25
  -9  -1   0  702.98   27.21
   9   1   0  692.98   25.93
  -9  -1  -1  124.45   13.73
  -9  -1  -2   50.11   14.59
   9   1   2   39.92   11.48
   9   1   3  143.82   12.77
   9   1   4   27.99   11.73
   9   1   5  214.96   14.96
   9   1   6  110.19   13.45
   9   1   7  237.66   17.48
   9   1   8   13.11   12.39
   9   1   8   13.43   13.61
   9   1   9  108.62   15.30
   9   1   9  150.49   15.83
   9   1  10  249.43   18.15
   9   1  10  272.97   17.74
   9   1  11  288.59   17.57
   9   1  11  231.52   15.31
   9   1  12  272.65   18.86
   9   1  12  275.88   17.99
   9   1  13   63.35   12.98
   9   1  13   87.67   14.79
   9   1  14   40.98   13.99
   9   1  14   36.43   12.81
   9   1  15    8.76   13.43
   9   1  15   31.65   12.20
   9   1  16    6.18   13.17
   9   1  16   13.63   13.33
   9   1  17    4.78   14.38
   9   1  17   13.57   11.17
   9   1  18   14.86   12.82
   9   1  18  -13.25   10.83
   9   1  19   35.26   12.02
   9   1  19   13.62   12.80
   9   1  20    2.94    8.21
   9   1  20    1.14   10.50
  -8  -1  21   28.93   12.16
   8   1 -21    3.24    8.23
  -8  -1  20    9.20   12.92
   8   1 -20   19.00   10.92
  -8  -1  19   47.50   13.23
   8   1 -19   39.77   10.89
  -8  -1  18    3.98   13.75
   8   1 -18   24.16   11.56
  -8  -1  17   -9.05   14.21
   8   1 -17   -6.88   10.53
  -8  -1  16   -9.65   13.93
   8   1 -16   -2.07   11.02
  -8  -1  15   49.56   16.04
   8   1 -15   54.26   11.86
  -8  -1  14   12.82   16.07
   8   1 -14   21.29   12.39
  -8  -1  13   57.14   16.47
   8   1 -13   38.51   13.15
  -8  -1  12  -13.50   15.89
   8   1 -12   13.42   14.10
  -8  -1  11  154.34   17.19
   8   1 -11  132.68   12.60
  -8  -1  10   52.55   15.40
   8   1 -10   67.70   12.58
  -8  -1   9  337.12   20.42
   8   1  -9  248.60   15.35
  -8  -1   8  194.86   17.88
   8   1  -8  256.41   16.48
  -8  -1   7   26.21   13.87
   8   1  -7   40.81   12.87
  -8  -1   6  177.26   17.16
   8   1  -6  218.08   15.58
   8   1  -5    1.48   11.79
  -8  -1   4   32.89   12.75
   8   1  -4   18.03   11.40
  -8  -1   3  189.96   16.08
   8   1  -3  236.51   14.78
  -8  -1   2  212.66   15.65
   8   1  -2  241.20   15.91
  -8  -1   1  261.82   17.11
   8   1  -1  249.12   15.08
  -8  -1   0  177.05   15.13
   8   1   0  185.59   13.74
  -8  -1  -1  242.97   17.48
   8   1   1  241.93   15.84
  -8  -1  -2  215.69   15.56
   8   1   2  197.36   13.50
   8   1   3  284.73   15.69
   8   1   4  100.61   14.15
   8   1   5   -9.78   13.06
   8   1   6  226.62   14.66
   8   1   7   21.90   13.02
   8   1   7   24.26   11.34
   8   1   8  247.87   16.68
   8   1   8  238.60   15.30
   8   1   9  217.35   16.00
   8   1   9  200.58   16.17
   8   1  10   30.73   13.22
   8   1  10   33.76   13.92
   8   1  11  155.59   15.94
   8   1  11  141.64   14.18
   8   1  12   11.99   13.17
   8   1  12    0.03   14.48
   8   1  13   78.63   15.43
   8   1  14   40.05   14.29
   8   1  15   71.46   15.03
   8   1  16    2.94   14.69
   8   1  17    1.36   12.93
   8   1  18   14.39   12.58
   8   1  19   29.97   13.54
   8   1  20   20.04   11.82
   8   1  21   18.36   11.77
  -7  -1  21   24.97   13.82
   7   1 -21   53.53   10.39
  -7  -1  20  -11.74   13.40
   7   1 -20   22.61   11.44
  -7  -1  19   12.47   14.94
   7   1 -19    3.02   11.22
  -7  -1  18   -8.36   15.08
   7   1 -18  -14.52   12.28
  -7  -1  17   -6.00   14.28
   7   1 -17   -9.64   10.67
  -7  -1  16   22.06   14.43
   7   1 -16   24.58   11.83
  -7  -1  15  154.14   17.76
   7   1 -15  182.15   15.05
  -7  -1  14   41.48   15.31
   7   1 -14   34.64   13.83
  -7  -1  13  159.76   17.00
   7   1 -13  154.03   15.60
  -7  -1  12   89.64   16.14
   7   1 -12   75.79   12.50
  -7  -1  11  764.43   30.49
   7   1 -11  771.30   28.54
  -7  -1  10  211.62   17.97
   7   1 -10  190.59   14.43
  -7  -1   9  205.48   16.56
   7   1  -9  259.53   15.18
  -7  -1   8    5.42   15.34
   7   1  -8   12.46   10.99
  -7  -1   7  155.38   16.65
   7   1  -7  216.21   15.28
  -7  -1   6   26.28   13.41
   7   1  -6   29.68   13.22
  -7  -1   5  247.76   18.24
   7   1  -5  271.09   16.58
   7   1  -4   17.75   11.29
  -7  -1   3  581.13   25.14
   7   1  -3  674.86   25.96
  -7  -1   2   41.79   12.93
   7   1  -2   58.93   13.87
  -7  -1   1  328.68   19.46
   7   1  -1  354.82   18.96
  -7  -1   0  252.55   18.07
   7   1   0  265.47   15.63
  -7  -1  -1  315.98   18.80
   7   1   1  334.62   16.83
  -7  -1  -2   70.21   14.62
   7   1   2   44.38   12.35
   7   1   3  567.18   22.21
   7   1   4  147.37   13.87
   7   1   5  139.76   12.64
   7   1   6   20.37   11.13
   7   1   7  122.16   16.29
   7   1   7  114.14   12.30
   7   1   8   -2.60   13.12
   7   1   8    7.13   10.84
   7   1   9  324.31   18.26
   7   1   9  303.48   17.31
   7   1  10  129.04   14.94
   7   1  10  119.45   13.50
   7   1  11  650.08   26.31
   7   1  12   64.04   15.53
   7   1  13  165.07   16.69
   7   1  14   75.48   14.18
   7   1  15  188.71   16.98
   7   1  16   86.06   16.28
   7   1  17  -11.46   14.49
   7   1  18    2.66   12.91
   7   1  19  -19.86   12.45
   7   1  20   18.48   12.13
   7   1  21   50.38   12.54
  -6  -1  22  -13.29   11.98
   6   1 -22   11.29    9.06
  -6  -1  21   12.60   13.04
   6   1 -21   28.35   10.73
  -6  -1  20   21.37   14.30
   6   1 -20    9.53   10.66
  -6  -1  19   -5.88   13.40
   6   1 -19   -1.71   12.80
  -6  -1  18   -6.98   14.52
   6   1 -18    1.99   11.36
  -6  -1  17  314.00   19.75
   6   1 -17  314.52   16.22
  -6  -1  16   76.55   15.63
   6   1 -16   59.85   11.38
  -6  -1  15   19.38   14.77
   6   1 -15   34.68   11.79
  -6  -1  14  135.81   17.23
   6   1 -14  127.58   14.63
  -6  -1  13  208.71   17.90
   6   1 -13  174.34   13.82
  -6  -1  12   57.42   15.56
   6   1 -12   39.60   11.81
  -6  -1  11  167.05   18.06
   6   1 -11  153.09   14.86
  -6  -1  10   40.36   13.90
   6   1 -10   31.52   11.35
  -6  -1   9   17.68   13.71
   6   1  -9    1.87   10.87
  -6  -1   8   21.71   14.80
   6   1  -8   31.46   11.59
  -6  -1   7    9.50   14.74
   6   1  -7   21.21   11.27
  -6  -1   6  104.35   16.53
   6   1  -6  170.49   14.77
  -6  -1   5  730.79   29.21
   6   1  -5  801.40   28.95
  -6  -1   4  643.62   27.10
   6   1  -4  688.19   26.06
  -6  -1   3   80.37   13.85
   6   1  -3   80.93   12.25
  -6  -1   2  287.86   18.96
   6   1  -2  286.82   17.01
  -6  -1   1  259.84   18.88
   6   1  -1  257.76   16.77
  -6  -1   0   31.86   15.28
   6   1   0   44.38   11.78
  -6  -1  -1  464.80   20.93
   6   1   1  456.26   19.48
  -6  -1  -2  387.21   19.00
   6   1   2  336.70   16.64
   6   1   3   80.95   12.36
   6   1   4  898.88   31.87
   6   1   5  677.67   25.19
   6   1   6  131.74   12.40
   6   1   7   34.82   14.21
   6   1   7   18.96   12.42
   6   1   8   15.92   14.52
   6   1   8   14.49   11.64
   6   1   9    9.99   12.54
   6   1  10   35.01   13.33
   6   1  11  185.27   16.99
   6   1  12   11.52   13.37
   6   1  13  125.70   17.02
   6   1  14   79.56   15.86
   6   1  15   35.95   16.09
   6   1  16  104.98   15.30
   6   1  17  360.76   19.32
   6   1  18   14.84   14.26
   6   1  19   18.76   11.89
   6   1  20   29.03   13.91
   6   1  21   20.21   12.25
   6   1  22   14.38   10.30
  -5  -1  22    3.38   12.01
   5   1 -22    4.94   10.09
  -5  -1  21   17.43   13.20
   5   1 -21    7.52   11.67
  -5  -1  20  -10.08   12.74
   5   1 -20   17.74   12.36
  -5  -1  19  -22.57   13.63
   5   1 -19    8.71   12.23
  -5  -1  18  -18.13   14.71
   5   1 -18   26.48   12.68
  -5  -1  17  215.16   16.47
   5   1 -17  212.98   14.87
  -5  -1  16  159.97   16.22
   5   1 -16  162.47   14.67
  -5  -1  15  273.28   18.94
   5   1 -15  230.47   14.53
  -5  -1  14   93.50   16.64
   5   1 -14   80.43   13.54
  -5  -1  13   49.77   16.11
   5   1 -13   55.70   13.08
  -5  -1  12   93.99   15.63
   5   1 -12   65.10   12.40
  -5  -1  11   80.37   14.78
   5   1 -11  100.77   12.71
  -5  -1  10   85.07   16.62
   5   1 -10   61.91   13.22
  -5  -1   9   14.12   15.22
   5   1  -9    3.58   13.13
  -5  -1   8  153.20   17.22
   5   1  -8  165.90   14.50
  -5  -1   7  475.22   22.81
   5   1  -7  500.84   20.71
  -5  -1   6  600.92   25.07
   5   1  -6  591.65   23.25
  -5  -1   5  342.85   19.31
   5   1  -5  345.14   17.33
  -5  -1   4  441.78   21.40
   5   1  -4  410.96   18.75
  -5  -1   3  712.35   28.81
   5   1  -3  697.05   26.23
  -5  -1   2  520.62   24.08
   5   1  -2  516.46   22.00
  -5  -1   1  984.07   35.48
   5   1  -1  980.32   34.23
  -5  -1   0  107.89   16.26
   5   1   0   88.09   12.85
  -5  -1  -1  622.37   26.17
   5   1   1  602.38   24.55
  -5  -1  -2  327.33   19.08
   5   1   2  307.44   17.00
   5   1   3  608.73   24.77
   5   1   4  338.78   17.82
   5   1   5  268.49   15.09
   5   1   6  451.16   21.70
   5   1   6  431.27   19.09
   5   1   7  474.17   21.57
   5   1   8  200.90   15.54
   5   1   9    5.44   14.48
   5   1  10   85.73   15.22
   5   1  11   59.75   13.65
   5   1  12   73.97   16.10
   5   1  13   69.53   15.32
   5   1  14   91.11   16.58
   5   1  15  236.51   19.14
   5   1  16  198.81   16.67
   5   1  17  184.13   16.65
   5   1  18   31.86   13.21
   5   1  19   33.49   13.41
   5   1  20    6.79   11.57
   5   1  21   33.82   12.35
   5   1  22    2.47   11.90
  -4  -1  22    0.99   12.40
   4   1 -22   -0.93    9.73
  -4  -1  21   29.50   13.17
   4   1 -21   28.78   11.89
  -4  -1  20   15.78   13.26
   4   1 -20   30.86   11.45
  -4  -1  19   17.44   13.40
   4   1 -19   21.18   12.12
  -4  -1  18   17.38   14.94
   4   1 -18   49.24   13.37
  -4  -1  17   88.45   14.77
   4   1 -17  127.16   14.47
  -4  -1  16  252.76   17.73
   4   1 -16  260.68   15.62
  -4  -1  15   69.68   14.93
   4   1 -15   69.84   13.02
  -4  -1  14  179.96   17.37
   4   1 -14  205.79   14.68
  -4  -1  13  140.80   17.13
   4   1 -13  168.61   13.78
  -4  -1  12    3.23   13.85
   4   1 -12   16.49   13.20
  -4  -1  11  125.29   16.94
   4   1 -11  166.11   13.81
  -4  -1  10   44.27   14.12
   4   1 -10   33.17   12.20
  -4  -1   9   75.92   16.16
   4   1  -9   43.56   12.26
  -4  -1   8   83.00   15.90
   4   1  -8   91.46   12.31
  -4  -1   7  389.92   20.49
   4   1  -7  424.50   19.74
  -4  -1   6  428.77   22.27
   4   1  -6  396.38   18.87
  -4  -1   5  298.90   19.01
   4   1  -5  313.27   17.49
  -4  -1   4  431.16   22.60
   4   1  -4  423.25   20.06
  -4  -1   3  332.02   19.26
   4   1  -3  319.52   19.54
  -4  -1   2  689.13   28.10
   4   1  -2  735.06   28.41
  -4  -1   1  937.41   33.39
   4   1  -1 1017.60   35.97
  -4  -1   0   -4.23   12.93
  -4  -1  -1  652.16   25.61
   4   1   1  676.22   27.08
  -4  -1  -2  361.07   19.38
   4   1   2  374.51   19.13
   4   1   3  397.52   19.35
   4   1   4  461.68   21.51
   4   1   6  478.96   22.52
   4   1   7  334.72   17.99
   4   1   8   21.62   12.48
   4   1   9   15.56   13.96
   4   1  10   73.33   15.07
   4   1  11  141.64   14.84
   4   1  12   21.33   15.47
   4   1  13  214.64   18.70
   4   1  14  233.39   17.72
   4   1  15  104.35   15.17
   4   1  16  184.02   17.43
   4   1  17   30.86   13.23
   4   1  18   25.37   13.34
   4   1  19   30.13   14.27
   4   1  20  -10.69   12.78
   4   1  21   31.39   13.88
   4   1  22   12.11   11.06
  -3  -1  23   -0.49   11.17
   3   1 -23    9.56    9.81
  -3  -1  22   25.86   11.86
   3   1 -22   26.71   11.73
  -3  -1  21    3.15   13.26
   3   1 -21   20.09   13.24
  -3  -1  20   -6.92   13.51
   3   1 -20   11.84   11.27
  -3  -1  19   42.94   14.25
   3   1 -19   41.97   12.23
  -3  -1  18  108.21   15.80
   3   1 -18   75.38   14.69
  -3  -1  17   26.97   14.15
   3   1 -17   12.61   14.04
  -3  -1  16  177.67   17.39
   3   1 -16  230.16   16.09
  -3  -1  15  132.68   16.29
   3   1 -15   96.07   13.32
  -3  -1  14  276.92   18.94
   3   1 -14  253.91   15.99
  -3  -1  13   10.12   14.55
   3   1 -13   27.94   13.16
  -3  -1  12  123.62   16.35
   3   1 -12  171.22   15.28
  -3  -1  11   22.44   13.86
   3   1 -11   18.09   13.23
  -3  -1  10  240.06   18.69
   3   1 -10  214.12   15.81
  -3  -1   9  170.38   15.87
   3   1  -9  161.84   13.15
  -3  -1   8   76.48   15.90
   3   1  -8   71.61   13.46
  -3  -1   7  742.97   28.65
   3   1  -7  709.02   25.96
  -3  -1   6 1067.49   37.10
   3   1  -6 1053.95   35.90
  -3  -1   5  248.70   17.93
   3   1  -5  215.89   16.53
  -3  -1   4 1975.64   62.40
   3   1  -4 1947.52   61.25
  -3  -1   3 2120.40   66.81
   3   1  -3 2124.57   66.28
  -3  -1   2  888.05   32.42
   3   1  -2  921.69   33.71
  -3  -1   1  395.96   21.24
   3   1  -1  416.69   20.28
  -3  -1   0  212.46   17.97
   3   1   0  146.32   14.87
  -3  -1  -1  245.89   16.28
   3   1   1  250.57   18.07
  -3  -1  -2 1031.14   36.23
   3   1   2 1009.69   34.90
   3   1   3 1927.73   60.84
   3   1   5  126.22   15.18
   3   1   6  659.14   26.69
   3   1   7  556.45   23.88
   3   1   8   30.09   14.01
   3   1   9  156.22   15.58
  -3  -1 -10  328.37   17.55
   3   1  10  368.67   20.38
  -3  -1 -11   28.36   13.02
   3   1  11    8.30   15.28
  -3  -1 -12  185.80   14.11
   3   1  12  198.92   17.98
  -3  -1 -13   63.16   14.18
   3   1  13   91.67   16.02
  -3  -1 -14  293.59   17.87
   3   1  14  273.59   18.10
  -3  -1 -15   55.16   14.48
   3   1  15   20.97   15.07
  -3  -1 -16  244.01   17.97
   3   1  16  292.54   18.45
  -3  -1 -17    6.19   12.27
   3   1  17   25.92   14.55
  -3  -1 -18   17.64   13.22
   3   1  18   54.85   14.86
  -3  -1 -19   10.33   11.72
   3   1  19   36.15   14.15
  -3  -1 -20   15.16   11.83
   3   1  20    2.59   13.41
   3   1  21   19.35   13.26
   3   1  22   15.32   12.50
   3   1  23   -0.21   11.29
  -2  -1  23   26.80   10.30
   2   1 -23   21.68   10.44
  -2  -1  22   -5.35   11.30
   2   1 -22   13.16   11.26
  -2  -1  21   13.27   12.67
   2   1 -21   17.17   13.30
  -2  -1  20  137.99   14.98
   2   1 -20  112.89   12.54
  -2  -1  19    6.00   13.68
   2   1 -19   14.16   12.07
  -2  -1  18  -13.54   14.88
   2   1 -18  -13.55   12.75
  -2  -1  17    1.54   15.40
   2   1 -17    2.67   12.74
  -2  -1  16   84.95   15.71
   2   1 -16   60.59   12.99
  -2  -1  15   23.15   15.27
   2   1 -15  -16.32   12.13
  -2  -1  14  209.23   17.74
   2   1 -14  223.70   16.05
  -2  -1  13  114.04   15.05
   2   1 -13  129.14   14.39
  -2  -1  12   44.35   13.91
   2   1 -12   82.62   13.85
  -2  -1  11   26.21   13.63
   2   1 -11   63.25   12.24
  -2  -1  10   64.59   15.29
   2   1 -10   61.49   11.98
  -2  -1   9  374.40   19.75
   2   1  -9  367.74   17.40
  -2  -1   8  974.91   34.39
   2   1  -8  966.89   32.98
  -2  -1   7  339.51   18.80
   2   1  -7  323.16   16.84
  -2  -1   6  150.80   17.10
   2   1  -6  156.63   16.36
  -2  -1   5  326.70   20.16
   2   1  -5  364.93   20.16
  -2  -1   4 4638.64  138.62
   2   1  -4 4846.93  144.55
  -2  -1   3 9999.00  294.00
  -2  -1   1 1238.29   41.27
   2   1  -1 1157.06   38.83
  -2  -1   0  101.34   12.75
   2   1   0   91.82   14.36
  -2  -1  -1 1085.20   36.40
   2   1   1 1003.44   34.48
   2   1   4 5341.62  158.51
   2   1   5  186.42   16.13
   2   1   6  194.75   15.86
  -2  -1  -7  284.42   16.53
   2   1   7  317.33   18.59
  -2  -1  -8  864.93   29.38
   2   1   8  884.09   31.35
  -2  -1  -9  288.80   15.90
   2   1   9  294.21   18.50
  -2  -1 -10  107.37   13.25
   2   1  10  109.14   13.78
  -2  -1 -11   14.68   11.36
   2   1  11   21.34   13.02
  -2  -1 -12  100.17   14.04
   2   1  12   87.78   15.27
  -2  -1 -13  178.40   15.85
   2   1  13  188.19   16.76
  -2  -1 -14  434.29   21.06
   2   1  14  457.82   22.66
  -2  -1 -15   -4.16   12.67
   2   1  15   37.36   14.24
  -2  -1 -16   41.81   14.03
   2   1  16   76.23   14.50
  -2  -1 -17   19.67   11.97
   2   1  17  -31.96   13.14
  -2  -1 -18    8.77   12.82
   2   1  18    4.85   13.14
  -2  -1 -19   14.86   12.58
   2   1  19   -1.32   13.42
  -2  -1 -20   70.94   13.45
   2   1  20   86.39   13.64
  -2  -1 -21  -12.09   10.89
   2   1  21   11.30   11.88
  -2  -1 -22    1.35   10.37
   2   1  22   30.24   12.74
  -2  -1 -23   39.95    9.21
   2   1  23    5.86   11.10
  -1  -1  23   35.35    9.85
   1   1 -23   26.86   10.40
  -1  -1  22   27.65   11.84
   1   1 -22    4.87   11.63
  -1  -1  21    6.40   13.10
   1   1 -21   36.43   13.40
  -1  -1  20   -5.23   14.06
   1   1 -20   16.66   11.56
  -1  -1  19    9.77   14.83
   1   1 -19   19.52   12.92
  -1  -1  18   86.94   15.88
   1   1 -18   82.89   14.81
  -1  -1  17  245.68   18.26
   1   1 -17  216.83   15.85
  -1  -1  16   60.87   16.35
   1   1 -16   51.71   12.98
  -1  -1  15   53.37   15.78
   1   1 -15   80.11   14.36
  -1  -1  14  134.35   17.67
   1   1 -14  164.34   15.94
  -1  -1  13  100.79   16.31
   1   1 -13  105.92   15.36
  -1  -1  12   56.18   13.76
   1   1 -12   34.82   13.61
  -1  -1  11  132.37   15.29
   1   1 -11  127.99   14.28
  -1  -1  10  164.45   15.30
   1   1 -10  140.28   12.98
  -1  -1   9  210.37   16.40
   1   1  -9  208.81   14.22
  -1  -1   8  214.96   17.14
   1   1  -8  205.79   14.21
  -1  -1   7  719.12   28.28
   1   1  -7  651.01   25.01
  -1  -1   6 1037.08   36.12
   1   1  -6 1021.67   35.94
  -1  -1   5  325.66   19.70
   1   1  -5  325.35   19.68
  -1  -1   4 3678.42  110.81
   1   1  -4 3685.71  111.12
  -1  -1   2 2440.13   74.19
   1   1  -2 2291.20   70.33
  -1  -1   1  184.44   13.96
   1   1  -1  176.53   13.83
  -1  -1   0  337.43   16.01
   1   1   0  303.58   15.54
  -1  -1  -1  299.00   14.38
   1   1   1  278.07   14.31
   1   1   2 2184.97   66.28
   1   1   4 3340.98  100.52
  -1  -1  -5  323.16   17.33
   1   1   5  336.39   17.12
  -1  -1  -6 1006.36   33.82
   1   1   6 1076.86   36.79
  -1  -1  -7  343.47   17.04
   1   1   7  346.39   19.39
  -1  -1  -8   41.95   11.77
   1   1   8   33.18   12.71
  -1  -1  -9  289.42   15.61
   1   1   9  331.39   17.74
  -1  -1 -10  241.72   14.37
   1   1  10  222.35   16.59
  -1  -1 -11   88.69   11.57
   1   1  11   74.38   13.15
  -1  -1 -12   61.37   11.96
   1   1  12   52.87   14.22
  -1  -1 -13  149.76   15.10
   1   1  13  136.22   16.02
  -1  -1 -14  136.01   14.06
   1   1  14  117.48   16.66
  -1  -1 -15   44.13   13.62
   1   1  15   64.53   15.67
  -1  -1 -16  138.51   13.74
   1   1  16  122.06   16.93
  -1  -1 -17  135.18   13.40
   1   1  17  141.95   15.54
  -1  -1 -18   32.20   11.36
   1   1  18   44.35   13.70
  -1  -1 -19   39.87   13.02
   1   1  19   26.30   14.51
  -1  -1 -20   24.26   12.80
   1   1  20    5.54   14.01
  -1  -1 -21    4.83   10.91
   1   1  21   19.92   12.31
  -1  -1 -22    7.83   10.40
   1   1  22   -5.37   11.73
  -1  -1 -23   41.03    9.81
   1   1  23   22.17   10.85
   0  -1  23    3.11    9.60
   0   1 -23    8.57   10.82
   0  -1  22   -2.97   11.51
   0   1 -22    2.33   11.73
   0  -1  21    6.80   12.86
   0   1 -21    6.68   11.52
   0  -1  20    4.68   13.85
   0   1 -20   31.47   13.42
   0  -1  19    9.76   13.96
   0   1 -19   -1.39   11.56
   0  -1  18  146.53   16.42
   0   1 -18  132.37   14.81
   0  -1  17   97.49   16.14
   0   1 -17   58.40   12.78
   0  -1  16   17.15   15.92
   0   1 -16   -3.27   13.23
   0  -1  15   20.84   15.57
   0   1 -15   20.95   12.29
   0  -1  14  303.58   19.88
   0   1 -14  293.17   18.03
   0  -1  13    1.10   14.72
   0   1 -13   15.64   13.57
   0  -1  12  225.79   18.07
   0   1 -12  215.69   14.54
   0  -1  11   -9.45   13.63
   0   1 -11   15.69   12.59
   0  -1  10  230.47   17.58
   0   1 -10  253.39   15.06
   0  -1   9  333.16   20.03
   0   1  -9  327.02   17.05
   0  -1   8  661.32   26.63
   0   1  -8  609.88   23.61
   0  -1   7  176.53   16.75
   0   1  -7  211.31   15.40
   0  -1   6  550.51   24.47
   0   1  -6  517.71   22.38
   0  -1   5  431.58   21.95
   0   1  -5  395.23   20.64
   0  -1   4 2748.40   84.12
   0   1  -4 2730.69   83.43
   0  -1   3  991.05   34.20
   0   1  -3  973.13   33.83
   0  -1   2  739.43   26.65
   0   1  -2  761.51   27.44
   0  -1   1   15.86    9.25
   0   1  -1    6.90    9.62
   0  -1   0    2.12    6.75
   0   1   0   -1.49    7.07
   0   1   1   20.37    6.97
   0   1   2  727.66   24.46
   0  -1  -3  890.86   29.43
   0   1   3  968.55   32.50
   0  -1  -4 2551.56   77.10
   0   1   4 2717.15   82.47
   0  -1  -5  393.98   17.97
   0   1   5  381.48   18.90
   0  -1  -6  497.82   19.29
   0   1   6  502.61   21.70
   0  -1  -7  189.02   13.56
   0   1   7  183.82   15.56
   0  -1  -8  583.63   22.36
   0   1   8  629.35   24.25
   0  -1  -9  285.36   15.09
   0   1   9  316.91   17.02
   0  -1 -10  214.12   14.68
   0   1  10  238.49   15.60
   0  -1 -11    2.51   11.04
   0   1  11    5.39   13.90
   0  -1 -12  214.96   15.21
   0   1  12  197.88   16.82
   0  -1 -13   12.92   10.92
   0   1  13    5.78   12.77
   0  -1 -14  227.04   14.94
   0   1  14  277.44   18.73
   0  -1 -15   16.75   11.46
   0   1  15   11.38   14.90
   0  -1 -16    1.35   10.78
   0   1  16   15.79   14.63
   0  -1 -17   78.32   11.97
   0   1  17   66.80   15.85
   0  -1 -18   99.59   12.32
   0   1  18  147.57   15.24
   0  -1 -19   24.78   11.23
   0   1  19  -12.23   14.90
   0  -1 -20    8.12   11.82
   0   1  20    3.27   13.48
   0  -1 -21   11.27   11.80
   0   1  21   -5.39   12.57
   0  -1 -22   24.37   10.56
   0   1  22  -17.90   11.84
   0  -1 -23   12.05    9.36
   0   1  23   18.82   10.90
   1  -1  23   25.22    9.43
  -1   1 -23   21.84   10.79
   1  -1  22  -16.67   11.65
  -1   1 -22   -2.80   11.61
   1  -1  21   16.17   13.07
  -1   1 -21  -20.84   10.88
   1  -1  20   20.03   14.38
  -1   1 -20   10.99   12.55
   1  -1  19   56.70   15.98
  -1   1 -19   18.94   12.83
   1  -1  18   38.66   14.29
  -1   1 -18   49.76   12.06
   1  -1  17  113.94   16.48
  -1   1 -17  131.74   13.80
   1  -1  16  137.89   17.80
  -1   1 -16  141.43   14.80
   1  -1  15   58.90   14.92
  -1   1 -15   55.87   13.33
   1  -1  14  126.02   16.80
  -1   1 -14  121.12   13.30
   1  -1  13  124.35   16.33
  -1   1 -13  150.18   13.85
   1  -1  12   67.43   15.63
  -1   1 -12   63.81   11.78
   1  -1  11  103.99   14.90
  -1   1 -11   94.47   13.43
   1  -1  10  241.41   16.15
  -1   1 -10  262.97   16.00
   1  -1   9  339.41   19.74
  -1   1  -9  336.60   18.01
   1  -1   8   45.13   14.35
  -1   1  -8   41.66   12.82
   1  -1   7  381.28   19.86
  -1   1  -7  358.16   18.75
   1  -1   6 1012.61   35.37
  -1   1  -6 1057.08   36.01
   1  -1   5  356.70   19.96
  -1   1  -5  353.16   19.50
   1  -1   4 3284.75   99.10
  -1   1  -4 3443.05  103.77
   1  -1   2 2138.10   65.05
  -1   1  -2 2137.06   64.86
   1  -1   1  272.03   11.97
  -1   1  -1  271.72   12.04
   1  -1   0  294.73   10.13
  -1   1   0  346.80   11.63
   1  -1  -2 2269.33   67.47
  -1   1   2 2251.62   67.12
   1  -1  -4 3224.34   96.22
  -1   1   4 3425.34  102.55
   1  -1  -5  313.27   15.98
  -1   1   5  295.25   16.53
   1  -1  -6  945.64   31.59
  -1   1   6  942.62   32.57
   1  -1  -7  605.08   22.52
  -1   1   7  578.11   23.57
   1  -1  -8  199.33   12.68
  -1   1   8  202.15   15.82
   1  -1  -9  197.77   12.46
  -1   1   9  214.75   16.50
   1  -1 -10  139.03   13.28
  -1   1  10  125.81   15.71
   1  -1 -11  115.60   12.12
  -1   1  11  135.91   15.62
   1  -1 -12   43.65   11.53
  -1   1  12   40.05   13.01
   1  -1 -13   75.54   12.17
  -1   1  13   76.43   13.74
   1  -1 -14  123.83   12.53
  -1   1  14  113.31   16.28
   1  -1 -15   64.51   12.59
  -1   1  15   48.87   15.94
   1  -1 -16   54.57   12.53
  -1   1  16   51.54   16.95
   1  -1 -17  237.14   14.87
  -1   1  17  273.69   19.45
   1  -1 -18   72.68   13.04
  -1   1  18   63.37   16.32
   1  -1 -19   39.14   13.09
  -1   1  19   16.01   16.12
   1  -1 -20  -15.59   11.48
  -1   1  20   -1.06   13.41
   1  -1 -21    5.66   11.79
  -1   1  21   25.46   12.76
   1  -1 -22   20.33   10.35
  -1   1  22   -4.45   11.53
   1  -1 -23   34.62   10.26
  -1   1  23   14.04    9.85
   2  -1  23   34.32   10.44
  -2   1 -23   16.33    9.37
   2  -1  22   10.35   12.13
  -2   1 -22   17.97   10.50
   2  -1  21    3.45   13.43
  -2   1 -21   24.44   12.46
   2  -1  20   85.81   15.18
  -2   1 -20  124.56   13.93
   2  -1  19   -9.65   13.88
  -2   1 -19   12.62   13.00
   2  -1  18   -2.24   14.83
  -2   1 -18   10.89   11.62
   2  -1  17   17.29   13.82
  -2   1 -17    1.54   11.59
   2  -1  16   42.47   16.79
  -2   1 -16   46.24   12.41
   2  -1  15   34.38   14.54
  -2   1 -15    8.30   12.08
   2  -1  14  486.36   23.78
  -2   1 -14  443.03   20.77
   2  -1  13  200.17   17.78
  -2   1 -13  242.14   16.97
   2  -1  12  110.60   14.61
  -2   1 -12   97.25   14.00
   2  -1  11   39.49   14.67
  -2   1 -11   35.52   11.71
   2  -1  10   93.04   14.80
  -2   1 -10  133.41   14.15
   2  -1   9  295.25   17.39
  -2   1  -9  271.61   15.71
   2  -1   8  862.12   30.66
  -2   1  -8  922.52   31.76
   2  -1   7  307.23   17.30
  -2   1  -7  307.65   17.67
   2  -1   6  179.34   16.08
  -2   1  -6  157.26   14.03
   2  -1   5  196.73   15.07
  -2   1  -5  192.46   14.44
   2  -1   4 5400.98  160.07
  -2   1  -4 5271.84  156.43
   2  -1   1  943.56   30.35
   2  -1   0  101.60    7.83
   2  -1  -1 1108.11   33.95
  -2   1   1 1157.06   35.51
   2  -1  -4 4356.40  128.93
  -2   1   4 4556.36  135.08
   2  -1  -5  314.94   15.31
  -2   1   5  305.56   17.04
   2  -1  -6  147.68   11.73
  -2   1   6  132.79   13.30
   2  -1  -7  278.59   14.88
  -2   1   7  289.94   17.03
   2  -1  -8  870.45   30.00
  -2   1   8  906.79   32.06
   2  -1  -9  353.16   16.75
  -2   1   9  354.62   18.87
   2  -1 -10   74.87   11.97
  -2   1  10   65.59   14.44
   2  -1 -11   41.36   10.98
  -2   1  11   52.67   14.34
   2  -1 -12   54.35   10.22
  -2   1  12   40.78   14.13
   2  -1 -13  100.86   12.17
  -2   1  13   88.62   15.02
   2  -1 -14  210.37   14.75
  -2   1  14  202.25   17.51
   2  -1 -15    1.43   11.07
  -2   1  15    5.70   16.34
   2  -1 -16   65.28   13.04
  -2   1  16   76.55   17.23
   2  -1 -17   12.58   11.76
  -2   1  17    9.68   16.72
   2  -1 -18   13.46   13.36
  -2   1  18   29.85   16.70
   2  -1 -19    0.03   13.41
  -2   1  19   15.42   16.48
   2  -1 -20  106.75   14.50
  -2   1  20  125.29   15.81
   2  -1 -21   13.41   11.94
  -2   1  21    8.28   12.33
   2  -1 -22    4.80   10.37
  -2   1  22   17.36   11.82
   2  -1 -23   -2.41   10.46
  -2   1  23   23.84   11.61
   3  -1  23    2.28   10.85
  -3   1 -23   22.89   11.13
   3  -1  22   -2.71   12.70
  -3   1 -22    7.89   10.83
   3  -1  21    6.76   13.14
  -3   1 -21   24.64   11.22
   3  -1  20   25.08   14.60
  -3   1 -20   -0.91   10.95
   3  -1  19   16.90   15.15
  -3   1 -19   13.11   12.01
   3  -1  18   52.01   13.87
  -3   1 -18   74.29   12.98
   3  -1  17   -5.21   14.83
  -3   1 -17   12.08   12.97
   3  -1  16  288.48   19.56
  -3   1 -16  279.11   17.94
   3  -1  15   61.99   15.05
  -3   1 -15   40.54   12.72
   3  -1  14  315.66   19.48
  -3   1 -14  272.65   17.37
   3  -1  13   75.49   14.22
  -3   1 -13   34.08   12.37
   3  -1  12  190.27   15.49
  -3   1 -12  233.49   16.62
   3  -1  11   29.40   13.17
  -3   1 -11   20.02   13.35
   3  -1  10  421.68   19.56
  -3   1 -10  408.46   19.93
   3  -1   9  163.20   15.97
  -3   1  -9  154.34   14.53
   3  -1   8   41.34   12.28
  -3   1  -8   33.87   13.11
   3  -1   7  554.89   23.28
  -3   1  -7  542.60   22.56
   3  -1   6  684.96   26.01
  -3   1  -6  693.82   26.78
   3  -1   5  136.95   14.61
  -3   1  -5  121.95   14.41
   3  -1   4 1468.45   46.97
  -3   1  -4 1493.44   47.73
   3  -1   3 1866.29   57.78
   3  -1   2  957.10   31.79
   3  -1   1  231.31   13.06
   3  -1   0  183.19   11.41
   3  -1  -1  354.72   14.64
  -3   1   1  333.16   15.91
   3  -1  -2  804.42   26.62
  -3   1   2  821.08   27.90
   3  -1  -3 1897.53   57.61
  -3   1   3 2036.04   62.31
   3  -1  -4 1746.52   53.63
  -3   1   4 1803.80   55.93
   3  -1  -5  213.29   12.88
  -3   1   5  189.96   13.98
   3  -1  -6  963.14   31.76
  -3   1   6  993.13   33.60
   3  -1  -7  667.36   24.45
  -3   1   7  623.73   24.48
   3  -1  -8   69.12   11.09
  -3   1   8   58.28   11.77
   3  -1  -9  136.43   11.87
  -3   1   9  139.66   15.02
   3  -1 -10  183.92   13.03
  -3   1  10  165.59   14.36
   3  -1 -11   17.60   10.09
  -3   1  11    8.11   14.31
   3  -1 -12  133.51   13.06
  -3   1  12   99.68   14.98
   3  -1 -13    7.87   11.79
  -3   1  13   34.49   14.47
   3  -1 -14  237.14   15.71
  -3   1  14  262.24   19.42
   3  -1 -15   82.96   13.64
  -3   1  15   79.36   16.58
   3  -1 -16  178.92   15.25
  -3   1  16  203.40   19.12
   3  -1 -17   16.72   13.27
  -3   1  17   21.15   16.86
   3  -1 -18   93.21   14.49
  -3   1  18   93.23   16.90
   3  -1 -19   38.40   12.17
  -3   1  19   52.29   15.30
   3  -1 -20   30.28   12.87
  -3   1  20   -5.74   13.83
   3  -1 -21   36.75   12.61
  -3   1  21   22.64   12.70
   3  -1 -22   12.80   10.29
  -3   1  22    7.39   11.63
   3  -1 -23   -0.27    9.29
  -3   1  23  -15.25   12.00
   4  -1  22   17.80   11.29
  -4   1 -22   20.97   11.07
   4  -1  21   18.36   13.98
  -4   1 -21    0.45   11.35
   4  -1  20   12.62   13.56
  -4   1 -20   13.85   11.39
   4  -1  19   21.53   14.49
  -4   1 -19   24.45   11.24
   4  -1  18   12.00   13.68
  -4   1 -18   43.96   13.24
   4  -1  17   31.08   13.37
  -4   1 -17   20.97   13.47
   4  -1  16  214.02   16.86
  -4   1 -16  168.51   14.96
   4  -1  15   74.55   14.89
  -4   1 -15   84.60   15.06
   4  -1  14  221.10   17.49
  -4   1 -14  220.89   16.40
   4  -1  13  211.10   16.93
  -4   1 -13  205.37   15.87
   4  -1  12   -3.46   14.85
  -4   1 -12   21.50   13.91
   4  -1  11  153.41   16.21
  -4   1 -11  147.68   14.99
   4  -1  10   54.57   12.96
  -4   1 -10   40.85   12.20
   4  -1   9   53.11   12.97
  -4   1  -9   53.22   12.21
   4  -1   8   47.78   12.61
  -4   1  -8   59.85   12.08
   4  -1   7  339.31   17.97
  -4   1  -7  353.05   17.36
   4  -1   6  484.90   21.50
  -4   1  -6  483.65   20.33
   4  -1   5  659.55   24.99
   4  -1   4  433.45   19.33
   4  -1   3  347.53   16.97
   4  -1   2  345.66   16.04
   4  -1   1  627.89   23.26
   4  -1   0    9.14   10.07
  -4   1   0    7.35   11.64
   4  -1  -1  955.64   31.37
  -4   1   1  983.65   32.67
   4  -1  -2  649.35   22.75
  -4   1   2  643.31   23.38
   4  -1  -3  294.94   14.21
  -4   1   3  265.88   15.55
   4  -1  -4  357.22   15.88
  -4   1   4  331.70   16.22
   4  -1  -5  295.15   14.63
  -4   1   5  264.32   15.42
   4  -1  -6  393.77   17.19
  -4   1   6  362.53   18.25
   4  -1  -7  356.91   16.80
  -4   1   7  358.89   18.04
   4  -1  -8   88.92   10.73
  -4   1   8   72.09   13.88
   4  -1  -9   58.09   10.64
  -4   1   9   70.74   14.14
   4  -1 -10   30.76   10.10
  -4   1  10   31.33   14.42
   4  -1 -11  136.74   11.83
  -4   1  11   96.64   15.48
   4  -1 -12   15.44   11.31
  -4   1  12    5.01   12.60
   4  -1 -13  132.47   12.76
  -4   1  13  151.53   17.38
   4  -1 -14  199.86   15.29
  -4   1  14  217.77   18.29
   4  -1 -15   70.00   14.69
  -4   1  15   55.18   16.48
   4  -1 -16  233.81   16.97
  -4   1  16  261.30   18.62
   4  -1 -17   88.87   13.23
  -4   1  17   73.95   15.93
   4  -1 -18   48.05   11.48
  -4   1  18   43.54   15.04
   4  -1 -19   17.83   12.34
  -4   1  19   14.37   15.96
   4  -1 -20   12.19   12.49
  -4   1  20   31.34   13.89
   4  -1 -21   31.20   12.26
  -4   1  21   31.80   12.80
   4  -1 -22    5.05   11.31
  -4   1  22    7.61   12.12
   5  -1  22   -7.51   11.84
   5  -1  21   11.74   12.27
   5  -1  20   -4.18   12.04
  -5   1 -20   10.78    9.96
   5  -1  19   18.05   13.04
  -5   1 -19   -9.16   10.97
   5  -1  18   24.38   13.24
  -5   1 -18   28.16   12.68
   5  -1  17  164.97   15.07
  -5   1 -17  180.48   14.11
   5  -1  16  180.90   15.81
  -5   1 -16  173.92   15.66
   5  -1  15  268.90   17.82
  -5   1 -15  220.16   16.53
   5  -1  14  113.62   16.26
  -5   1 -14   96.47   14.62
   5  -1  13   57.87   16.91
  -5   1 -13   39.27   13.42
   5  -1  12   88.18   15.94
  -5   1 -12   87.64   12.90
   5  -1  11   55.29   13.77
  -5   1 -11   59.33   13.84
   5  -1  10   65.29   14.83
  -5   1 -10   78.87   12.39
   5  -1   9   21.01   13.24
   5  -1   8  218.50   14.64
   5  -1   7  413.56   19.49
   5  -1   6  457.20   19.80
   5  -1   5  296.81   16.90
   5  -1   4  335.35   16.98
   5  -1   3  561.86   21.31
   5  -1   3  627.06   23.62
   5  -1   2  278.90   14.07
   5  -1   1  567.28   21.30
   5  -1   0   88.66   11.69
  -5   1   0   72.47   11.26
   5  -1  -1  899.61   30.04
  -5   1   1  956.89   32.18
   5  -1  -2  489.80   19.24
  -5   1   2  493.34   20.62
   5  -1  -3  686.42   24.63
  -5   1   3  639.24   23.83
   5  -1  -4  410.23   17.35
  -5   1   4  391.48   18.58
   5  -1  -5  315.25   15.19
  -5   1   5  319.52   17.04
   5  -1  -6  523.64   20.24
  -5   1   6  509.17   21.55
   5  -1  -7  417.41   17.58
  -5   1   7  431.47   20.07
   5  -1  -8  161.84   12.26
  -5   1   8  161.43   15.43
   5  -1  -9   -2.76   10.18
  -5   1   9  -18.71   13.54
   5  -1 -10   62.29   10.51
  -5   1  10   57.51   14.73
   5  -1 -11   66.97   11.49
  -5   1  11   88.61   15.30
   5  -1 -12   62.46   10.54
  -5   1  12   38.00   16.64
   5  -1 -13   28.64   13.32
  -5   1  13   36.57   16.21
   5  -1 -14   94.37   13.88
  -5   1  14   57.95   15.84
   5  -1 -15  229.54   15.86
  -5   1  15  224.54   18.61
   5  -1 -16  169.44   16.01
  -5   1  16  200.17   16.74
   5  -1 -17  180.38   15.34
  -5   1  17  170.28   17.26
   5  -1 -18   12.38   11.55
  -5   1  18   23.02   16.08
   5  -1 -19    4.83   10.37
  -5   1  19  -10.76   14.22
   5  -1 -20   15.07   11.20
  -5   1  20  -10.26   13.96
   5  -1 -21   11.70   10.87
  -5   1  21    7.86   12.42
   5  -1 -22    9.04   10.11
  -5   1  22    0.24   11.71
   6  -1  22   16.82   11.78
   6  -1  21    5.57   12.89
   6  -1  20   14.21   13.61
   6  -1  19   11.37   13.40
   6  -1  18   -2.19   14.37
   6  -1  17  338.99   18.18
   6  -1  16  123.93   14.25
   6  -1  15   34.65   14.81
   6  -1  14   56.38   15.89
   6  -1  13  100.05   15.47
   6  -1  12   35.42   15.88
   6  -1  11  236.20   17.86
   6  -1  10   29.54   14.27
   6  -1   9    6.72   13.70
   6  -1   8   18.87   12.34
   6  -1   7   24.14   12.26
   6  -1   6  153.72   14.22
   6  -1   5  681.84   25.91
   6  -1   4  848.89   29.30
   6  -1   4  834.62   28.59
   6  -1   3   99.07   10.61
   6  -1   2  354.51   16.88
   6  -1   1  444.70   18.61
   6  -1   0   38.10   10.28
  -6   1   0   40.59   11.67
   6  -1  -1  251.41   14.21
  -6   1   1  247.35   15.36
   6  -1  -2  302.65   15.01
  -6   1   2  251.82   15.57
   6  -1  -3   82.71   10.94
  -6   1   3   37.40   11.85
   6  -1  -4  610.92   22.79
   6  -1  -5  690.59   24.72
  -6   1   5  663.09   25.67
   6  -1  -6  152.89   11.46
  -6   1   6  138.83   14.39
   6  -1  -7   13.55    9.31
  -6   1   7   11.39   12.98
   6  -1  -8   34.75   10.30
  -6   1   8   12.70   13.27
   6  -1  -9   10.15   10.19
  -6   1   9   22.44   14.02
   6  -1 -10   18.45   11.03
  -6   1  10   31.40   12.85
   6  -1 -11  148.09   13.66
  -6   1  11  115.50   16.23
   6  -1 -12   33.98   12.73
  -6   1  12   33.45   16.65
   6  -1 -13  159.45   13.78
  -6   1  13  139.66   17.82
   6  -1 -14  124.97   14.77
  -6   1  14  124.14   16.16
   6  -1 -15   41.26   12.93
  -6   1  15   37.14   15.97
   6  -1 -16   59.81   11.86
  -6   1  16   57.70   15.77
   6  -1 -17  294.11   16.65
  -6   1  17  292.96   18.88
   6  -1 -18   13.80   11.97
  -6   1  18   14.06   15.83
   6  -1 -19  -11.88   10.94
  -6   1  19   13.63   13.98
   6  -1 -20   -4.14   12.21
  -6   1  20    6.09   13.95
   6  -1 -21   11.59   11.90
  -6   1  21   41.61   13.53
   6  -1 -22   14.84   10.58
  -6   1  22   -4.31   12.70
   7  -1  21   43.31   12.53
   7  -1  20   12.39   14.02
   7  -1  19   -4.83   11.78
   7  -1  18   -2.85   12.13
   7  -1  17   -1.77   13.89
   7  -1  16   79.34   14.77
   7  -1  15  189.96   16.00
   7  -1  14   86.32   15.23
   7  -1  13  156.84   16.12
   7  -1  12   66.54   14.56
   7  -1  11  606.75   26.24
   7  -1  10  133.83   14.01
   7  -1   9  350.45   19.45
   7  -1   8   -5.04   11.08
   7  -1   7  120.91   13.97
   7  -1   6    8.82   11.38
   7  -1   6   14.53   11.28
   7  -1   5  163.40   13.54
   7  -1   5  147.57   14.22
   7  -1   4  145.70   11.78
   7  -1   4  164.03   12.42
   7  -1   3  583.94   22.22
   7  -1   2   47.93   11.14
   7  -1   1  286.71   14.85
   7  -1   0  222.87   13.73
  -7   1   0  233.91   14.80
   7  -1  -1  322.12   15.69
  -7   1   1  314.31   16.61
   7  -1  -2   42.02   10.55
  -7   1   2   35.90   12.06
   7  -1  -3  630.39   22.62
  -7   1   3  602.06   23.66
   7  -1  -4   22.27    9.74
  -7   1   4   32.70   12.15
   7  -1  -5  243.91   13.08
   7  -1  -6   46.01   10.54
  -7   1   6   18.18   13.13
   7  -1  -7  180.38   12.37
  -7   1   7  165.90   15.53
   7  -1  -8    3.59    9.66
  -7   1   8    0.99   14.05
   7  -1  -9  199.65   13.91
  -7   1   9  199.65   16.74
   7  -1 -10  136.95   13.63
  -7   1  10  180.69   18.41
   7  -1 -11  722.35   27.08
  -7   1  11  780.78   31.45
   7  -1 -12   55.95   13.09
  -7   1  12   34.42   16.99
   7  -1 -13  128.93   14.37
  -7   1  13  119.35   17.17
   7  -1 -14   19.44   12.28
  -7   1  14   16.16   16.06
   7  -1 -15  160.18   13.43
  -7   1  15  181.11   18.61
   7  -1 -16   16.52   10.52
  -7   1  16   -7.86   16.25
   7  -1 -17    0.82   12.12
  -7   1  17  -10.84   15.75
   7  -1 -18    2.24   11.82
  -7   1  18   -1.58   15.92
   7  -1 -19   15.08   12.63
  -7   1  19   20.96   15.27
   7  -1 -20    7.17   10.80
  -7   1  20   13.40   12.70
   7  -1 -21   53.52   11.03
  -7   1  21   47.46   14.02
   8  -1  21   14.00   12.11
   8  -1  20   -6.13   13.08
   8  -1  19   21.09   12.45
   8  -1  18    4.19   11.59
   8  -1  17    0.91   13.61
   8  -1  16   25.32   12.63
   8  -1  15   31.38   14.58
   8  -1  14   48.89   13.77
   8  -1  13  101.73   16.01
   8  -1  12   22.76   13.91
   8  -1  11  163.40   15.49
   8  -1  10   46.90   14.41
   8  -1   9  230.47   15.55
   8  -1   8  251.41   17.14
   8  -1   8  241.72   14.87
   8  -1   7   15.72   11.89
   8  -1   7   54.18   13.02
   8  -1   6  220.48   14.56
   8  -1   6  212.25   15.10
   8  -1   5   19.38   10.59
   8  -1   5    3.65   12.68
   8  -1   4   95.56   10.62
   8  -1   3  253.59   13.36
   8  -1   2  167.88   12.51
   8  -1   1  244.64   13.33
  -8   1   0  155.91   13.77
   8  -1  -1  240.16   13.06
  -8   1   1  250.16   15.13
   8  -1  -2  196.94   12.14
  -8   1   2  186.94   14.76
   8  -1  -3  216.52   12.01
  -8   1   3  225.68   14.47
   8  -1  -4   43.08   11.00
  -8   1   4   30.83   12.32
   8  -1  -5   23.76   10.37
  -8   1   5   12.89   12.23
   8  -1  -6  175.38   12.78
   8  -1  -7   13.75   10.37
  -8   1   7   30.17   14.15
   8  -1  -8  220.89   14.47
  -8   1   8  195.69   17.06
   8  -1  -9  257.76   15.59
  -8   1   9  287.75   20.65
   8  -1 -10   52.45   12.25
  -8   1  10   33.07   16.72
   8  -1 -11  166.74   14.94
  -8   1  11  169.44   17.12
   8  -1 -12   26.71   12.55
  -8   1  12   19.17   16.07
   8  -1 -13   62.09   12.75
  -8   1  13   -4.11   16.65
   8  -1 -14   25.71   11.37
  -8   1  14   26.17   16.90
   8  -1 -15   40.63   11.42
  -8   1  15   15.13   16.48
   8  -1 -16  -13.99   11.84
  -8   1  16    1.96   14.23
   8  -1 -17   -5.87   11.51
  -8   1  17   35.21   16.34
   8  -1 -18   -5.24   11.83
  -8   1  18   15.30   15.87
   8  -1 -19   27.70   12.26
  -8   1  19   34.48   14.18
   8  -1 -20    0.39   11.57
  -8   1  20   -7.78   13.78
   8  -1 -21   32.72    9.41
  -8   1  21   22.09   13.59
   9  -1  20  -24.41   11.90
   9  -1  19   41.71   12.59
   9  -1  18    9.21   11.80
   9  -1  17   -2.17   12.53
   9  -1  16   13.30   12.07
   9  -1  15   11.20   13.22
   9  -1  14   48.92   14.39
   9  -1  13   74.47   15.61
   9  -1  12  277.55   18.43
   9  -1  11  274.01   18.19
   9  -1  10  296.09   17.38
   9  -1  10  284.21   16.78
   9  -1   9  108.42   12.90
   9  -1   9  121.12   13.60
   9  -1   8    0.04   12.80
   9  -1   8   15.76   13.72
   9  -1   7  262.34   15.78
   9  -1   7  255.68   17.06
   9  -1   6  104.05   13.42
   9  -1   6   79.32   12.21
   9  -1   5  215.89   14.03
   9  -1   5  191.00   13.23
   9  -1   4   50.22   10.79
   9  -1   3  135.28   10.59
   9  -1   2   71.46    9.98
   9  -1   1   93.93   10.62
   9  -1   0  650.70   23.39
  -9   1   0  686.11   26.13
   9  -1  -1  149.66   11.79
  -9   1   1  155.91   13.91
   9  -1  -2   38.92   10.46
  -9   1   2   25.23   13.12
   9  -1  -3  171.94   12.58
  -9   1   3  170.49   15.43
   9  -1  -4   72.81   11.09
  -9   1   4  118.41   14.66
   9  -1  -5  206.00   13.46
  -9   1   5  181.73   16.38
   9  -1  -6  193.71   14.18
  -9   1   6  155.59   16.26
   9  -1  -7  243.08   15.23
  -9   1   7  305.04   20.60
   9  -1  -8   31.89   10.63
  -9   1   8   41.65   15.34
   9  -1  -9  125.60   12.47
  -9   1   9  115.71   16.21
   9  -1 -10  409.08   18.36
  -9   1  10  447.41   24.06
   9  -1 -11  184.96   15.17
  -9   1  11  191.84   18.77
   9  -1 -12  351.80   18.13
  -9   1  12  371.07   22.18
   9  -1 -13   54.47   11.00
  -9   1  13   42.50   17.09
   9  -1 -14   88.54   12.07
  -9   1  14   77.15   18.09
   9  -1 -15   15.01   11.76
  -9   1  15   -7.44   16.82
   9  -1 -16    3.25   11.58
  -9   1  16   12.53   15.84
   9  -1 -17   -5.03    9.71
  -9   1  17    4.29   14.79
   9  -1 -18   -0.89   11.95
  -9   1  18    6.65   14.97
   9  -1 -19    4.21   11.87
  -9   1  19   -0.65   14.36
   9  -1 -20   17.10   10.63
  -9   1  20   -0.29   13.27
  10  -1  19   -2.04   11.44
  10  -1  18   26.74   13.61
  10  -1  17    5.88   12.19
  10  -1  16   23.51   13.91
  10  -1  15   29.99   12.10
  10  -1  14   10.07   12.08
  10  -1  14    8.54   14.81
  10  -1  13   60.10   14.91
  10  -1  13   81.28   15.23
  10  -1  12   10.80   14.36
  10  -1  12   11.81   13.42
  10  -1  11   75.68   12.70
  10  -1  11   67.29   13.59
  10  -1  10  162.05   15.21
  10  -1  10  184.02   16.49
  10  -1   9   59.71   13.96
  10  -1   9   40.80   12.60
  10  -1   8   38.96   11.86
  10  -1   8   44.43   11.40
  10  -1   7  135.91   13.12
  10  -1   7  144.45   12.41
  10  -1   6  280.26   15.06
  10  -1   6  257.13   15.22
  10  -1   5  130.29   12.96
  10  -1   5  113.62   12.66
  10  -1   4    9.64   10.88
  10  -1   3  138.51   12.99
  10  -1   2  232.14   14.59
  10  -1   1  173.09   12.51
  10  -1   0  144.03   12.88
 -10   1   0  127.37   14.50
  10  -1  -1  115.29   12.85
 -10   1   1  108.94   13.98
  10  -1  -2  159.13   13.26
 -10   1   2  150.49   13.46
  10  -1  -3   53.49   12.06
 -10   1   3   54.05   14.33
  10  -1  -4   27.64   11.96
 -10   1   4   28.52   14.96
  10  -1  -5   42.06   11.71
 -10   1   5   20.47   15.01
  10  -1  -6  264.22   14.73
 -10   1   6  245.99   18.14
  10  -1  -7   79.43   10.41
 -10   1   7   99.12   16.07
  10  -1  -8   63.16   11.76
 -10   1   8   65.35   16.78
  10  -1  -9   -0.03   10.54
  10  -1 -10  243.08   14.80
 -10   1  10  254.64   20.07
  10  -1 -11   56.88   11.52
 -10   1  11   35.85   17.16
  10  -1 -12   39.43   12.13
 -10   1  12   18.43   16.67
  10  -1 -13   86.71   13.05
 -10   1  13  115.60   18.64
  10  -1 -14   25.58   11.15
 -10   1  14   19.29   16.76
  10  -1 -15   36.58   11.66
 -10   1  15   32.49   15.43
  10  -1 -16    8.65   10.67
 -10   1  16    7.38   16.87
  10  -1 -17   13.10   10.53
 -10   1  17   12.26   16.76
  10  -1 -18  -16.33   12.13
 -10   1  18   45.74   13.75
  10  -1 -19   -1.30   10.74
 -10   1  19   20.82   13.47
  11  -1  18    5.46    9.90
  11  -1  18   11.85   10.51
  11  -1  17   15.76   11.89
  11  -1  17   17.65   12.90
  11  -1  16   -1.50   13.64
  11  -1  16   11.38   12.26
  11  -1  15    2.50   13.27
  11  -1  15    0.79   13.83
  11  -1  14   32.38   14.04
  11  -1  14    8.98   12.12
  11  -1  13   -1.80   13.97
  11  -1  13   -8.85   11.82
  11  -1  12   -0.30   13.23
  11  -1  12   18.53   12.26
  11  -1  11   94.64   14.62
  11  -1  11   86.38   12.99
  11  -1  10   43.86   11.53
  11  -1  10   63.55   12.75
  11  -1   9   32.54   11.19
  11  -1   9   30.40   12.40
  11  -1   8   58.35   12.32
  11  -1   8   36.04   13.64
  11  -1   7  290.57   15.86
  11  -1   7  327.12   17.33
  11  -1   6   48.47   10.98
  11  -1   6   38.46   13.86
  11  -1   5  357.01   17.75
  11  -1   5  388.57   17.98
  11  -1   4   86.25   11.54
  11  -1   3  238.60   15.64
  11  -1   2  516.77   20.47
  11  -1   1   59.82    9.73
  11  -1   0  146.32   12.25
 -11   1   0  156.11   14.14
  11  -1  -1   31.67    9.13
 -11   1   1   56.86   13.93
  11  -1  -2  408.04   17.26
 -11   1   2  454.49   21.26
  11  -1  -3  283.80   14.17
 -11   1   3  298.48   18.58
  11  -1  -4   82.54   11.47
 -11   1   4   81.82   13.81
  11  -1  -5  243.18   14.64
 -11   1   5  226.72   17.34
  11  -1  -6   49.91   11.23
 -11   1   6   41.29   15.05
  11  -1  -7  134.87   11.67
 -11   1   7  115.81   15.09
  11  -1  -8  157.47   13.01
 -11   1   8  135.49   16.31
  11  -1  -9   34.79   11.20
 -11   1   9    8.13   16.03
  11  -1 -10   71.71   11.73
 -11   1  10   69.57   15.52
  11  -1 -11  107.17   11.67
 -11   1  11  122.79   16.53
  11  -1 -12   33.59   12.57
 -11   1  12   31.48   16.92
  11  -1 -13   -3.47   10.64
 -11   1  13   17.86   16.65
  11  -1 -14   -8.04   10.94
 -11   1  14    8.01   17.27
  11  -1 -15   27.45   11.44
 -11   1  15   46.63   18.11
  11  -1 -16   10.84   11.65
 -11   1  16   16.14   16.78
  11  -1 -17   31.35   11.60
 -11   1  17   16.67   15.23
  11  -1 -18   -0.26   10.81
 -11   1  18   22.22   12.88
  12  -1  17   22.52   11.62
  12  -1  17   11.04    9.35
  12  -1  16   42.31   12.49
  12  -1  16    5.18   11.27
  12  -1  15   38.96   13.35
  12  -1  15   40.75   13.10
  12  -1  14   20.13   13.90
  12  -1  14   18.49   12.54
  12  -1  13   21.18   13.32
  12  -1  13    5.34   11.44
  12  -1  12   43.13   13.25
  12  -1  12   37.09   11.91
  12  -1  11  128.72   13.52
  12  -1  11  128.20   14.60
  12  -1  10   13.52   11.41
  12  -1  10    5.55   11.48
  12  -1   9   28.27   11.29
  12  -1   9   29.57   11.65
  12  -1   8  100.95   12.83
  12  -1   8  102.08   13.88
  12  -1   7   14.02   12.92
  12  -1   7   15.52   10.76
  12  -1   6   58.68   12.52
  12  -1   6   40.97   12.67
  12  -1   5  118.93   14.50
  12  -1   5  169.03   16.52
  12  -1   4  305.25   17.97
  12  -1   3  358.57   16.74
  12  -1   2   40.35   11.57
  12  -1   1  360.66   17.27
  12  -1   0   43.27   10.91
  12  -1  -1  241.93   14.50
 -12   1   1  250.68   17.36
  12  -1  -2   11.63    9.02
 -12   1   2   15.57   13.39
  12  -1  -3  222.14   13.68
 -12   1   3  208.71   16.06
  12  -1  -4  215.79   13.95
 -12   1   4  235.06   15.72
  12  -1  -5  109.56   11.70
 -12   1   5  137.78   15.60
  12  -1  -6   91.71   11.00
 -12   1   6   98.37   14.71
  12  -1  -7   28.40   10.19
 -12   1   7   15.48   12.45
  12  -1  -8   58.20   11.58
 -12   1   8   68.23   14.53
  12  -1  -9   21.83   12.07
 -12   1   9   -4.52   14.24
  12  -1 -10   24.32   10.10
 -12   1  10   27.45   15.98
  12  -1 -11   46.28   11.58
 -12   1  11   50.51   15.32
  12  -1 -12   41.15   11.46
 -12   1  12    9.47   16.05
  12  -1 -13   27.86   11.90
  12  -1 -14   15.40   12.12
 -12   1  14   28.04   15.01
  12  -1 -15   35.78   11.00
 -12   1  15    9.35   15.55
  12  -1 -16    7.30   10.47
 -12   1  16   11.12   14.83
  12  -1 -17   13.32   10.08
 -12   1  17   10.29   12.03
  13  -1  16   16.31   10.57
  13  -1  16   22.52   10.30
  13  -1  15  -12.16   10.28
  13  -1  15   23.18   12.01
  13  -1  14    6.34   10.73
  13  -1  14   12.82   11.65
  13  -1  13  -12.55   11.09
  13  -1  13  -21.83   12.58
  13  -1  12   31.61   12.47
  13  -1  12   11.45   13.41
  13  -1  11   33.78   10.92
  13  -1  11   -5.44   13.39
  13  -1  10   60.73   11.99
  13  -1  10   55.71   13.86
  13  -1   9   50.41   11.67
  13  -1   9   37.14   12.99
  13  -1   8   22.09   11.85
  13  -1   8   19.13   12.55
  13  -1   7    8.61   13.23
  13  -1   7    3.38   10.54
  13  -1   6   48.44   13.34
  13  -1   6   48.98   11.51
  13  -1   5   17.37   13.38
  13  -1   5   14.40   12.28
  13  -1   4   41.79   11.52
  13  -1   3   56.19   11.39
  13  -1   2   22.37   10.85
  13  -1   1   87.96   11.77
  13  -1   0  338.89   15.91
  13  -1  -1   35.04   10.53
 -13   1   1    9.48   13.01
  13  -1  -2   61.53   10.44
 -13   1   2   55.78   13.84
  13  -1  -3   57.54   10.13
 -13   1   3   48.66   13.61
  13  -1  -4  104.12   11.38
 -13   1   4   87.98   14.63
  13  -1  -5   29.20   10.32
 -13   1   5    8.90   14.22
  13  -1  -6   25.36   10.65
 -13   1   6   30.73   14.88
  13  -1  -7    3.53   10.50
 -13   1   7    0.66   14.52
  13  -1  -8   -2.36   10.69
 -13   1   8    0.75   14.38
  13  -1  -9   20.89   11.49
 -13   1   9    6.73   13.92
  13  -1 -10   65.26   11.17
 -13   1  10   55.39   14.43
  13  -1 -11   34.82   10.97
 -13   1  11   22.37   12.59
  13  -1 -12   10.49   10.76
 -13   1  12   20.32   15.36
  13  -1 -13   25.18   12.16
 -13   1  13    6.36   15.48
  13  -1 -14    6.17   12.93
 -13   1  14    7.35   14.39
  13  -1 -15   -1.00   10.58
 -13   1  15    7.39   12.67
  13  -1 -16    4.91    9.78
  14  -1  15    7.54   10.31
  14  -1  15   -7.47    9.43
  14  -1  14   54.01   11.49
  14  -1  14   45.65    9.97
  14  -1  13   49.63   11.64
  14  -1  13   22.44   10.35
  14  -1  12   32.93   11.34
  14  -1  12    8.27   12.12
  14  -1  11   40.18   12.56
  14  -1  11   48.08   11.51
  14  -1  10   63.50   11.32
  14  -1  10   56.47   13.12
  14  -1   9   63.60   11.30
  14  -1   9   87.74   13.48
  14  -1   8    7.12   10.83
  14  -1   8    3.50   12.40
  14  -1   7   21.20   10.86
  14  -1   7   33.12   11.17
  14  -1   6    7.85   11.82
  14  -1   6   18.33   10.77
  14  -1   5    5.35   10.41
  14  -1   5    6.02   10.38
  14  -1   4   40.52   10.38
  14  -1   3   24.03    8.91
  14  -1   2   95.05   11.22
  14  -1   1   46.36   10.41
  14  -1   0  221.20   12.79
  14  -1  -1   52.42   10.71
  14  -1  -2   41.36   10.52
 -14   1   2   51.41   12.38
  14  -1  -3   58.09   10.57
 -14   1   3   57.33   13.68
  14  -1  -4   77.86   11.55
 -14   1   4   90.15   14.67
  14  -1  -5    6.83   10.76
 -14   1   5   -9.54   13.95
  14  -1  -6   41.75    9.74
 -14   1   6   42.77   14.44
  14  -1  -7    4.97    9.68
 -14   1   7   24.77   12.66
  14  -1  -8   -7.58   10.20
 -14   1   8   11.71   13.85
  14  -1  -9   35.20   11.27
 -14   1   9   44.41   12.81
  14  -1 -10   63.71   11.57
 -14   1  10   66.46   14.32
  14  -1 -11   36.24   11.50
 -14   1  11   24.30   13.42
  14  -1 -12  -19.08   11.24
 -14   1  12   14.21   12.63
  14  -1 -13   17.66   12.65
 -14   1  13   27.11   12.78
  14  -1 -14   26.93   10.50
 -14   1  14   18.93   12.49
  14  -1 -15   -6.95    9.52
 -14   1  15   25.51   13.07
  15  -1  13   10.60   10.37
  15  -1  13   15.72    9.39
  15  -1  12   29.19    9.68
  15  -1  12   10.11   10.81
  15  -1  11   39.04   10.82
  15  -1  11   24.13   11.95
  15  -1  10   -2.94    9.87
  15  -1  10   18.14    9.69
  15  -1   9   22.98   10.46
  15  -1   9   38.01   10.31
  15  -1   8  172.36   12.92
  15  -1   8  163.20   12.68
  15  -1   7   89.26   12.36
  15  -1   7   62.65   12.51
  15  -1   6  -12.46   10.00
  15  -1   6   -2.76   11.58
  15  -1   5   29.75   10.21
  15  -1   5   31.16   10.56
  15  -1   3   47.92    9.89
  15  -1   2   56.73   11.14
  15  -1   1   17.45   10.73
  15  -1   0   19.84    8.88
  15  -1  -1   53.50   10.16
  15  -1  -2   43.96    8.43
 -15   1   2   20.25   12.20
  15  -1  -3   61.35    9.51
 -15   1   3   34.98   12.30
  15  -1  -4   20.47    9.98
 -15   1   4   24.56   13.15
  15  -1  -5   26.27    9.76
 -15   1   5   36.32   13.17
  15  -1  -6    5.55    9.85
 -15   1   6   10.42   13.23
  15  -1  -7   44.43   10.39
 -15   1   7   55.70   13.70
  15  -1  -8  116.85   11.77
 -15   1   8  102.47   14.32
  15  -1  -9   18.49   10.99
 -15   1   9   13.45   13.29
  15  -1 -10   23.51   10.59
 -15   1  10    3.04   12.62
  15  -1 -11   31.69   10.69
 -15   1  11   30.05   12.68
  15  -1 -12    0.82   10.75
 -15   1  12   -9.39   12.04
  15  -1 -13    9.18   10.40
 -15   1  13   19.42   11.16
  16  -1  11   16.55    8.91
  16  -1  11    8.74   10.01
  16  -1  10   48.55   10.86
  16  -1  10   27.97    9.19
  16  -1   9   29.36   11.66
  16  -1   9   28.71   10.78
  16  -1   8   16.25   10.71
  16  -1   8   34.61   11.35
  16  -1   7   57.74   11.22
  16  -1   7   43.81    9.86
  16  -1   6   22.42   10.88
  16  -1   6   -0.95    9.79
  16  -1   5   34.92   11.38
  16  -1   5   -3.30    9.93
  16  -1   4   26.36    9.83
  16  -1   3   40.61   11.32
  16  -1   2    5.42   10.91
  16  -1   1   45.01   11.13
  16  -1   0   46.52    9.38
  16  -1  -1   43.01   10.31
  16  -1  -2   15.00    9.91
  16  -1  -3   15.25    8.93
 -16   1   3   22.91   12.60
  16  -1  -4   24.90   10.37
 -16   1   4   24.56   12.57
  16  -1  -5   22.73    9.83
 -16   1   5    6.89   10.88
  16  -1  -6   18.04   10.07
 -16   1   6   -6.57   12.58
  16  -1  -7   -3.53   10.20
 -16   1   7   -5.70   11.95
  16  -1  -8   13.28    8.91
 -16   1   8   15.75   10.81
  16  -1  -9   10.59   10.11
 -16   1   9   -3.49   11.85
  16  -1 -10   29.23    9.78
 -16   1  10   23.20   12.14
  16  -1 -11    7.34    8.91
 -16   1  11   14.98   10.15
  17  -1   9   -5.05    9.43
  17  -1   8    8.90    8.98
  17  -1   8    5.63    8.93
  17  -1   7    5.54    8.31
  17  -1   7  -16.72   10.65
  17  -1   6    4.98   10.66
  17  -1   6   -5.24    8.16
  17  -1   5   22.36    8.85
  17  -1   5   13.53    9.47
  17  -1   4    1.60   10.26
  17  -1   3    7.83   10.48
  17  -1   2   32.30    9.37
  17  -1   1    0.50    8.66
  17  -1   0    4.18    8.25
  17  -1  -1   -1.58    7.96
  17  -1  -2    5.69    9.44
  17  -1  -3   18.66   10.62
  17  -1  -4   17.43   10.21
 -17   1   4    1.50   11.55
  17  -1  -5   -0.10   10.11
 -17   1   5    5.69   11.70
  17  -1  -6   15.09    8.70
 -17   1   6   10.95   11.28
  17  -1  -7  -16.57    9.63
 -17   1   7   13.71   10.94
  17  -1  -8   25.81    9.51
 -17   1   8   31.77    9.86
  17  -1  -9    9.46    9.26
  18  -1   5  -26.36    9.63
  18  -1   4   -3.98    8.60
  18  -1   4   23.92   10.54
  18  -1   3    2.18    8.70
  18  -1   2    5.80    8.72
  18  -1   1   26.06    8.34
  18  -1   0  -10.19    8.24
  18  -1  -1   21.99    9.58
  18  -1  -2   -8.61    9.44
  18  -1  -3   14.79    9.78
  18  -1  -4    1.50    9.11
  18  -1  -5   -7.59    8.39
 -17  -2   6    3.70    8.88
  17   2  -6   21.63    8.82
 -17  -2   5   20.62    9.04
  17   2  -5    3.87    8.36
 -17  -2   4    3.09    8.61
  17   2  -4   -3.07    8.49
 -17  -2   3    2.93    9.85
  17   2  -3   14.46   10.14
 -17  -2   2   -0.28   10.50
  17   2  -2   -1.76    8.68
 -17  -2   1   37.73    9.56
  17   2  -1   25.01   10.59
  17   2   0   17.08    8.83
  17   2   1   48.79   11.13
  17   2   2   10.63    9.27
  17   2   3    5.64   10.06
  17   2   4  -18.91    9.52
  17   2   5   -0.99    9.08
  17   2   6   34.06   10.05
 -16  -2   9   10.41   10.64
  16   2  -9   -2.51    9.37
 -16  -2   8   -5.54   10.60
  16   2  -8   12.53    9.79
 -16  -2   7   20.94   10.69
  16   2  -7    4.22   10.48
 -16  -2   6    0.16   10.66
  16   2  -6   26.91    9.48
 -16  -2   5   77.17   11.73
  16   2  -5   49.77   10.00
 -16  -2   4   53.13   12.51
  16   2  -4   45.03    9.58
 -16  -2   3   60.53   10.75
  16   2  -3   79.89   11.46
 -16  -2   2  113.00   13.18
  16   2  -2  120.91   11.92
 -16  -2   1   -0.84   10.66
  16   2  -1    7.04    9.24
 -16  -2   0   16.75   10.50
  16   2   0   21.84   11.24
  16   2   1    5.35   11.24
  16   2   2   63.55   11.08
  16   2   3   51.34   10.92
  16   2   4   91.24   12.43
  16   2   5   66.83   10.40
  16   2   6   40.38   10.12
  16   2   7   20.55    9.02
  16   2   8    6.68   10.32
  16   2   9   39.64   10.39
  16   2   9   26.81   10.09
 -15  -2  12   -0.94    9.13
  15   2 -12    4.52    8.65
 -15  -2  11  -11.17   10.63
  15   2 -11   13.81    8.43
 -15  -2  10    1.47    9.49
  15   2 -10   28.41    9.45
 -15  -2   9   12.55   10.35
  15   2  -9  -16.35    9.25
 -15  -2   8   13.63   12.17
  15   2  -8   15.22    9.12
 -15  -2   7   25.91   12.61
  15   2  -7   36.42    9.58
 -15  -2   6   -3.06   12.77
  15   2  -6   14.72    9.59
 -15  -2   5    7.40   11.23
  15   2  -5   32.25   11.54
 -15  -2   4   23.57   12.71
  15   2  -4   24.46   11.96
 -15  -2   3   72.07   13.66
  15   2  -3   69.34   12.62
 -15  -2   2   39.21   12.86
  15   2  -2   51.03   12.40
 -15  -2   1   14.60   11.38
  15   2  -1    8.23   11.65
 -15  -2   0   25.24   13.09
  15   2   0   27.31   10.76
  15   2   1   24.01   11.04
  15   2   2   25.46   12.82
  15   2   3   45.94   11.07
  15   2   4    0.85   12.74
  15   2   5   45.45   11.22
  15   2   6   18.99   10.70
  15   2   7   12.78    8.70
  15   2   8   16.18   10.65
  15   2   8   11.34    9.50
  15   2   9   17.59   10.60
  15   2   9    9.03    9.46
  15   2  10   24.46   10.76
  15   2  10    3.12   11.32
  15   2  11   26.66   10.44
  15   2  11   15.94    9.76
  15   2  12   18.73   10.37
  15   2  12   16.37   11.34
 -14  -2  13   -2.58   11.42
  14   2 -13    4.77    9.64
 -14  -2  12   13.09   10.03
  14   2 -12   12.70    9.47
 -14  -2  11   -7.84   11.25
  14   2 -11   27.48    9.31
 -14  -2  10    4.88   11.23
  14   2 -10   16.38    9.83
 -14  -2   9   18.12   11.77
  14   2  -9   32.09   10.65
 -14  -2   8    6.88   13.48
  14   2  -8   26.98   10.06
 -14  -2   7   18.19   13.55
  14   2  -7   13.47    9.76
 -14  -2   6  -10.79   11.46
  14   2  -6    3.93    9.66
 -14  -2   5    6.25   13.22
  14   2  -5    4.18   11.22
 -14  -2   4   77.22   12.86
  14   2  -4   71.63   11.71
 -14  -2   3   63.74   13.96
  14   2  -3   73.97   11.20
 -14  -2   2   18.34   12.01
  14   2  -2    4.33   10.70
 -14  -2   1  162.57   14.34
  14   2  -1  153.93   13.20
 -14  -2   0   81.26   12.79
  14   2   0   49.51   12.12
 -14  -2  -1  119.35   13.37
  14   2   1  116.96   13.37
  14   2   2   -0.18   12.07
  14   2   3   82.67   11.88
  14   2   4  107.69   13.76
  14   2   5   11.86   10.07
  14   2   6    4.54    9.52
  14   2   7   21.15   12.14
  14   2   8   -1.35   11.51
  14   2   8   25.80   12.41
  14   2   9   20.05   11.52
  14   2   9   25.43   12.73
  14   2  10   10.02   11.24
  14   2  10   17.44   12.79
  14   2  11   18.44   10.67
  14   2  11   23.48   10.02
  14   2  12   20.19   10.79
  14   2  12    6.25   12.01
  14   2  13   -3.79   10.87
  14   2  13   24.20    9.93
 -13  -2  15  -23.07   10.82
  13   2 -15  -13.91    9.50
 -13  -2  14   -8.04   12.22
  13   2 -14   15.87   10.13
 -13  -2  13   -3.09   12.75
  13   2 -13    1.40    9.57
 -13  -2  12   28.69   15.01
  13   2 -12    4.42   11.20
 -13  -2  11   10.51   13.88
  13   2 -11    2.13   12.52
 -13  -2  10   35.97   12.06
  13   2 -10   26.30   10.74
 -13  -2   9   -8.45   13.33
  13   2  -9   18.04   10.15
 -13  -2   8   19.19   13.89
  13   2  -8   16.21    9.95
 -13  -2   7   14.91   12.21
  13   2  -7   57.60   10.22
 -13  -2   6   49.10   12.71
  13   2  -6   51.19   11.32
 -13  -2   5   26.62   14.52
  13   2  -5   17.89   11.17
 -13  -2   4   14.21   12.34
  13   2  -4    5.41    9.80
 -13  -2   3  162.15   14.86
  13   2  -3  144.24   13.06
 -13  -2   2   43.46   12.67
  13   2  -2   37.57   11.75
 -13  -2   1   80.93   13.11
  13   2  -1   56.55   12.29
 -13  -2   0   55.20   12.57
  13   2   0   65.96   11.06
 -13  -2  -1   74.90   14.17
  13   2   1   52.68   11.34
  13   2   2   36.38   11.10
  13   2   3   94.71   12.02
  13   2   4  -20.92   12.45
  13   2   5   -9.57   11.09
  13   2   6   53.29   10.76
  13   2   7   42.05   10.60
  13   2   8    5.27   11.87
  13   2   8   -2.58   13.77
  13   2   9    1.72   12.93
  13   2   9   -3.11   13.74
  13   2  10   20.23   11.84
  13   2  10   23.29   11.16
  13   2  11   32.23   11.74
  13   2  11   23.03   12.50
  13   2  12   42.17   12.20
  13   2  12   17.01   11.27
  13   2  13   -7.61   10.78
  13   2  13    5.30   11.63
  13   2  14  -19.36   10.41
  13   2  14   -1.34   10.98
  13   2  15    3.77    9.28
  13   2  15  -16.33   10.52
 -12  -2  16   18.03   10.39
  12   2 -16    1.04   10.97
 -12  -2  15    9.56   12.13
  12   2 -15    4.61   12.63
 -12  -2  14   -0.43   13.31
  12   2 -14   14.99   10.91
  12   2 -13   16.91   10.38
 -12  -2  12   16.72   13.64
  12   2 -12   23.26   10.97
 -12  -2  11   18.67   14.13
  12   2 -11   43.96   10.92
 -12  -2  10   47.54   15.49
  12   2 -10   74.89   12.26
 -12  -2   9  -17.29   14.86
  12   2  -9   12.37   11.48
 -12  -2   8   57.07   14.15
  12   2  -8   97.07   12.23
 -12  -2   7   28.29   14.44
  12   2  -7   35.88   10.04
 -12  -2   6    3.33   12.24
  12   2  -6   38.28   11.14
 -12  -2   5   33.62   12.37
  12   2  -5   16.58    9.80
 -12  -2   4   50.84   14.22
  12   2  -4   47.22   11.97
 -12  -2   3    8.48   13.68
  12   2  -3   29.03   10.19
 -12  -2   2   93.54   14.96
  12   2  -2  119.56   12.88
 -12  -2   1   18.10   12.25
  12   2  -1    3.86   12.32
 -12  -2   0   32.24   13.71
  12   2   0   17.78   10.49
 -12  -2  -1   26.97   12.33
  12   2   1   -2.73   12.02
 -12  -2  -2   82.43   12.76
  12   2   2  123.41   14.29
  12   2   3   28.82   10.98
  12   2   5   18.17   12.48
  12   2   6    5.14   10.44
  12   2   7   28.45   13.66
  12   2   8   48.79   12.23
  12   2   8   44.51   12.01
  12   2   9  -13.76   12.00
  12   2   9    7.80   11.90
  12   2  10   13.55   12.24
  12   2  10   40.17   12.11
  12   2  11   16.02   13.70
  12   2  11   26.01   12.85
  12   2  12    5.99   12.74
  12   2  12   12.67   10.38
  12   2  13   16.63   12.37
  12   2  13   23.80   12.10
  12   2  14   16.69   12.29
  12   2  14   10.10   11.76
  12   2  15    1.06   11.08
  12   2  15    8.36   11.48
  12   2  16    2.75   10.56
  12   2  16   22.01   10.53
 -11  -2  17   13.35   11.27
  11   2 -17   -3.02   11.04
 -11  -2  16   14.56   13.38
  11   2 -16   26.55   12.76
 -11  -2  15   54.79   14.96
  11   2 -15   28.50   11.32
 -11  -2  14   -9.41   15.85
  11   2 -14    9.12   11.48
 -11  -2  13   80.66   16.60
  11   2 -13   73.07   11.74
 -11  -2  12   22.63   14.62
  11   2 -12   -5.37   10.24
 -11  -2  11   24.18   14.09
  11   2 -11   26.82   10.49
  11   2 -10   71.37   12.22
 -11  -2   9   47.06   15.06
  11   2  -9   26.94   10.49
 -11  -2   8  110.19   15.46
  11   2  -8  106.54   11.33
 -11  -2   7  133.20   15.87
  11   2  -7  157.16   13.34
 -11  -2   6  164.76   14.66
  11   2  -6  162.78   12.19
 -11  -2   5   16.29   12.64
  11   2  -5    4.97    9.81
 -11  -2   4   29.61   12.74
  11   2  -4   35.06   11.97
 -11  -2   3   94.97   13.79
  11   2  -3  102.78   11.33
 -11  -2   2  223.29   17.27
  11   2  -2  216.21   13.79
 -11  -2   1  284.00   17.41
  11   2  -1  270.15   16.51
 -11  -2   0   -1.30   14.00
  11   2   0   14.86   12.14
 -11  -2  -1  304.63   18.22
  11   2   1  254.43   15.07
 -11  -2  -2   72.89   12.96
  11   2   2   49.57   12.83
  11   2   3  107.17   13.48
  11   2   4   51.82   11.48
  11   2   5   20.58   10.63
  11   2   6  152.99   15.54
  11   2   7   90.31   14.14
  11   2   8  185.07   15.07
  11   2   8  186.32   16.36
  11   2   9   65.71   12.78
  11   2   9   49.89   12.82
  11   2  10   31.23   12.42
  11   2  10   42.54   13.52
  11   2  11   12.16   12.36
  11   2  11   41.44   14.12
  11   2  12   10.01   14.16
  11   2  12   -8.89   11.01
  11   2  13   81.99   13.60
  11   2  13   51.51   13.90
  11   2  14   16.65   12.77
  11   2  14   12.72   10.51
  11   2  15    5.54   12.04
  11   2  15   14.92   10.38
  11   2  16   36.15   12.09
  11   2  16   22.33   11.98
  11   2  17    0.23   11.11
  11   2  17   -3.13   11.22
 -10  -2  18   -5.42   10.76
  10   2 -18   -3.08   11.66
 -10  -2  17   14.52   13.49
  10   2 -17   14.27   12.61
 -10  -2  16   13.57   14.37
  10   2 -16    6.44   11.13
 -10  -2  15   95.04   16.99
  10   2 -15   89.09   12.37
 -10  -2  14   46.15   14.97
  10   2 -14   41.15   12.05
 -10  -2  13   36.29   15.11
  10   2 -13   19.50   10.84
 -10  -2  12   -1.81   16.09
  10   2 -12   14.11   10.21
 -10  -2  11   66.29   15.53
  10   2 -11   71.56   11.34
 -10  -2  10   41.67   15.91
  10   2 -10   38.74   11.92
 -10  -2   9   42.96   14.01
  10   2  -9   24.94   10.47
 -10  -2   8   39.37   15.26
  10   2  -8   36.78   11.70
 -10  -2   7  151.53   16.89
  10   2  -7  150.91   12.20
 -10  -2   6  219.02   17.51
  10   2  -6  186.84   14.40
 -10  -2   5  549.16   23.51
  10   2  -5  531.77   22.17
 -10  -2   4   49.92   12.90
  10   2  -4   62.57   12.64
 -10  -2   3   55.46   14.55
  10   2  -3   69.57   12.40
 -10  -2   2  101.88   13.96
  10   2  -2   85.47   12.90
 -10  -2   1  594.36   24.60
  10   2  -1  591.65   23.67
 -10  -2   0   63.11   13.13
  10   2   0   35.59   12.13
 -10  -2  -1  547.60   23.04
  10   2   1  516.04   21.02
 -10  -2  -2   43.02   12.41
  10   2   2   28.40   10.59
  10   2   3   51.18   10.99
  10   2   4   77.49   11.30
  10   2   5  566.13   23.05
  10   2   6  183.71   14.57
  10   2   7   84.73   12.65
  10   2   8   37.12   13.50
  10   2   8   34.69   13.95
  10   2   9   50.36   13.43
  10   2   9   34.99   11.85
  10   2  10   10.50   13.83
  10   2  10    2.63   12.26
  10   2  11   46.78   12.98
  10   2  11   52.11   14.88
  10   2  12   -4.76   14.55
  10   2  12   30.83   13.43
  10   2  13   19.87   13.37
  10   2  13   -0.75   13.80
  10   2  14   69.65   12.10
  10   2  14   73.85   14.03
  10   2  15   73.98   12.71
  10   2  15   80.65   11.57
  10   2  16    5.57   12.48
  10   2  16   -7.27   10.42
  10   2  17   21.16   11.94
  10   2  17    5.55   12.17
  10   2  18   15.56   11.52
  10   2  18   13.92    9.90
  -9  -2  19   -4.48   11.29
   9   2 -19   21.97   11.25
  -9  -2  18   15.41   12.81
   9   2 -18   18.53   11.03
  -9  -2  17   17.12   13.63
   9   2 -17   22.20   11.34
  -9  -2  16   17.18   16.09
   9   2 -16    3.06   11.89
  -9  -2  15   -7.99   13.90
   9   2 -15   17.11   13.55
  -9  -2  14   19.31   14.80
   9   2 -14   24.93   11.53
  -9  -2  13   28.38   14.87
   9   2 -13    9.01   11.14
  -9  -2  12   38.21   16.07
   9   2 -12   21.49   11.60
  -9  -2  11  146.74   16.89
   9   2 -11  103.85   12.95
  -9  -2  10   20.77   15.41
   9   2 -10   -1.82   10.39
  -9  -2   9  359.09   21.11
   9   2  -9  342.01   17.51
  -9  -2   8  133.31   16.50
   9   2  -8  120.29   12.26
   9   2  -7  209.02   13.73
  -9  -2   6  249.01   19.20
   9   2  -6  242.45   14.64
  -9  -2   5  206.10   18.36
   9   2  -5  199.54   13.79
  -9  -2   4   64.14   13.37
   9   2  -4   78.44   13.54
  -9  -2   3  302.44   19.65
   9   2  -3  283.48   16.69
  -9  -2   2  102.00   15.93
   9   2  -2  119.98   14.69
  -9  -2   1  374.92   19.45
   9   2  -1  412.10   19.50
  -9  -2   0  183.19   15.26
   9   2   0  200.69   15.07
  -9  -2  -1  362.53   19.91
   9   2   1  381.48   19.79
  -9  -2  -2   54.11   12.68
   9   2   2   33.80   12.20
   9   2   3  390.86   20.01
   9   2   4   55.99   12.22
   9   2   5  274.63   16.86
   9   2   6  292.86   16.62
   9   2   7  274.63   16.27
   9   2   8   72.00   13.55
   9   2   8   85.14   14.68
   9   2   9  414.29   20.35
   9   2   9  368.05   18.18
   9   2  10   30.62   14.23
   9   2  10   -0.64   11.73
   9   2  11   98.71   15.77
   9   2  11  103.54   13.37
   9   2  12   38.05   13.83
   9   2  12   35.65   13.79
   9   2  13    4.72   12.70
   9   2  13   14.90   11.70
   9   2  14   35.32   14.73
   9   2  14   23.67   13.89
   9   2  15  -12.17   13.84
   9   2  15    2.12   12.93
   9   2  16    0.79   13.84
   9   2  16   20.47   11.38
   9   2  17   -4.14   12.51
   9   2  17   -1.40   13.68
   9   2  18   10.47   11.52
   9   2  18   12.29   10.62
   9   2  19   13.12   10.89
   9   2  19   -2.10   10.80
  -8  -2  20   33.95   12.58
   8   2 -20  -19.59   10.03
  -8  -2  19   19.19   12.10
   8   2 -19    0.33   10.79
  -8  -2  18    3.80   12.65
   8   2 -18   -3.19   13.07
  -8  -2  17   51.21   15.60
   8   2 -17   53.27   10.88
  -8  -2  16   18.68   13.67
   8   2 -16   29.38   12.96
  -8  -2  15    2.90   14.79
   8   2 -15   44.17   13.64
  -8  -2  14   72.44   16.28
   8   2 -14   61.30   13.51
  -8  -2  13   65.59   16.04
   8   2 -13  105.60   14.05
  -8  -2  12   17.10   16.44
   8   2 -12    9.44   12.92
  -8  -2  11   46.04   15.92
   8   2 -11   32.97   12.73
  -8  -2  10   54.02   15.79
   8   2 -10   99.37   11.89
  -8  -2   9   57.52   15.21
   8   2  -9   62.22   12.92
  -8  -2   8  511.98   23.73
   8   2  -8  458.76   20.54
  -8  -2   7  438.24   22.40
   8   2  -7  395.96   18.90
   8   2  -6   91.31   14.64
  -8  -2   5   48.56   13.85
   8   2  -5   68.43   14.32
  -8  -2   4   52.40   13.84
   8   2  -4   39.33   12.76
  -8  -2   3   37.85   13.20
   8   2  -3   40.09   13.58
  -8  -2   2   19.06   12.54
   8   2  -2    8.52   13.32
  -8  -2   1  279.73   18.46
   8   2  -1  281.40   16.14
  -8  -2   0   25.29   13.65
   8   2   0   12.08   11.40
  -8  -2  -1  275.26   17.52
   8   2   1  310.25   17.68
  -8  -2  -2   17.73   13.36
   8   2   3   18.63   13.52
   8   2   4   14.00   13.51
   8   2   5  123.83   13.28
   8   2   6   88.78   13.95
   8   2   7  378.36   18.34
   8   2   8  336.81   19.79
   8   2   8  296.61   18.04
   8   2   9  155.49   16.18
   8   2   9  128.20   15.19
   8   2  10   38.81   14.98
   8   2  10   53.27   13.97
   8   2  11   47.70   13.53
   8   2  11   51.76   13.78
   8   2  12    3.08   14.28
   8   2  12    3.32   11.67
   8   2  13   47.31   13.03
   8   2  13   58.05   14.28
   8   2  14   41.18   13.36
   8   2  14   25.65   13.65
   8   2  15   31.77   14.49
   8   2  15   33.97   13.76
   8   2  16   18.15   14.14
   8   2  16   27.75   13.21
   8   2  17   59.74   13.06
   8   2  17   60.96   12.02
   8   2  18    5.09   11.73
   8   2  18    0.26   12.54
   8   2  19    6.60   11.85
   8   2  19  -12.43   12.09
   8   2  20    2.01    9.98
   8   2  20   20.39   11.62
  -7  -2  20   27.25   12.52
   7   2 -20   40.30   11.48
  -7  -2  19   20.89   13.03
   7   2 -19   29.43   10.63
  -7  -2  18    0.31   13.82
   7   2 -18    1.99   12.19
  -7  -2  17   40.62   15.10
   7   2 -17   71.68   11.49
  -7  -2  16   41.71   14.17
   7   2 -16   17.50   13.37
  -7  -2  15   22.72   15.17
   7   2 -15   14.37   11.82
  -7  -2  14   36.11   15.58
   7   2 -14   58.27   12.40
  -7  -2  13   68.92   16.90
   7   2 -13   52.36   12.78
  -7  -2  12  131.85   17.55
   7   2 -12  132.16   14.28
  -7  -2  11  171.53   17.55
   7   2 -11  175.90   15.26
  -7  -2  10  208.71   18.74
   7   2 -10  236.10   14.61
  -7  -2   9  417.00   22.67
   7   2  -9  350.24   17.97
  -7  -2   8  172.67   15.54
   7   2  -8  216.10   16.55
  -7  -2   7  331.70   18.64
   7   2  -7  335.76   18.68
  -7  -2   6   40.87   13.63
   7   2  -6   17.61   13.34
  -7  -2   5   66.48   13.45
   7   2  -5   92.63   13.28
  -7  -2   4   32.49   13.59
   7   2  -4   40.96   12.41
  -7  -2   3  239.53   16.47
   7   2  -3  282.55   17.02
  -7  -2   2   97.15   13.62
   7   2  -2   63.91   12.13
  -7  -2   1  156.95   15.02
   7   2  -1  166.42   13.74
  -7  -2   0  322.95   18.22
   7   2   0  361.80   19.08
  -7  -2  -1  140.18   12.82
   7   2   1  121.75   14.37
  -7  -2  -2   16.78   12.82
   7   2   2   25.66   12.48
   7   2   3  238.18   15.74
   7   2   4   14.34   12.16
   7   2   5   19.55   11.11
   7   2   6   34.84   12.98
   7   2   7  239.12   16.03
   7   2   7  247.55   15.27
   7   2   8  177.46   14.89
   7   2   8  205.27   14.37
   7   2   9  286.09   17.26
   7   2   9  294.42   18.71
   7   2  10  151.74   16.10
   7   2  10  109.98   13.81
   7   2  11  178.82   15.51
   7   2  11  172.36   14.86
   7   2  12   65.62   14.72
   7   2  12   40.87   13.78
   7   2  13   15.05   13.12
   7   2  13   38.86   12.49
   7   2  14    6.43   15.18
   7   2  14   30.48   14.09
   7   2  15   23.17   15.03
   7   2  15   20.26   11.58
   7   2  16   18.27   14.37
   7   2  17   92.25   15.31
   7   2  18   12.07   11.60
   7   2  19   16.80   12.07
   7   2  20   13.03   12.01
  -6  -2  21   23.06   11.58
   6   2 -21   16.03    9.83
  -6  -2  20   26.09   12.16
   6   2 -20    6.51   10.79
  -6  -2  19   19.92   13.29
   6   2 -19   14.81   12.28
  -6  -2  18   26.29   15.32
   6   2 -18   21.56   11.01
  -6  -2  17   -6.92   13.80
   6   2 -17   -4.97   12.70
  -6  -2  16   46.02   14.47
   6   2 -16   24.79   11.97
  -6  -2  15   38.91   15.50
   6   2 -15   56.93   13.29
  -6  -2  14   45.41   16.14
   6   2 -14   12.27   13.58
  -6  -2  13    3.68   15.16
   6   2 -13   11.95   14.20
  -6  -2  12   45.30   15.27
   6   2 -12   32.02   14.06
  -6  -2  11   76.03   16.63
   6   2 -11  124.87   14.44
  -6  -2  10    8.41   14.43
   6   2 -10   14.31   10.60
  -6  -2   9  -10.50   12.90
   6   2  -9   21.10   13.15
  -6  -2   8   36.92   15.29
   6   2  -8   50.26   13.39
  -6  -2   7   68.00   15.03
   6   2  -7   72.06   13.54
  -6  -2   6    2.40   14.27
   6   2  -6   21.45   12.06
  -6  -2   5  124.25   14.71
   6   2  -5  122.79   13.39
  -6  -2   4   30.97   12.01
   6   2  -4   83.96   13.00
  -6  -2   3   68.82   13.58
   6   2  -3   31.05   12.23
  -6  -2   2   33.92   12.92
   6   2  -2   36.00   13.06
  -6  -2   1  307.44   16.49
   6   2  -1  322.43   17.92
  -6  -2   0  196.94   14.13
   6   2   0  206.42   15.63
  -6  -2  -1  532.39   22.29
   6   2   1  553.32   22.10
  -6  -2  -2   34.56   12.31
   6   2   2   19.51   11.98
   6   2   3   29.99   12.30
   6   2   4   49.07   12.95
   6   2   5  154.66   14.39
   6   2   6   38.11   11.25
   6   2   7   67.82   14.29
   6   2   7   66.14   12.68
   6   2   8   31.64   13.95
   6   2   8    3.63   12.12
   6   2   9   -8.98   13.76
   6   2   9    8.95   12.50
   6   2  10   10.57   12.84
   6   2  10   -1.16   11.69
   6   2  11  174.65   16.32
   6   2  11  146.74   13.86
   6   2  12   57.88   15.09
   6   2  12   47.58   12.55
   6   2  13   46.29   13.66
   6   2  14   46.90   14.18
   6   2  15   83.83   15.88
   6   2  16    8.73   14.27
   6   2  17   28.17   14.66
   6   2  18   34.28   13.21
   6   2  19    7.12   11.23
   6   2  20   11.27   11.71
   6   2  21    5.77   10.15
  -5  -2  21    3.63   11.31
   5   2 -21    2.79   10.11
  -5  -2  20   45.78   13.00
   5   2 -20   53.82   11.35
  -5  -2  19   16.47   13.13
   5   2 -19    2.72   11.48
  -5  -2  18   11.09   13.30
   5   2 -18   30.64   12.00
  -5  -2  17   10.59   13.97
   5   2 -17    4.01   12.63
  -5  -2  16   15.08   13.74
   5   2 -16   42.86   12.14
  -5  -2  15   17.27   14.59
   5   2 -15   39.71   13.48
  -5  -2  14  258.80   18.45
   5   2 -14  232.04   16.68
  -5  -2  13  294.52   20.16
   5   2 -13  248.28   16.49
  -5  -2  12   47.32   16.47
   5   2 -12   18.46   12.35
  -5  -2  11  140.39   16.61
   5   2 -11   96.21   14.40
  -5  -2  10   99.75   15.59
   5   2 -10  129.35   14.94
  -5  -2   9   57.94   14.78
   5   2  -9   78.37   14.20
  -5  -2   8  220.68   17.78
   5   2  -8  244.43   15.41
  -5  -2   7  142.26   15.71
   5   2  -7  182.46   15.31
  -5  -2   6  500.63   21.77
   5   2  -6  533.85   22.08
  -5  -2   5  588.73   24.73
   5   2  -5  582.07   24.06
  -5  -2   4    9.80   13.29
   5   2  -4  -11.78   11.66
   5   2  -3   33.62   13.35
  -5  -2   2   64.72   13.41
   5   2  -2   49.13   11.46
  -5  -2   1  170.07   14.98
   5   2  -1  136.43   14.37
  -5  -2   0   60.22   13.07
   5   2   0   72.69   11.95
  -5  -2  -1  260.88   15.85
   5   2   1  266.09   16.36
  -5  -2  -2  121.12   13.32
   5   2   2  103.75   11.62
   5   2   3   58.25   12.32
   5   2   4    9.59   10.25
   5   2   5  526.77   20.84
   5   2   6  622.37   25.98
   5   2   6  637.47   24.51
   5   2   7  224.33   16.66
   5   2   7  244.53   15.60
   5   2   8  139.14   15.32
   5   2   8  169.65   14.18
   5   2   9   97.71   13.43
   5   2   9  105.92   13.22
   5   2  10  159.76   16.14
   5   2  11   91.16   13.89
   5   2  12  199.96   16.88
   5   2  13  249.32   17.33
   5   2  14  198.40   18.31
   5   2  15   28.70   14.90
   5   2  16   -8.20   14.25
   5   2  17   10.87   14.21
   5   2  18   10.94   13.62
   5   2  19   -1.42   12.11
   5   2  20   32.41   11.83
   5   2  21   -3.73   12.12
  -4  -2  22   10.08   11.64
   4   2 -22    2.09    9.37
  -4  -2  21    3.00   12.27
   4   2 -21    4.34    9.63
  -4  -2  20   18.08   13.34
   4   2 -20   23.86   10.75
  -4  -2  19   71.65   13.74
   4   2 -19   73.82   13.67
  -4  -2  18  112.48   15.04
   4   2 -18   84.27   12.80
  -4  -2  17   49.84   14.07
   4   2 -17   39.36   11.52
  -4  -2  16  115.39   15.67
   4   2 -16   92.78   13.11
  -4  -2  15   22.84   14.55
   4   2 -15    3.12   12.96
  -4  -2  14   11.29   15.12
   4   2 -14   17.85   12.47
  -4  -2  13   44.73   15.58
   4   2 -13   45.47   14.47
  -4  -2  12  162.88   16.41
   4   2 -12  164.97   15.26
  -4  -2  11   -0.15   13.26
   4   2 -11   14.56   13.39
  -4  -2  10   24.41   15.05
   4   2 -10   49.26   13.74
  -4  -2   9  146.32   16.52
   4   2  -9  147.05   13.63
  -4  -2   8  123.72   15.30
   4   2  -8  138.41   13.26
  -4  -2   7  760.78   28.35
   4   2  -7  793.07   28.90
  -4  -2   6 1622.59   52.34
   4   2  -6 1574.68   50.42
  -4  -2   5 2263.08   70.17
   4   2  -5 2233.92   69.01
  -4  -2   4   37.42   13.31
   4   2  -4   34.71   13.13
  -4  -2   3 1112.27   37.36
   4   2  -3 1052.91   35.85
  -4  -2   2  567.07   23.14
   4   2  -2  569.05   22.11
  -4  -2   1   42.77   12.13
   4   2  -1   50.69   12.65
  -4  -2   0  181.00   14.03
   4   2   0  214.85   14.87
  -4  -2  -1   97.84   10.71
   4   2   1  115.18   13.17
  -4  -2  -2  802.44   28.00
   4   2   2  858.47   29.96
   4   2   3  930.12   31.81
   4   2   4   28.57   11.48
   4   2   5 1653.83   52.05
   4   2   6 1725.69   54.74
   4   2   6 1697.57   53.31
   4   2   7  657.89   25.90
   4   2   7  607.69   23.38
   4   2   8  105.81   14.26
   4   2   8   86.32   11.27
   4   2   9   30.34   13.78
   4   2  10  101.92   15.25
   4   2  11   31.01   12.76
   4   2  12  164.13   16.88
   4   2  13  168.40   17.70
   4   2  14   43.15   15.99
   4   2  15   40.65   14.98
   4   2  16   68.13   15.08
   4   2  17   41.57   13.53
   4   2  18   88.37   14.94
   4   2  19   66.43   13.05
   4   2  20    9.31   11.97
   4   2  21   -3.60   12.16
  -3  -2  22   46.82   10.96
   3   2 -22   -3.73    9.66
  -3  -2  21   41.92   12.54
   3   2 -21    9.32   10.96
  -3  -2  20   93.40   14.12
   3   2 -20  102.64   12.76
  -3  -2  19   92.40   13.39
   3   2 -19   69.30   13.64
  -3  -2  18    6.89   14.39
   3   2 -18   29.09   12.63
  -3  -2  17   16.99   13.98
   3   2 -17   15.71   12.72
  -3  -2  16   51.59   14.06
   3   2 -16   21.09   13.65
  -3  -2  15   72.42   14.48
   3   2 -15   49.52   12.30
  -3  -2  14  319.41   19.44
   3   2 -14  367.32   19.65
  -3  -2  13  164.03   17.33
   3   2 -13  159.55   14.55
  -3  -2  12   46.20   15.51
   3   2 -12   55.01   13.46
  -3  -2  11  295.77   17.86
   3   2 -11  318.48   18.14
  -3  -2  10  578.53   24.94
   3   2 -10  586.03   24.21
  -3  -2   9  110.81   15.38
   3   2  -9  101.32   14.20
  -3  -2   8  939.91   33.86
   3   2  -8  977.20   33.96
  -3  -2   7 1994.38   62.78
   3   2  -7 1966.27   61.35
  -3  -2   6 1807.96   57.17
   3   2  -6 1805.88   56.85
  -3  -2   5 1812.13   57.36
   3   2  -5 1779.84   56.00
  -3  -2   4  118.00   13.76
   3   2  -4   92.99   13.00
  -3  -2   3  563.74   22.65
   3   2  -3  555.82   22.63
  -3  -2   2  137.06   13.02
   3   2  -2  124.97   13.49
  -3  -2   1  250.99   14.73
   3   2  -1  247.24   14.76
  -3  -2   0   54.93   11.09
   3   2   0   28.85   11.61
  -3  -2  -1  294.94   14.88
   3   2   1  319.41   15.85
  -3  -2  -2  119.77   11.31
   3   2   2  137.37   13.18
   3   2   3  651.95   24.09
   3   2   4   93.62   11.76
   3   2   5 1976.68   61.23
   3   2   5 1935.02   59.59
   3   2   6 2081.87   64.52
   3   2   6 2016.25   62.11
   3   2   7 2013.13   62.46
   3   2   8  845.66   30.09
   3   2   9  144.97   14.50
   3   2  10  462.20   22.01
   3   2  11  547.91   24.68
   3   2  12  103.29   15.27
   3   2  13  102.62   15.39
   3   2  14  307.23   18.63
   3   2  15   75.29   15.38
   3   2  16   42.14   13.49
   3   2  17   44.99   14.49
   3   2  18   23.01   14.53
   3   2  19   46.42   13.01
   3   2  20  100.16   14.34
   3   2  21   11.74   12.83
   3   2  22   -8.11   11.27
  -2  -2  22   19.36   12.34
   2   2 -22   24.62   10.50
  -2  -2  21   15.59   12.15
   2   2 -21    3.79   10.59
  -2  -2  20   18.23   12.57
   2   2 -20   13.87   11.85
  -2  -2  19   66.03   14.27
   2   2 -19   75.05   13.48
  -2  -2  18  -13.26   13.62
   2   2 -18   -0.28   11.22
  -2  -2  17   14.55   14.17
   2   2 -17   28.27   11.97
  -2  -2  16   98.66   14.87
   2   2 -16  117.89   13.87
  -2  -2  15   21.41   14.12
   2   2 -15   10.75   11.77
  -2  -2  14   57.69   14.89
   2   2 -14   32.67   13.97
  -2  -2  13   51.07   14.61
   2   2 -13   87.52   13.82
  -2  -2  12  147.16   16.22
   2   2 -12  173.61   14.32
  -2  -2  11  107.06   13.85
   2   2 -11  138.51   14.75
  -2  -2  10  152.68   16.22
   2   2 -10  137.68   13.37
  -2  -2   9    8.25   12.04
   2   2  -9   27.28   11.81
  -2  -2   8  455.01   21.21
   2   2  -8  475.84   20.47
  -2  -2   7  324.41   18.09
   2   2  -7  325.66   17.59
  -2  -2   6  864.20   30.95
   2   2  -6  835.45   29.82
  -2  -2   5  334.93   17.56
   2   2  -5  327.64   16.97
  -2  -2   4  244.53   14.99
   2   2  -4  256.20   15.23
  -2  -2   3  686.21   25.32
   2   2  -3  670.59   24.55
  -2  -2   2  689.55   25.01
   2   2  -2  673.20   24.49
  -2  -2   1 1083.11   34.92
   2   2  -1 1093.53   36.08
  -2  -2   0   99.83    9.89
   2   2   0  100.01   11.38
  -2  -2  -1  965.53   31.40
   2   2   1 1073.74   35.15
   2   2   2  562.07   20.95
   2   2   3  794.42   27.67
   2   2   4   80.84   11.13
   2   2   4   68.73   10.55
   2   2   5  347.95   16.63
   2   2   5  349.30   16.40
   2   2   6  892.11   30.74
   2   2   7  362.01   17.34
   2   2   8  424.50   19.21
   2   2   9   -2.68   12.66
   2   2  10  102.48   13.18
   2   2  11   90.46   14.81
   2   2  12  144.03   16.00
   2   2  13  169.34   15.97
   2   2  14   65.36   15.32
   2   2  15   34.08   13.41
   2   2  16   78.53   14.91
   2   2  17   23.80   14.39
   2   2  18   17.89   14.69
   2   2  19   18.14   14.03
   2   2  20    4.94   12.99
   2   2  21   -3.04   12.57
   2   2  22   30.31   12.10
  -1  -2  22   15.29   11.55
   1   2 -22   22.60    9.50
  -1  -2  21   12.14   13.33
   1   2 -21   24.39   10.74
  -1  -2  20   51.93   13.25
   1   2 -20   60.71   11.58
  -1  -2  19   26.12   13.28
   1   2 -19   25.90   11.70
  -1  -2  18   17.94   14.63
   1   2 -18   24.61   12.99
  -1  -2  17   26.02   14.90
   1   2 -17   47.37   13.93
  -1  -2  16   20.30   13.80
   1   2 -16   28.88   13.84
  -1  -2  15   11.33   15.36
   1   2 -15   22.04   12.35
  -1  -2  14   99.70   16.01
   1   2 -14  106.02   13.51
  -1  -2  13  457.72   22.73
   1   2 -13  473.13   21.05
  -1  -2  12   82.45   14.66
   1   2 -12   79.58   13.11
  -1  -2  11  171.32   15.79
   1   2 -11  185.27   14.72
  -1  -2  10  191.63   14.46
   1   2 -10  210.37   15.68
  -1  -2   9   42.94   13.76
   1   2  -9   31.82   12.97
  -1  -2   8   72.69   12.47
   1   2  -8   66.18   13.12
  -1  -2   7   95.71   13.49
   1   2  -7   90.09   12.99
  -1  -2   6  231.62   14.87
   1   2  -6  200.69   14.37
  -1  -2   5  130.08   13.04
   1   2  -5  119.45   13.07
  -1  -2   4  186.84   13.71
   1   2  -4  165.59   12.93
  -1  -2   3   30.99    9.64
   1   2  -3   40.88   11.69
  -1  -2   2   83.54    9.48
   1   2  -2   66.02   10.76
  -1  -2   1  150.49   10.36
   1   2  -1  126.43   11.37
  -1  -2   0  427.20   16.02
   1   2   0  389.71   15.97
  -1  -2  -1  161.43    9.87
   1   2   1  141.64   10.27
   1   2   2   55.81    8.75
   1   2   3   13.75    8.53
   1   2   3   27.72    9.03
   1   2   4  195.90   11.81
   1   2   4  225.47   12.35
   1   2   5  136.12   11.73
   1   2   6  136.64   11.67
   1   2   7   61.89   10.97
   1   2   8   65.82   12.14
   1   2   9    6.24   11.96
  -1  -2 -10  101.75   12.14
   1   2  10  146.64   14.37
  -1  -2 -11  185.27   14.01
   1   2  11  194.75   15.90
  -1  -2 -12   11.25   11.90
   1   2  12   38.50   14.30
  -1  -2 -13  347.32   17.90
   1   2  13  343.58   20.19
  -1  -2 -14   58.25   13.13
   1   2  14   75.22   15.21
  -1  -2 -15   36.56   12.73
   1   2  15   40.48   14.71
  -1  -2 -16   38.64   12.29
   1   2  16   52.86   14.77
  -1  -2 -17   25.10   11.98
   1   2  17   -0.70   14.06
  -1  -2 -18   37.28   12.20
   1   2  18   -3.78   14.81
  -1  -2 -19   11.62   10.59
   1   2  19   22.25   14.59
  -1  -2 -20   55.31   11.79
   1   2  20   29.29   13.91
   1   2  21   30.08   12.82
   1   2  22   11.98   11.33
   0  -2  22   17.50   11.90
   0   2 -22    1.39   10.26
   0  -2  21   84.96   13.15
   0   2 -21   34.45   11.48
   0  -2  20    6.96   13.71
   0   2 -20   -9.70   11.04
   0  -2  19    8.15   13.78
   0   2 -19   14.24   12.25
   0  -2  18   14.71   14.97
   0   2 -18   17.19   12.37
   0  -2  17   63.04   14.33
   0   2 -17   56.00   13.80
   0  -2  16   80.03   14.63
   0   2 -16   86.72   13.45
   0  -2  15    6.25   15.35
   0   2 -15   16.94   13.61
   0  -2  14   -3.68   13.82
   0   2 -14   14.10   13.49
   0  -2  13   32.96   14.89
   0   2 -13   39.72   12.47
   0  -2  12   77.48   14.33
   0   2 -12   52.07   14.13
   0  -2  11   21.42   12.40
   0   2 -11   48.08   14.13
   0  -2  10   46.18   11.60
   0   2 -10   45.14   11.90
   0  -2   9   49.23   13.62
   0   2  -9   65.62   12.08
   0  -2   8   19.78   12.28
   0   2  -8   10.49   10.64
   0  -2   7  275.26   15.44
   0   2  -7  264.11   15.69
   0  -2   6  141.01   12.66
   0   2  -6  173.19   13.57
   0  -2   5 1580.93   49.66
   0   2  -5 1568.43   49.19
   0  -2   4  132.79   11.53
   0   2  -4  136.43   12.10
   0  -2   3  357.43   15.25
   0   2  -3  351.49   15.80
   0  -2   2 1589.26   48.53
   0   2  -2 1563.22   48.20
   0  -2   1  151.74    9.05
   0   2  -1  136.33    9.80
   0  -2   0   23.96    6.10
   0   2   0   27.15    7.46
   0   2   1  135.39    8.16
   0   2   2 1608.00   48.54
   0   2   2 1629.88   49.14
   0   2   3  350.66   13.70
   0   2   3  393.15   14.50
   0   2   4  127.16   10.08
   0   2   5 1496.57   46.33
   0   2   6  109.87   11.25
   0  -2  -7  230.27   11.91
   0   2   7  251.72   13.99
   0  -2  -8   13.98    9.46
   0   2   8   24.55   11.56
   0  -2  -9   37.27   10.53
   0   2   9   37.20   11.44
   0  -2 -10   48.83   11.86
   0   2  10   47.40   12.61
   0  -2 -11   20.43   10.62
   0   2  11   11.57   12.91
   0  -2 -12   62.46   12.56
   0   2  12   93.72   14.84
   0  -2 -13   41.04   11.44
   0   2  13   32.12   14.59
   0  -2 -14   -6.75   12.00
   0   2  14   -5.71   14.05
   0  -2 -15   14.62   12.35
   0   2  15   18.84   14.74
   0  -2 -16   65.25   12.39
   0   2  16   61.79   15.36
   0  -2 -17   57.74   11.45
   0   2  17   50.59   14.56
   0  -2 -18   32.36   12.36
   0   2  18   12.25   13.58
   0  -2 -19   -0.22   11.70
   0   2  19  -18.10   15.30
   0  -2 -20  -10.58   11.55
   0   2  20   35.27   14.62
   0  -2 -21   35.92   11.29
   0   2  21   24.90   13.70
   0  -2 -22  -14.47   10.90
   0   2  22   -1.74   11.98
   1  -2  22  -10.26   10.42
  -1   2 -22   -0.56   10.50
   1  -2  21    8.63   12.77
  -1   2 -21   -3.73   10.37
   1  -2  20   57.80   13.85
  -1   2 -20   62.20   12.82
   1  -2  19    7.65   14.09
  -1   2 -19    6.80   11.23
   1  -2  18    4.46   14.42
  -1   2 -18   26.96   12.06
   1  -2  17   30.41   15.22
  -1   2 -17   -7.82   13.39
   1  -2  16   57.83   15.40
  -1   2 -16   36.84   12.95
   1  -2  15   36.52   15.33
  -1   2 -15   36.84   12.76
   1  -2  14   68.69   15.17
  -1   2 -14   63.57   14.12
   1  -2  13  405.13   20.51
  -1   2 -13  419.91   20.26
   1  -2  12   26.79   13.70
  -1   2 -12   24.01   11.86
   1  -2  11  198.92   15.91
  -1   2 -11  215.89   15.80
   1  -2  10  124.87   13.78
  -1   2 -10  168.19   14.86
   1  -2   9    6.15   11.75
  -1   2  -9    6.37   12.14
   1  -2   8   68.32   12.37
  -1   2  -8   80.11   11.01
   1  -2   7   52.51   12.13
  -1   2  -7   66.91   12.17
   1  -2   6  167.57   13.12
  -1   2  -6  164.24   12.87
   1  -2   5  133.41   11.52
  -1   2  -5  150.91   12.76
   1  -2   4  204.96   11.71
  -1   2  -4  207.87   13.07
   1  -2   3   26.63    8.51
  -1   2  -3   24.10    9.73
   1  -2   2   50.85    7.52
  -1   2  -2   38.28    8.24
   1  -2   1  156.22    7.90
  -1   2  -1  145.70    8.50
   1  -2   0  391.90   12.63
  -1   2   0  344.62   11.85
  -1   2   3   29.30    5.60
  -1   2   3   28.94    6.04
  -1   2   4  149.87    8.83
   1  -2  -5  109.25    8.20
  -1   2   5  116.12    9.78
   1  -2  -6  170.90    9.73
  -1   2   6  168.72   11.06
   1  -2  -7   74.97    9.04
  -1   2   7   58.09    9.77
   1  -2  -8   76.69    9.83
  -1   2   8   72.91   11.13
   1  -2  -9   12.64    9.57
  -1   2   9   24.53   11.13
   1  -2 -10  180.48   12.72
  -1   2  10  165.38   14.68
   1  -2 -11  126.85   11.61
  -1   2  11  106.96   13.40
   1  -2 -12   55.64   11.04
  -1   2  12   53.77   14.30
   1  -2 -13  398.15   17.49
  -1   2  13  432.41   21.01
   1  -2 -14   76.24   12.21
  -1   2  14   61.58   14.60
   1  -2 -15   -2.82   12.28
  -1   2  15   18.52   15.26
   1  -2 -16    2.29   11.89
  -1   2  16   22.46   15.40
   1  -2 -17   25.27   12.06
  -1   2  17   15.99   15.15
   1  -2 -18   15.72   10.38
  -1   2  18   22.91   16.08
   1  -2 -19   15.62   10.39
  -1   2  19   15.54   15.43
   1  -2 -20   56.32   12.29
  -1   2  20   46.59   14.64
   1  -2 -21   18.44   11.27
  -1   2  21   -9.51   12.82
   1  -2 -22    9.45   11.50
  -1   2  22   16.16   11.81
   2  -2  22   13.26    9.94
  -2   2 -22   32.36   11.29
   2  -2  21    6.11   12.53
  -2   2 -21   22.51   10.61
   2  -2  20   -9.45   13.35
  -2   2 -20  -11.72   10.44
   2  -2  19   54.02   13.39
  -2   2 -19   57.76   11.97
   2  -2  18   25.83   13.72
  -2   2 -18  -17.49   11.48
   2  -2  17   36.84   15.02
  -2   2 -17   27.41   13.03
   2  -2  16   75.79   15.26
  -2   2 -16   70.03   14.00
   2  -2  15   23.63   14.87
  -2   2 -15   28.18   13.31
   2  -2  14   43.77   15.29
  -2   2 -14   42.95   13.40
   2  -2  13  165.17   16.47
  -2   2 -13  153.82   15.04
   2  -2  12  138.10   15.59
  -2   2 -12  127.37   14.66
   2  -2  11   70.69   13.58
  -2   2 -11  122.89   12.86
   2  -2  10  154.97   14.69
  -2   2 -10  120.50   13.96
   2  -2   9    9.01   12.97
  -2   2  -9   23.75   11.92
   2  -2   8  456.16   19.63
  -2   2  -8  418.46   18.71
   2  -2   7  366.38   17.44
  -2   2  -7  363.57   17.16
   2  -2   6  853.05   29.50
  -2   2  -6  840.35   28.90
   2  -2   5  341.28   15.56
  -2   2  -5  342.33   16.66
   2  -2   4   62.79    9.08
  -2   2  -4   74.03   10.18
   2  -2   3  718.60   23.97
  -2   2  -3  709.23   23.98
   2  -2   2  513.44   17.39
  -2   2  -2  501.98   17.54
   2  -2   1  894.50   27.34
  -2   2  -1  967.72   29.88
  -2   2   3  560.61   17.94
   2  -2  -4  213.81    8.83
  -2   2   4  203.19    9.89
   2  -2  -5  284.53   11.44
  -2   2   5  261.93   12.06
   2  -2  -6  737.66   23.82
  -2   2   6  741.20   24.80
   2  -2  -7  263.80   12.33
  -2   2   7  244.12   13.49
   2  -2  -8  389.19   15.93
  -2   2   8  357.74   16.88
   2  -2  -9   10.50    8.84
  -2   2   9   25.46   11.84
   2  -2 -10  111.75   11.80
  -2   2  10  120.60   13.61
   2  -2 -11   80.34   10.26
  -2   2  11   85.25   12.98
   2  -2 -12  123.20   11.37
  -2   2  12  154.66   15.87
   2  -2 -13   37.92   10.19
  -2   2  13   36.66   15.49
   2  -2 -14   24.47   11.06
  -2   2  14   23.47   14.93
   2  -2 -15    9.57   12.12
  -2   2  15   30.01   15.62
   2  -2 -16   94.08   13.22
  -2   2  16   91.12   16.34
   2  -2 -17   23.94   11.52
  -2   2  17   35.84   15.88
   2  -2 -18    6.73   11.33
  -2   2  18   -8.62   15.44
   2  -2 -19   42.18   12.33
  -2   2  19   74.81   15.58
   2  -2 -20    6.46   10.50
  -2   2  20   19.35   14.46
   2  -2 -21    2.37   11.19
  -2   2  21    8.22   12.92
   2  -2 -22   41.26   11.17
  -2   2  22   22.51   11.09
   3  -2  22   -5.41   11.28
  -3   2 -22    7.52    9.02
   3  -2  21   12.91   12.13
  -3   2 -21   -5.60    9.84
   3  -2  20   90.89   14.88
  -3   2 -20   89.38   11.67
   3  -2  19   72.55   13.88
  -3   2 -19   78.40   11.82
   3  -2  18   14.17   14.66
  -3   2 -18   -5.53   11.50
   3  -2  17   49.89   14.67
  -3   2 -17   36.23   11.71
   3  -2  16   61.56   13.70
  -3   2 -16   52.12   11.92
   3  -2  15   60.62   15.17
  -3   2 -15   70.56   13.38
   3  -2  14  305.88   19.85
  -3   2 -14  346.49   18.77
   3  -2  13  100.60   13.88
  -3   2 -13   98.04   13.07
   3  -2  12   92.52   15.10
  -3   2 -12  109.25   14.06
   3  -2  11  472.20   21.10
  -3   2 -11  492.09   21.75
   3  -2  10  453.14   19.77
  -3   2 -10  513.23   21.99
   3  -2   9  139.87   13.90
  -3   2  -9  114.14   13.40
   3  -2   8  820.25   28.79
  -3   2  -8  837.02   29.32
   3  -2   7 1806.92   56.20
  -3   2  -7 1854.83   57.70
   3  -2   6 1918.36   59.26
  -3   2  -6 1844.41   57.00
   3  -2   5 1816.30   55.67
  -3   2  -5 1844.41   57.07
   3  -2   4   97.43    9.28
  -3   2  -4   89.33   10.39
   3  -2   3  569.88   19.93
  -3   2  -3  598.84   21.00
   3  -2   2  113.62    7.96
   3  -2   1  257.55    9.80
   3  -2   1  262.55   10.34
   3  -2  -2  113.73    4.67
   3  -2  -3  461.36   14.93
  -3   2   3  477.92   15.81
   3  -2  -4   97.21    6.37
  -3   2   4   85.58    7.58
   3  -2  -5 1515.32   45.75
  -3   2   5 1575.72   48.30
   3  -2  -6 1521.56   46.18
  -3   2   6 1560.10   47.98
   3  -2  -7 1695.49   51.83
  -3   2   7 1715.27   52.99
   3  -2  -8  784.01   26.46
  -3   2   8  745.37   26.69
   3  -2  -9  105.19   10.39
  -3   2   9   74.29   12.14
   3  -2 -10  443.35   17.87
  -3   2  10  434.60   19.60
   3  -2 -11  258.91   13.15
  -3   2  11  246.41   16.00
   3  -2 -12   36.73    9.99
  -3   2  12   44.61   14.54
   3  -2 -13  142.47   11.77
  -3   2  13  152.05   16.57
   3  -2 -14  292.44   16.33
  -3   2  14  302.54   19.88
   3  -2 -15   54.48   12.77
  -3   2  15   45.48   15.63
   3  -2 -16   23.32   11.62
  -3   2  16   21.46   15.73
   3  -2 -17   -6.55   11.11
  -3   2  17   19.53   15.30
   3  -2 -18   19.48   10.72
  -3   2  18    2.44   15.15
   3  -2 -19   88.42   12.91
  -3   2  19   42.85   14.13
   3  -2 -20   85.96   12.86
  -3   2  20   60.12   13.24
   3  -2 -21    7.21   11.29
  -3   2  21    8.18   11.92
   3  -2 -22   -0.76   10.56
  -3   2  22   11.11   11.09
   4  -2  22    1.74   11.12
  -4   2 -22  -22.56   11.16
   4  -2  21   -6.96   12.51
  -4   2 -21   -8.35   11.22
   4  -2  20   10.98   14.33
  -4   2 -20   37.45   11.08
   4  -2  19   49.82   14.88
  -4   2 -19   37.97   12.40
   4  -2  18   67.18   14.90
  -4   2 -18   97.90   12.62
   4  -2  17   92.11   13.99
  -4   2 -17   49.60   12.72
   4  -2  16   70.37   14.37
  -4   2 -16  100.59   13.89
   4  -2  15   26.86   13.39
  -4   2 -15   37.44   12.11
   4  -2  14   50.57   15.47
  -4   2 -14   32.95   13.90
   4  -2  13  112.69   14.30
  -4   2 -13  143.93   15.00
   4  -2  12  184.44   16.26
  -4   2 -12  177.67   15.37
   4  -2  11   15.62   13.34
  -4   2 -11   24.33   12.98
   4  -2  10  106.54   12.60
  -4   2 -10  113.31   12.21
   4  -2   9   58.51   12.53
  -4   2  -9   52.29   12.68
   4  -2   8   83.55   11.81
  -4   2  -8   75.67   12.49
   4  -2   7  618.52   23.70
  -4   2  -7  608.94   23.43
   4  -2   6 1500.74   47.14
  -4   2  -6 1515.32   47.83
   4  -2   5 1509.07   47.26
   4  -2   4   57.32    9.54
   4  -2   3  818.48   26.96
   4  -2   2  763.39   24.57
   4  -2   2  745.68   24.16
   4  -2   1  108.10    7.88
   4  -2   1   97.95    6.80
   4  -2   0  167.99    7.73
   4  -2   0  153.30    7.46
   4  -2  -1   40.60    5.22
   4  -2  -2  484.38   15.63
  -4   2   2  486.78   16.31
   4  -2  -3  897.11   27.50
  -4   2   3  952.20   29.73
   4  -2  -4   32.59    6.39
  -4   2   4   25.44    7.48
   4  -2  -5 1883.99   56.56
  -4   2   5 2010.01   60.82
   4  -2  -6 1335.14   41.07
  -4   2   6 1358.06   42.66
   4  -2  -7  626.43   21.93
  -4   2   7  616.96   22.73
   4  -2  -8   98.10    9.88
  -4   2   8   95.55   12.40
   4  -2  -9  119.98   10.22
  -4   2   9  102.23   13.18
   4  -2 -10   23.13    9.60
  -4   2  10   20.46   12.62
   4  -2 -11   11.33    9.24
  -4   2  11    3.24   13.96
   4  -2 -12  121.33   11.86
  -4   2  12  148.51   16.06
   4  -2 -13   33.15   11.11
  -4   2  13   61.27   14.42
   4  -2 -14   32.31   12.82
  -4   2  14   30.85   14.47
   4  -2 -15   13.34   12.06
  -4   2  15    6.84   14.79
   4  -2 -16  100.70   12.46
  -4   2  16   78.96   15.13
   4  -2 -17   49.31   12.09
  -4   2  17   31.75   15.81
   4  -2 -18   81.44   12.98
  -4   2  18   68.29   15.23
   4  -2 -19   34.67   12.05
  -4   2  19   28.09   13.89
   4  -2 -20   11.61   10.58
  -4   2  20   22.61   14.13
   4  -2 -21   11.95   11.70
  -4   2  21  -22.77   12.86
   4  -2 -22    2.03   10.55
  -4   2  22  -92.85   14.01
   5  -2  21   18.54   11.50
  -5   2 -21   -9.68   10.31
   5  -2  20   43.71   13.16
  -5   2 -20   54.35   11.52
   5  -2  19    6.29   13.79
  -5   2 -19    7.02   12.19
   5  -2  18    6.40   12.57
  -5   2 -18   -3.79   11.26
   5  -2  17    7.76   13.16
  -5   2 -17   -0.50   12.51
   5  -2  16   19.71   14.06
  -5   2 -16   10.33   12.16
   5  -2  15   25.52   14.08
  -5   2 -15   42.06   12.11
   5  -2  14  170.69   15.00
  -5   2 -14  193.19   14.93
   5  -2  13  224.23   16.18
  -5   2 -13  235.68   15.38
   5  -2  12  192.67   16.81
  -5   2 -12  227.25   15.76
   5  -2  11   84.15   14.10
  -5   2 -11   74.25   13.04
   5  -2  10  150.80   14.64
  -5   2 -10  161.74   14.83
   5  -2   9   93.09   13.29
  -5   2  -9   62.56   12.46
   5  -2   8  172.99   13.30
   5  -2   7  238.60   15.01
   5  -2   6  645.70   23.77
   5  -2   5  461.78   18.51
   5  -2   4   11.14    9.08
   5  -2   3   52.99    8.48
   5  -2   3   53.41    8.91
   5  -2   2   84.40    8.36
   5  -2   2   87.50    8.00
   5  -2   1  222.14   10.52
   5  -2   1  238.91   10.61
   5  -2   0   83.50    7.47
   5  -2  -1  136.95    8.04
   5  -2  -2   37.24    6.38
  -5   2   2  171.63    9.30
   5  -2  -3   40.46    6.77
  -5   2   3   41.68    7.94
   5  -2  -4    4.08    6.84
  -5   2   4    8.59    7.90
   5  -2  -5  488.13   17.44
  -5   2   5  453.55   17.39
   5  -2  -6  445.53   16.92
  -5   2   6  372.53   16.15
   5  -2  -7  134.76   10.26
  -5   2   7  101.39   11.59
   5  -2  -8  179.13   10.61
  -5   2   8  156.43   13.52
   5  -2  -9   49.83    8.85
  -5   2   9   68.62   12.92
   5  -2 -10   72.86    9.64
  -5   2  10   97.91   14.42
   5  -2 -11   86.93   11.27
  -5   2  11   89.09   14.82
   5  -2 -12   22.48   11.24
  -5   2  12   10.47   13.99
   5  -2 -13  226.00   15.02
  -5   2  13  228.18   17.02
   5  -2 -14  176.53   13.75
  -5   2  14  177.46   15.99
   5  -2 -15   24.26   11.22
  -5   2  15   20.54   14.38
   5  -2 -16    6.32   11.19
  -5   2  16   23.60   14.48
   5  -2 -17   12.81   12.13
  -5   2  17  -13.16   14.62
   5  -2 -18    4.85   11.66
  -5   2  18    9.41   13.48
   5  -2 -19   10.54   11.86
  -5   2  19   13.43   13.33
   5  -2 -20   11.06   11.85
  -5   2  20    7.92   12.61
   5  -2 -21   -6.75   10.91
  -5   2  21    5.29   13.06
   6  -2  21   31.16   11.63
   6  -2  20   22.54   11.81
   6  -2  19   10.42   12.57
   6  -2  18   18.60   13.76
   6  -2  17   20.07   13.70
   6  -2  16   44.44   13.97
   6  -2  15   69.27   13.98
   6  -2  14   17.77   13.49
   6  -2  13   34.14   13.72
   6  -2  12   58.71   14.33
   6  -2  11  146.85   15.56
   6  -2  10   11.66   13.57
   6  -2   9    7.19   12.78
   6  -2   8   18.11   10.39
   6  -2   7   47.06   11.92
   6  -2   6   38.46   11.00
   6  -2   5  136.53   10.90
   6  -2   4   33.14   10.11
   6  -2   4   39.78   10.06
   6  -2   3   33.80    8.76
   6  -2   3   42.28    9.07
   6  -2   2   22.60    8.51
   6  -2   2   23.45    7.83
   6  -2   1  472.30   17.13
   6  -2   1  483.76   17.53
   6  -2  -1  300.77   12.42
   6  -2  -2   19.37    7.22
  -6   2   2   22.69    7.68
   6  -2  -3   54.31    7.88
  -6   2   3   47.33    9.29
   6  -2  -4   35.20    8.39
  -6   2   4   44.43    8.84
   6  -2  -5  104.87    9.30
  -6   2   5   95.54   10.06
   6  -2  -6   25.60    8.38
  -6   2   6    6.84   10.29
   6  -2  -7   52.17    8.16
  -6   2   7   38.02   10.44
   6  -2  -8   47.45    8.31
  -6   2   8   30.76   11.02
   6  -2  -9   13.46    8.46
  -6   2   9   -0.09   12.57
   6  -2 -10   14.93    9.71
  -6   2  10    4.05   14.69
   6  -2 -11   52.78   12.02
  -6   2  11   65.41   15.50
   6  -2 -12   19.55   11.11
  -6   2  12   23.73   15.26
   6  -2 -13   25.14   11.51
  -6   2  13    3.56   14.63
   6  -2 -14   20.44   11.54
  -6   2  14  -19.45   14.81
   6  -2 -15   26.81   11.46
  -6   2  15   45.33   14.91
   6  -2 -16    9.68   11.81
  -6   2  16    5.09   14.31
   6  -2 -17   14.42   11.38
  -6   2  17    9.37   14.14
   6  -2 -18    7.96   12.50
  -6   2  18   59.12   13.89
   6  -2 -19    0.03   12.11
  -6   2  19   21.38   13.50
   6  -2 -20   14.23   11.37
  -6   2  20   19.40   13.66
   6  -2 -21    2.29   10.38
  -6   2  21   20.61   11.77
   7  -2  20   31.50   11.72
   7  -2  19   -4.41   13.30
   7  -2  18   -0.08   11.29
   7  -2  17   73.62   12.32
   7  -2  16   20.30   12.50
   7  -2  15   19.44   11.82
   7  -2  14   30.98   13.14
   7  -2  13   18.48   13.33
   7  -2  12   46.61   13.95
   7  -2  11  191.42   15.08
   7  -2  10  150.91   16.06
   7  -2   9  254.11   15.67
   7  -2   8  184.13   13.15
   7  -2   7  245.37   14.97
   7  -2   6   35.43   11.71
   7  -2   5    8.24   10.40
   7  -2   5   13.70   10.04
   7  -2   4   18.32    9.76
   7  -2   4    6.45    9.07
   7  -2   3  211.21   12.78
   7  -2   3  208.08   12.59
   7  -2   2   38.53    9.75
   7  -2   2   30.24   10.14
   7  -2   1  122.37    9.50
   7  -2   0  297.54   13.63
   7  -2  -1  145.91    9.77
   7  -2  -2   65.40    8.93
  -7   2   2   55.39    9.06
   7  -2  -3  210.37   11.56
  -7   2   3  234.54   12.89
   7  -2  -4   27.97    8.09
  -7   2   4   42.00   10.33
   7  -2  -5   51.10    8.02
  -7   2   5   47.31   10.60
   7  -2  -6   30.08    7.34
  -7   2   6    9.98   11.33
   7  -2  -7  283.17   13.39
  -7   2   7  230.79   14.60
   7  -2  -8  159.03   11.21
  -7   2   8  173.61   16.36
   7  -2  -9  313.79   14.53
  -7   2   9  320.56   19.11
   7  -2 -10  179.65   13.66
  -7   2  10  194.02   16.68
   7  -2 -11  116.23   11.87
  -7   2  11  116.02   15.71
   7  -2 -12  100.76   11.79
  -7   2  12  119.56   15.84
   7  -2 -13   46.78   10.91
  -7   2  13   34.90   15.99
   7  -2 -14   41.67   10.94
  -7   2  14   40.86   14.68
   7  -2 -15   33.33   12.33
  -7   2  15   22.97   14.58
   7  -2 -16   19.49   10.60
  -7   2  16   26.98   14.38
   7  -2 -17   49.92   12.53
  -7   2  17   36.90   14.33
   7  -2 -18  -10.53   11.86
  -7   2  18   15.46   14.09
   7  -2 -19   -5.76   11.85
  -7   2  19   -6.32   13.65
   7  -2 -20   12.48    9.95
  -7   2  20    4.84   13.60
   8  -2  20   10.30   10.61
   8  -2  19  -11.77   11.99
   8  -2  18    7.18   12.57
   8  -2  17   49.14   12.11
   8  -2  16   32.70   12.17
   8  -2  15   50.82   13.55
   8  -2  14   15.24   13.38
   8  -2  13   42.56   12.90
   8  -2  12   29.10   13.77
   8  -2  11   34.53   12.27
   8  -2  10   42.21   13.84
   8  -2   9  102.52   13.70
   8  -2   8  254.01   15.11
   8  -2   7  360.13   17.37
   8  -2   7  367.42   17.76
   8  -2   6   95.61   11.48
   8  -2   6  100.43   12.31
   8  -2   5  149.03   11.77
   8  -2   5  126.22   13.36
   8  -2   4    3.03    9.69
   8  -2   4   13.08    9.81
   8  -2   3   27.96   10.38
   8  -2   3   25.76   10.12
   8  -2   2   18.84    8.83
   8  -2   2    2.90    9.19
   8  -2   1  291.09   13.09
   8  -2   0   22.08    7.83
   8  -2  -1  249.01   11.67
   8  -2  -2   15.31    7.69
  -8   2   2    7.96    9.61
   8  -2  -3   22.90    8.08
  -8   2   3   24.74    9.99
   8  -2  -4   43.16    8.30
  -8   2   4   38.99   11.34
   8  -2  -5   41.42    8.52
  -8   2   5   28.87   10.72
   8  -2  -6   82.37    9.73
  -8   2   6   77.08   12.72
   8  -2  -7  286.50   13.01
  -8   2   7  364.40   19.96
   8  -2  -8  402.00   17.07
  -8   2   8  461.57   21.46
   8  -2  -9   47.23   11.21
  -8   2   9   38.54   14.67
   8  -2 -10   58.56   11.22
  -8   2  10   55.45   16.05
   8  -2 -11   13.68   10.26
  -8   2  11   46.07   16.22
   8  -2 -12   15.65   10.32
  -8   2  12   -3.65   14.78
   8  -2 -13   61.36   11.57
  -8   2  13   44.00   15.98
   8  -2 -14   56.11   12.70
  -8   2  14   66.35   15.18
   8  -2 -15   29.22   11.14
  -8   2  15   19.37   14.33
   8  -2 -16   -5.24   11.30
  -8   2  16   18.83   14.12
   8  -2 -17   53.51   12.92
  -8   2  17   31.79   14.32
   8  -2 -18   29.90   11.45
  -8   2  18   17.31   13.67
   8  -2 -19   16.72   11.02
  -8   2  19   12.56   13.96
   8  -2 -20   20.84   10.18
  -8   2  20   34.19   14.15
   9  -2  19   -6.74   10.28
   9  -2  18   11.87   11.88
   9  -2  17  -10.35   11.70
   9  -2  16   21.99   11.99
   9  -2  15   24.35   12.52
   9  -2  14   25.82   12.14
   9  -2  13   10.81   12.89
   9  -2  12   13.11   14.23
   9  -2  11  121.23   14.69
   9  -2  10  -10.05   10.83
   9  -2  10    2.50   11.13
   9  -2   8   82.02   11.48
   9  -2   8   62.36   12.46
   9  -2   7  232.56   14.58
   9  -2   7  237.87   14.63
   9  -2   6  283.80   15.84
   9  -2   6  275.88   14.82
   9  -2   5  226.93   13.95
   9  -2   5  255.26   14.23
   9  -2   4   57.78   10.19
   9  -2   4   46.43    9.85
   9  -2   3  319.31   14.26
   9  -2   3  309.62   15.04
   9  -2   2   34.60    8.66
   9  -2   1  374.82   15.75
   9  -2   0  190.69   12.03
   9  -2  -1  330.97   14.89
   9  -2  -2  125.70   10.57
  -9   2   2   82.80   11.72
   9  -2  -3  239.74   12.97
  -9   2   3  244.85   14.57
   9  -2  -4   63.40    9.78
  -9   2   4   61.47   12.71
   9  -2  -5  151.95   10.61
  -9   2   5  129.77   13.70
   9  -2  -6  192.56   12.10
  -9   2   6  189.23   14.65
   9  -2  -7  159.76   12.23
  -9   2   7  177.15   14.61
   9  -2  -8  100.74   11.06
  -9   2   8  120.18   15.99
   9  -2  -9  335.76   15.86
   9  -2 -10   -6.95   10.09
  -9   2  10    1.04   14.92
   9  -2 -11   88.57   11.15
  -9   2  11   95.42   16.98
   9  -2 -12   17.88   10.46
  -9   2  12   30.11   15.82
   9  -2 -13   10.35   11.45
  -9   2  13   12.28   15.09
   9  -2 -14   16.99   10.31
  -9   2  14   14.37   14.75
   9  -2 -15   25.84   12.32
  -9   2  15   -7.93   14.72
   9  -2 -16   22.04   12.07
  -9   2  16    6.83   15.24
   9  -2 -17    7.55   11.80
  -9   2  17   15.46   14.21
   9  -2 -18   -5.11   11.85
  -9   2  18   -2.80   14.09
   9  -2 -19    1.47   10.14
  -9   2  19   10.36   12.74
  10  -2  18   12.33   10.16
  10  -2  17    9.98   11.00
  10  -2  16   13.93   12.02
  10  -2  15   83.63   12.59
  10  -2  14   55.53   12.04
  10  -2  13    3.98   12.13
  10  -2  13   31.54   10.98
  10  -2  12   16.42   10.88
  10  -2  12   40.12   13.60
  10  -2  11   34.71   13.29
  10  -2  11   79.61   12.98
  10  -2  10    9.31   11.27
  10  -2  10   13.10   12.39
  10  -2   9   32.57   11.12
  10  -2   9   40.16   12.27
  10  -2   8   39.21   10.69
  10  -2   8   39.14   10.52
  10  -2   7   81.85   12.09
  10  -2   7   73.10   12.10
  10  -2   6  203.92   12.91
  10  -2   6  201.31   13.82
  10  -2   5  505.11   20.12
  10  -2   5  500.11   20.62
  10  -2   4   82.19   10.76
  10  -2   4   66.06   10.90
  10  -2   3   74.71   10.46
  10  -2   3   70.03   10.13
  10  -2   2   32.86    8.80
  10  -2   1  506.15   19.11
  10  -2   0   18.70    8.63
  10  -2  -1  518.12   19.46
  10  -2  -2   88.13    9.22
 -10   2   2   78.86   12.05
  10  -2  -3   80.23    9.79
 -10   2   3   73.07   12.53
  10  -2  -4   28.85    9.18
 -10   2   4   29.06   12.32
  10  -2  -5  473.13   19.10
 -10   2   5  496.57   21.91
  10  -2  -6  166.74   11.51
 -10   2   6  161.84   14.83
  10  -2  -7  116.54   10.16
 -10   2   7  114.98   13.63
  10  -2  -8   50.83    9.50
 -10   2   8    9.01   12.90
  10  -2  -9   34.91    9.54
 -10   2   9   26.30   15.27
  10  -2 -10   14.81   10.73
 -10   2  10    7.65   14.16
  10  -2 -11   47.54   11.54
  10  -2 -12    5.77   10.16
 -10   2  12   11.58   14.53
  10  -2 -13   12.08   10.92
 -10   2  13   27.69   14.97
  10  -2 -14   34.69   11.25
 -10   2  14   52.27   15.08
  10  -2 -15   65.90   11.73
 -10   2  15   84.23   16.88
  10  -2 -16    9.02   11.87
 -10   2  16    7.96   14.94
  10  -2 -17   25.02   11.62
 -10   2  17    2.80   14.03
  10  -2 -18   -5.00   10.52
 -10   2  18  -22.48   12.02
  11  -2  17    5.05   11.06
  11  -2  17  -15.48   10.78
  11  -2  16   18.30   11.92
  11  -2  16    9.09   11.92
  11  -2  15   18.82   11.15
  11  -2  15   37.27   10.79
  11  -2  14  -11.07   11.72
  11  -2  14   23.27   10.85
  11  -2  13   78.45   12.59
  11  -2  13   61.81   11.21
  11  -2  12   -2.72   12.80
  11  -2  12   11.73   12.12
  11  -2  11   21.26   11.21
  11  -2  11   30.24   11.05
  11  -2  10   41.46   11.04
  11  -2  10   46.79   13.02
  11  -2   9   50.08   11.78
  11  -2   9   44.15   12.26
  11  -2   8  212.35   14.53
  11  -2   8  194.75   14.99
  11  -2   7   87.64   11.25
  11  -2   7   74.58   12.85
  11  -2   6  114.04   12.92
  11  -2   6  133.20   13.24
  11  -2   5   13.48   11.09
  11  -2   5   18.12    9.83
  11  -2   4   74.82   11.81
  11  -2   4   45.46   11.13
  11  -2   3   85.83   11.19
  11  -2   3  106.44   11.49
  11  -2   2   53.29    9.09
  11  -2   1  247.35   13.30
  11  -2   0   29.07    8.82
  11  -2  -1  222.56   12.21
  11  -2  -2  184.13   11.39
  11  -2  -3   88.41    9.77
 -11   2   3   81.31   13.13
  11  -2  -4   31.22    8.49
 -11   2   4   32.97   11.95
  11  -2  -5   -1.84    8.75
 -11   2   5   11.79   11.91
  11  -2  -6  134.45   10.88
 -11   2   6  148.51   14.72
  11  -2  -7   98.01    9.74
 -11   2   7   95.98   13.14
  11  -2  -8   72.24   10.91
 -11   2   8   67.59   13.39
  11  -2  -9   37.16   10.60
 -11   2   9   41.75   13.14
  11  -2 -10   48.69   11.49
 -11   2  10   44.07   13.64
  11  -2 -11   14.62   10.79
 -11   2  11   31.38   15.90
  11  -2 -12    6.06   11.90
 -11   2  12   -7.71   14.66
  11  -2 -13   56.95   11.46
  11  -2 -14   17.88   10.97
 -11   2  14   37.70   15.17
  11  -2 -15   22.00   11.99
 -11   2  15   25.18   15.11
  11  -2 -16   23.55   11.61
 -11   2  16    6.17   14.68
  11  -2 -17   19.66   10.70
 -11   2  17   18.59   13.13
  12  -2  16   13.77   11.04
  12  -2  16   12.63    9.82
  12  -2  15   -3.06   10.33
  12  -2  15  -14.17   10.81
  12  -2  14   20.88   10.69
  12  -2  14    2.15   11.64
  12  -2  13   -0.79   12.04
  12  -2  13   41.18   11.69
  12  -2  12    2.34   11.53
  12  -2  12   -0.29   12.33
  12  -2  11   23.75   11.70
  12  -2  11   21.50   12.59
  12  -2  10   34.40   11.53
  12  -2  10   44.33   11.23
  12  -2   9    7.64   11.58
  12  -2   9   22.85   10.50
  12  -2   8   40.48   12.07
  12  -2   8   38.14   10.34
  12  -2   7   17.34   12.25
  12  -2   7   13.01   10.04
  12  -2   6    6.29   11.66
  12  -2   6    8.90   11.14
  12  -2   5   -2.83   11.15
  12  -2   5   21.04   11.21
  12  -2   4   50.74   11.32
  12  -2   4   52.53   11.63
  12  -2   3   24.04    9.52
  12  -2   3   20.07    9.56
  12  -2   2   86.32    9.96
  12  -2   1    9.39    8.88
  12  -2   0    6.80    8.79
  12  -2  -1    6.40    8.35
  12  -2  -2  109.46    9.46
  12  -2  -3   17.63    8.63
 -12   2   3   33.84   11.71
  12  -2  -4   53.28    8.93
 -12   2   4   47.88   11.83
  12  -2  -5   -0.94    8.91
 -12   2   5   17.23   11.40
  12  -2  -6   17.15   10.47
 -12   2   6    1.19   12.51
  12  -2  -7   31.25   10.37
 -12   2   7   14.34   13.43
  12  -2  -8   57.01   11.60
 -12   2   8   46.97   13.66
  12  -2  -9  -13.42   10.57
 -12   2   9   13.99   12.95
  12  -2 -10   30.49   11.81
 -12   2  10   38.65   12.55
  12  -2 -11   23.75   11.42
 -12   2  11    6.85   12.74
  12  -2 -12   -1.82   11.15
 -12   2  12   16.22   12.67
  12  -2 -13   16.09   11.32
 -12   2  13    6.36   13.62
  12  -2 -14    2.68   11.46
 -12   2  14   -3.48   13.99
  12  -2 -15    5.02   12.39
 -12   2  15   16.02   13.04
  12  -2 -16    3.54   10.95
  13  -2  15   13.71    9.28
  13  -2  15   20.55   10.23
  13  -2  14   11.07    9.72
  13  -2  14    1.19    9.61
  13  -2  13   -3.42   11.21
  13  -2  13   12.23   10.38
  13  -2  12   16.04   11.85
  13  -2  12    5.83   10.41
  13  -2  11   35.61   11.64
  13  -2  11   20.50   12.61
  13  -2  10   30.85   11.49
  13  -2  10   21.80   10.87
  13  -2   9   29.94   11.62
  13  -2   9   16.50   10.16
  13  -2   8   18.95   11.35
  13  -2   8   24.48   10.38
  13  -2   7   76.10   12.12
  13  -2   7   63.96   10.60
  13  -2   6   49.49   11.54
  13  -2   6   61.76   10.51
  13  -2   5   36.31   10.58
  13  -2   5   14.87   11.06
  13  -2   3   75.61   10.14
  13  -2   2   22.22    9.02
  13  -2   1   86.72   10.77
  13  -2   0   70.85    9.84
  13  -2  -1   45.45   10.18
  13  -2  -2   24.00    9.24
  13  -2  -3  146.74   11.82
 -13   2   3  141.74   12.48
  13  -2  -4    4.79    9.15
 -13   2   4  -12.75   11.90
  13  -2  -5    6.99    9.14
 -13   2   5  -16.24   12.34
  13  -2  -6   55.78    9.93
 -13   2   6   22.66   12.43
  13  -2  -7   28.23    9.81
 -13   2   7   32.17   12.58
  13  -2  -8   13.28   11.26
 -13   2   8   25.98   12.45
  13  -2  -9   22.90   11.40
 -13   2   9  -17.86   12.57
  13  -2 -10   19.49   10.31
 -13   2  10   14.68   11.97
  13  -2 -11   -1.30   11.60
 -13   2  11   28.48   12.42
  13  -2 -12    5.34   13.07
 -13   2  12   -0.95   11.97
  13  -2 -13   15.81   11.84
 -13   2  13   -7.22   11.77
  13  -2 -14   15.48   11.58
 -13   2  14  -11.47   11.22
  13  -2 -15    6.26   11.02
 -13   2  15  -17.57   12.34
  14  -2  13   -0.69   10.34
  14  -2  13    5.17    8.95
  14  -2  12   18.39   11.08
  14  -2  12    0.08   10.58
  14  -2  11   36.15   10.45
  14  -2  11    5.08   11.24
  14  -2  10    1.51   11.21
  14  -2  10   11.42   12.07
  14  -2   9   13.21   11.54
  14  -2   9    5.72   11.55
  14  -2   8   23.34   11.59
  14  -2   8   21.22   11.63
  14  -2   7   -1.06   11.20
  14  -2   7   30.72   11.59
  14  -2   6   42.38   11.14
  14  -2   6   28.86   11.92
  14  -2   5   -3.27    9.93
  14  -2   5   -7.33   11.39
  14  -2   4  111.44   12.38
  14  -2   3   84.86   10.91
  14  -2   3  100.94   12.11
  14  -2   2   14.09   10.15
  14  -2   1  104.77   10.92
  14  -2   0   69.29    9.86
  14  -2  -1  147.78   10.60
  14  -2  -2   24.13    8.46
  14  -2  -3   34.59    9.34
  14  -2  -4   68.67   10.16
 -14   2   4   52.41   12.98
  14  -2  -5    5.51    9.71
 -14   2   5    2.86   11.41
  14  -2  -6   15.76    9.90
 -14   2   6   -6.48   11.59
  14  -2  -7   16.70   10.44
 -14   2   7   12.59   11.69
  14  -2  -8   18.28   10.98
 -14   2   8    3.65   11.61
  14  -2  -9   32.41   10.99
 -14   2   9   19.68   11.45
  14  -2 -10   11.84   12.16
 -14   2  10    1.96   11.82
  14  -2 -11   18.40   12.48
 -14   2  11    6.01   11.56
  14  -2 -12   -0.92   12.71
 -14   2  12   -1.46   11.54
  14  -2 -13   -7.99   11.16
 -14   2  13   -1.12   11.36
  14  -2 -14  -15.55   11.74
  15  -2  12   14.39   10.46
  15  -2  12    3.45    8.89
  15  -2  11   27.99    9.25
  15  -2  11    3.83   10.73
  15  -2  10    5.34   11.07
  15  -2  10   22.05    9.63
  15  -2   9   18.53   11.61
  15  -2   9   13.40    9.54
  15  -2   8   17.81   11.53
  15  -2   8    0.39   11.35
  15  -2   7   31.92   10.97
  15  -2   7   34.95   11.67
  15  -2   6    7.98   10.36
  15  -2   6   20.26   10.85
  15  -2   5   27.82    9.93
  15  -2   4   16.23   10.82
  15  -2   4    1.31   10.48
  15  -2   2   21.33   10.87
  15  -2   1    9.99   10.70
  15  -2   0   35.66    9.88
  15  -2  -1    2.69    9.06
  15  -2  -2   51.99   10.86
  15  -2  -3   41.24    9.90
  15  -2  -4   15.44    9.13
  15  -2  -5   16.36    9.15
 -15   2   5   20.85   11.20
  15  -2  -6   13.64    9.57
 -15   2   6   -0.93   11.05
  15  -2  -7   16.53   10.64
 -15   2   7   12.70   11.21
  15  -2  -8   15.91   10.40
 -15   2   8   -4.89   11.61
  15  -2  -9   11.57   11.23
 -15   2   9    6.02   11.14
  15  -2 -10   12.05   10.59
 -15   2  10    8.88   10.88
  15  -2 -11    8.37   11.78
 -15   2  11   -1.61   10.80
  15  -2 -12   24.06   11.33
 -15   2  12   16.40   11.48
  16  -2   9   22.42    8.93
  16  -2   9   28.68   10.00
  16  -2   8    8.70    9.69
  16  -2   8    2.66   10.53
  16  -2   7   15.02    9.68
  16  -2   7   -7.56    9.54
  16  -2   6   26.52    9.62
  16  -2   5   51.18   10.71
  16  -2   5   75.69   10.84
  16  -2   4   65.79   10.90
  16  -2   4   72.43   10.75
  16  -2   3   51.58   10.72
  16  -2   3   53.51   10.69
  16  -2   2   56.21   11.07
  16  -2   2   80.82    9.97
  16  -2   1   14.42   10.00
  16  -2   0   17.17    9.45
  16  -2  -1    7.11    9.19
  16  -2  -2  111.12   11.65
  16  -2  -3   55.11   10.76
  16  -2  -4   51.90    9.97
  16  -2  -5   50.78   10.64
  16  -2  -6   14.36   10.20
 -16   2   6   54.76   10.70
  16  -2  -7   23.52    9.74
 -16   2   7    7.70   10.66
  16  -2  -8    3.65    9.86
 -16   2   8   10.21    9.97
  16  -2  -9   18.90   10.50
 -16   2   9   19.21   10.34
  16  -2 -10  -38.00   11.50
  17  -2   6   20.34    9.09
  17  -2   6   37.96   10.57
  17  -2   5   -4.35    9.10
  17  -2   5    6.19    8.48
  17  -2   4   -2.91    8.64
  17  -2   4   -0.49   10.45
  17  -2   3   -5.85    8.87
  17  -2   3   23.47   10.50
  17  -2   2    9.97   10.57
  17  -2   2   15.18    9.35
  17  -2   1   17.90    9.52
  17  -2   0   13.42    9.29
  17  -2  -1   25.95    9.62
  17  -2  -2   26.87   11.17
  17  -2  -3   15.33    9.74
  17  -2  -4   23.29    9.21
  17  -2  -5   19.70    9.40
  17  -2  -6   30.98    9.14
 -16  -3   5    6.46    8.83
  16   3  -5    9.90    7.79
 -16  -3   4   35.84    9.66
  16   3  -4   43.21    8.44
 -16  -3   3   63.54   11.06
  16   3  -3   55.78   10.09
 -16  -3   2   -9.71   10.82
  16   3  -2   17.49    8.95
 -16  -3   1    5.87    9.15
  16   3  -1   33.47    9.98
  16   3   0   21.76    8.71
  16   3   1   43.73   10.32
  16   3   2    2.52   10.48
  16   3   3   57.76    9.08
  16   3   4   22.43    7.76
  16   3   5   24.17    8.77
 -15  -3   9   26.54    9.52
  15   3  -9   12.76    9.33
 -15  -3   8   12.27   10.65
  15   3  -8   11.27    8.81
 -15  -3   7   15.89   10.91
  15   3  -7   11.66    8.30
 -15  -3   6   34.75   11.86
  15   3  -6   61.54    9.74
 -15  -3   5   65.21   12.12
  15   3  -5   39.72   10.77
 -15  -3   4    8.63   10.27
  15   3  -4   32.24   10.30
 -15  -3   3   21.63   12.14
  15   3  -3   30.38    9.18
 -15  -3   2   31.64   12.14
  15   3  -2   36.20    9.23
 -15  -3   1   55.63   11.90
  15   3  -1   69.16   10.79
 -15  -3   0   -5.68   10.11
  15   3   0    5.77    8.63
  15   3   1   63.20   11.23
  15   3   2   77.04   11.30
  15   3   3   42.66   11.29
  15   3   4   16.59    9.10
  15   3   5   30.29    9.64
  15   3   6   42.94   10.61
  15   3   7   18.64    9.93
  15   3   8   31.91    8.82
  15   3   8   24.00   10.84
  15   3   9   17.64   10.89
 -14  -3  11   18.82    9.07
  14   3 -11    2.11    7.56
 -14  -3  10   23.79   11.05
  14   3 -10   11.88    8.24
 -14  -3   9   10.36   10.36
  14   3  -9   -1.14   10.29
 -14  -3   8   -2.85   10.19
  14   3  -8   10.69    9.86
 -14  -3   7  -10.83   10.28
  14   3  -7   10.87    9.85
 -14  -3   6   57.74   11.24
  14   3  -6   67.80   10.92
 -14  -3   5   34.67   12.47
  14   3  -5   41.75    9.58
 -14  -3   4    5.23   12.26
  14   3  -4   20.55    9.35
 -14  -3   3   36.14   10.87
  14   3  -3   15.31    9.59
 -14  -3   2   39.98   12.40
  14   3  -2   33.22   11.45
 -14  -3   1    5.01   12.04
  14   3  -1    0.94   11.31
 -14  -3   0   27.88   12.23
  14   3   0   27.32   11.27
  14   3   1   34.02   10.12
  14   3   2   -3.16   11.86
  14   3   3   64.54   11.19
  14   3   4    7.07   12.78
  14   3   5   20.99   10.77
  14   3   6   57.00   12.02
  14   3   7    8.94   11.04
  14   3   8    8.02   11.71
  14   3   9   13.75   11.87
  14   3   9   12.89    9.49
  14   3  10   18.60   11.54
  14   3  10   29.29    9.23
  14   3  11    1.06   10.94
  14   3  11   -1.70   10.16
 -13  -3  13    4.91   10.86
  13   3 -13    4.24    8.15
 -13  -3  12   18.15   11.62
  13   3 -12   19.73    8.28
 -13  -3  11    9.90   10.63
  13   3 -11    4.63   10.42
 -13  -3  10    2.40   11.83
  13   3 -10   17.69    9.81
 -13  -3   9    2.57   12.23
  13   3  -9   -2.55   10.56
 -13  -3   8   35.92   11.03
  13   3  -8   21.19   11.08
 -13  -3   7    1.26   10.38
  13   3  -7   26.94   10.49
 -13  -3   6    2.25   12.04
  13   3  -6   10.52   10.08
 -13  -3   5   79.96   11.98
  13   3  -5   69.53   11.20
 -13  -3   4   64.14   13.01
  13   3  -4   91.34   11.74
 -13  -3   3   16.12   10.98
  13   3  -3   13.07   10.97
 -13  -3   2   67.89   13.71
  13   3  -2   62.50   11.03
 -13  -3   1    6.40   12.90
  13   3  -1   10.35   10.49
 -13  -3   0   22.40   12.81
  13   3   0   11.97   10.66
 -13  -3  -1   31.30   12.98
  13   3   1   16.94    9.71
  13   3   2   59.78   10.73
  13   3   3   19.44   12.29
  13   3   4   74.86   12.63
  13   3   5   71.93   11.17
  13   3   6    2.76   10.51
  13   3   8   23.07   10.99
  13   3   8    8.07   12.12
  13   3   9    3.71   11.94
  13   3   9   18.23   11.66
  13   3  10   -0.93   11.74
  13   3  10   11.20   11.56
  13   3  11    8.26   11.17
  13   3  11   14.84   11.03
  13   3  12   -9.20   11.00
  13   3  12    8.20   11.85
  13   3  13   14.14   10.32
  13   3  13    8.87   10.97
 -12  -3  14    8.18   11.69
  12   3 -14  -13.00    9.88
 -12  -3  13   41.75   12.71
  12   3 -13   59.41   10.99
 -12  -3  12   14.71   13.25
  12   3 -12   23.26    9.19
 -12  -3  11   14.88   13.29
  12   3 -11    6.15    9.40
 -12  -3  10   30.87   13.30
  12   3 -10   18.37   10.25
 -12  -3   9   54.71   13.32
  12   3  -9   38.91   10.35
 -12  -3   8   17.13   12.68
  12   3  -8   -0.98    9.83
 -12  -3   7   20.08   12.35
  12   3  -7    9.50    9.70
 -12  -3   6   11.38   11.45
  12   3  -6    4.05    9.85
 -12  -3   5   19.02   12.55
  12   3  -5   17.47   11.29
 -12  -3   4   89.67   12.96
  12   3  -4   87.41   12.21
 -12  -3   3   83.93   12.57
  12   3  -3   97.23   12.29
 -12  -3   2   43.08   13.52
  12   3  -2   42.90    9.61
 -12  -3   1   65.93   12.21
  12   3  -1   80.09   10.29
 -12  -3   0   20.54   11.53
  12   3   0   13.61   10.95
 -12  -3  -1   62.45   13.54
  12   3   1   64.37   11.94
  12   3   2   66.56   12.22
  12   3   3   32.98   10.39
  12   3   4   57.90   10.62
  12   3   5   -2.12   11.83
  12   3   7   19.54   12.22
  12   3   8   45.73   12.11
  12   3   8   18.27   12.33
  12   3   9   61.34   13.32
  12   3   9   38.57   13.10
  12   3  10   20.50   11.42
  12   3  10    8.68   13.83
  12   3  11    9.40   10.23
  12   3  11   -7.04   12.86
  12   3  12    7.38    9.85
  12   3  12   12.78   10.92
  12   3  13   51.26   10.13
  12   3  13   27.75   12.13
  12   3  14    6.18    9.22
  12   3  14   20.38   10.85
 -11  -3  15    7.39   11.44
  11   3 -15    3.67    9.10
 -11  -3  14   31.43   14.34
  11   3 -14   15.97   11.55
  11   3 -13   25.97   11.33
 -11  -3  12   12.72   14.61
  11   3 -12   12.25   11.24
 -11  -3  11    3.13   14.72
  11   3 -11   -3.09   10.13
 -11  -3  10    7.22   14.57
  11   3 -10   19.53   10.30
 -11  -3   9   75.87   15.60
  11   3  -9   58.30   12.46
 -11  -3   8   20.32   12.88
  11   3  -8   24.14   11.98
 -11  -3   7   27.14   13.59
  11   3  -7   27.29   11.44
 -11  -3   6   23.90   11.78
  11   3  -6   13.48    9.64
 -11  -3   5  119.98   14.84
  11   3  -5   93.48   11.05
 -11  -3   4   70.71   13.95
  11   3  -4   61.47   11.69
 -11  -3   3   74.20   14.05
  11   3  -3   67.63   10.86
 -11  -3   2   69.32   13.92
  11   3  -2   75.71   11.98
 -11  -3   1   21.24   11.29
  11   3  -1   30.07   11.88
 -11  -3   0   20.65   12.78
  11   3   0   -5.83    9.89
 -11  -3  -1   17.61   11.30
  11   3   1   25.85   11.85
 -11  -3  -2  123.93   13.09
  11   3   2   82.13   12.82
  11   3   3   42.82   12.63
  11   3   4   29.81   12.48
  11   3   5   93.32   11.64
  11   3   6   22.56   10.33
  11   3   7   21.75   11.89
  11   3   8   20.34   13.89
  11   3   8   30.93   11.88
  11   3   9   57.30   13.73
  11   3   9   52.78   12.81
  11   3  10   16.79   13.63
  11   3  10   14.27   11.86
  11   3  11    3.07   12.49
  11   3  11    5.93   11.48
  11   3  12  -12.22   11.63
  11   3  12   29.24   12.92
  11   3  13   23.05   10.59
  11   3  13   28.17   11.67
  11   3  14   11.08   10.11
  11   3  14   -2.27   11.33
  11   3  15   -0.27   10.89
  11   3  15   -4.10    9.79
 -10  -3  16   19.86   12.50
  10   3 -16   26.70    9.71
 -10  -3  15   23.20   14.94
  10   3 -15   34.93   11.58
 -10  -3  14   15.43   14.82
  10   3 -14   15.71   11.70
 -10  -3  13    6.06   15.94
  10   3 -13   10.35   10.52
 -10  -3  12  -20.54   14.25
  10   3 -12   -1.71    9.90
 -10  -3  11   -3.65   12.57
  10   3 -11   10.53   10.27
 -10  -3  10   16.25   14.93
  10   3 -10   12.89   10.53
 -10  -3   9   31.61   13.77
  10   3  -9   26.16   10.63
 -10  -3   8   34.14   14.87
  10   3  -8   18.48   11.91
 -10  -3   7   11.82   13.21
  10   3  -7   29.56   11.78
 -10  -3   6   61.53   13.67
  10   3  -6   73.44   10.76
 -10  -3   5  203.40   14.33
  10   3  -5  230.58   14.83
 -10  -3   4  244.85   15.08
  10   3  -4  260.68   14.43
 -10  -3   3  114.98   13.70
  10   3  -3  118.93   13.36
 -10  -3   2  124.66   14.57
  10   3  -2   78.20   12.52
 -10  -3   1  109.87   14.14
  10   3  -1   94.36   11.55
 -10  -3   0    3.72   11.46
  10   3   0    3.88   12.01
 -10  -3  -1   57.87   13.30
  10   3   1   52.49   11.14
 -10  -3  -2   92.68   13.48
  10   3   2   91.26   13.27
  10   3   3  116.02   12.20
  10   3   4  139.55   12.36
  10   3   6   54.35   10.67
  10   3   7   10.51   11.90
  10   3   8   24.15   13.02
  10   3   8  -19.29   12.45
  10   3   9   39.42   13.75
  10   3   9   34.47   13.63
  10   3  10   15.75   12.17
  10   3  10   17.26   13.06
  10   3  11    8.76   13.73
  10   3  11   13.50   12.75
  10   3  12   15.19   12.92
  10   3  12    0.07   11.78
  10   3  13    1.02   11.04
  10   3  13  -17.55   11.91
  10   3  14   -9.18   11.44
  10   3  14   23.85   12.13
  10   3  15   39.79   12.00
  10   3  15   39.24   10.70
  10   3  16   14.37   10.00
  10   3  16   -3.30   11.34
  -9  -3  17   15.42   11.84
   9   3 -17   -9.68   11.01
  -9  -3  16    5.23   14.32
   9   3 -16   11.88   11.70
  -9  -3  15   17.55   13.39
   9   3 -15   11.42   10.46
  -9  -3  14   -5.66   14.80
   9   3 -14    7.90   11.61
  -9  -3  13   13.26   15.81
   9   3 -13    9.88   11.85
  -9  -3  12  -16.49   15.12
   9   3 -12    5.46   12.17
  -9  -3  11   -9.19   14.26
   9   3 -11    0.19   11.31
  -9  -3  10   30.21   14.41
   9   3 -10   52.77   11.88
   9   3  -9  155.49   12.75
  -9  -3   8  158.30   15.75
   9   3  -8  131.54   12.43
  -9  -3   7   52.64   15.08
   9   3  -7   51.00   12.06
  -9  -3   6  106.75   14.93
   9   3  -6  109.14   11.37
  -9  -3   5  421.68   20.51
   9   3  -5  429.18   19.60
  -9  -3   4   57.85   13.46
   9   3  -4   46.57   12.06
  -9  -3   3  203.29   13.92
   9   3  -3  245.37   15.83
  -9  -3   2  104.06   13.79
   9   3  -2   98.24   11.45
  -9  -3   1   32.83   12.93
   9   3  -1   14.64   10.16
  -9  -3   0   42.50   13.12
   9   3   0   45.33   12.16
  -9  -3  -1   46.56   13.29
   9   3   1   37.28   11.77
  -9  -3  -2  126.54   12.93
   9   3   2  106.54   12.60
   9   3   3  142.26   12.10
   9   3   4   45.67   10.91
   9   3   5  285.46   15.23
   9   3   6   50.11   11.26
   9   3   7   41.86   12.04
   9   3   8   70.46   13.55
   9   3   8   76.55   13.93
   9   3   9  124.97   14.76
   9   3   9  124.35   14.04
   9   3  10   59.08   13.99
   9   3  10   50.58   13.29
   9   3  11   -9.23   12.10
   9   3  11   17.56   13.07
   9   3  12  -20.20   13.81
   9   3  12   10.89   11.72
   9   3  13    1.09   13.58
   9   3  13   -2.33   12.25
   9   3  14    7.64   12.39
   9   3  14    1.76   11.44
   9   3  15   -1.79   10.64
   9   3  15   20.81   11.39
   9   3  16   34.66   10.89
   9   3  16    4.61   10.19
   9   3  17   15.63   11.53
   9   3  17    5.75   10.63
  -8  -3  18    6.46   11.28
   8   3 -18  -10.08   11.04
  -8  -3  17   14.98   13.62
   8   3 -17   -2.76   10.26
  -8  -3  16   39.51   13.51
   8   3 -16   31.69   12.04
  -8  -3  15   38.29   14.83
   8   3 -15   40.85   10.69
  -8  -3  14   13.56   15.77
   8   3 -14   16.00   11.03
  -8  -3  13   35.65   14.23
   8   3 -13   59.11   13.05
  -8  -3  12   46.23   14.47
   8   3 -12   28.84   11.95
  -8  -3  11   55.44   15.75
   8   3 -11   73.80   12.01
  -8  -3  10   -2.79   14.91
   8   3 -10   30.38   12.28
  -8  -3   9   27.82   15.06
   8   3  -9   18.94   10.56
  -8  -3   8   35.34   15.72
   8   3  -8   24.82   11.95
  -8  -3   7   57.71   14.37
   8   3  -7   46.22   11.21
  -8  -3   6   73.36   14.43
   8   3  -6  120.39   13.51
  -8  -3   5  245.89   16.63
   8   3  -5  246.82   15.58
  -8  -3   4  100.06   12.39
   8   3  -4  126.95   13.02
  -8  -3   3  351.49   18.48
   8   3  -3  305.46   16.87
  -8  -3   2  244.64   15.76
   8   3  -2  208.19   14.88
  -8  -3   1   53.50   12.54
   8   3  -1   48.28   12.03
  -8  -3   0   22.29   11.84
   8   3   0   12.31    9.68
  -8  -3  -1   63.33   12.59
   8   3   1   41.34    9.97
  -8  -3  -2  245.47   15.56
   8   3   2  232.14   14.54
   8   3   3  257.24   15.16
   8   3   5  152.47   13.52
   8   3   6  110.81   12.89
   8   3   7   12.85   11.71
   8   3   8   83.67   13.33
   8   3   8   79.94   12.93
   8   3   9    9.90   12.28
   8   3   9    7.14   12.67
   8   3  10    5.03   12.17
   8   3  10   14.43   13.00
   8   3  11   44.05   14.10
   8   3  11   41.86   12.35
   8   3  12  -15.80   12.12
   8   3  12   15.28   12.57
   8   3  13   45.76   14.05
   8   3  13   63.04   13.08
   8   3  14   24.23   13.28
   8   3  14   29.49   12.40
   8   3  15   33.99   10.90
   8   3  15   12.77   13.10
   8   3  16   18.80   13.15
   8   3  16   14.01   11.57
   8   3  17   25.91   11.44
   8   3  17   18.75   12.60
   8   3  18   10.60    9.64
   8   3  18  -10.64   11.65
  -7  -3  19    2.63   12.60
   7   3 -19    9.36    8.77
  -7  -3  18   19.20   12.84
   7   3 -18   25.69   11.70
  -7  -3  17   25.11   13.26
   7   3 -17   17.78   10.59
  -7  -3  16  -23.35   14.87
   7   3 -16   -8.93   11.15
  -7  -3  15    3.44   14.88
   7   3 -15    3.65   10.65
  -7  -3  14   39.42   13.48
   7   3 -14   25.32   12.63
  -7  -3  13   20.81   14.93
   7   3 -13   41.28   12.66
  -7  -3  12   23.55   14.89
   7   3 -12   18.73   12.57
  -7  -3  11    6.79   14.03
   7   3 -11   11.17   12.99
  -7  -3  10   95.92   16.31
   7   3 -10   74.45   12.85
  -7  -3   9   66.84   14.97
   7   3  -9   71.15   13.49
  -7  -3   8   92.73   14.84
   7   3  -8   99.65   13.24
  -7  -3   7   31.68   12.75
   7   3  -7   61.70   11.36
   7   3  -6   37.60   12.08
  -7  -3   5  214.44   16.28
   7   3  -5  209.54   15.00
  -7  -3   4   44.26   10.90
   7   3  -4   37.07   12.10
  -7  -3   3  134.66   13.26
   7   3  -3  162.99   12.82
  -7  -3   2  258.49   16.65
   7   3  -2  244.33   16.49
  -7  -3   1   43.66   11.47
   7   3  -1   49.22   11.45
  -7  -3   0    4.93   10.79
   7   3   0   37.35   12.88
  -7  -3  -1   28.41   10.82
   7   3   1   -4.39   12.65
  -7  -3  -2  218.71   14.12
   7   3   2  185.80   14.15
   7   3   3  106.96   12.40
   7   3   4   64.04   11.60
   7   3   5  190.17   13.93
   7   3   6   19.35   11.94
   7   3   7   47.33   13.83
   7   3   7   53.59   12.95
   7   3   8  101.39   13.79
   7   3   8  129.04   14.55
   7   3   9  132.06   13.83
   7   3   9  162.57   14.18
   7   3  10   75.95   13.10
   7   3  10   95.21   14.50
   7   3  11   61.67   13.58
   7   3  11   30.20   12.64
   7   3  12   -1.09   12.80
   7   3  12   12.71   13.75
   7   3  14   20.54   12.34
   7   3  14   58.44   13.11
   7   3  15   19.96   12.49
   7   3  15    8.97   11.47
   7   3  16   -0.32   12.01
   7   3  16  -10.92   12.96
   7   3  17    2.11   12.13
   7   3  17   23.95   12.01
   7   3  18   13.63   10.14
   7   3  18   38.40   12.34
   7   3  19    2.82   10.35
   7   3  19   13.34   11.90
  -6  -3  19    8.76   13.13
   6   3 -19    8.10    9.68
  -6  -3  18   -9.25   13.18
   6   3 -18   14.96   10.19
  -6  -3  17   32.20   14.24
   6   3 -17   29.20   11.88
  -6  -3  16   16.55   13.07
   6   3 -16   30.96   10.40
  -6  -3  15   31.59   14.72
   6   3 -15   37.68   12.88
  -6  -3  14   43.76   14.56
   6   3 -14   68.65   12.08
  -6  -3  13    6.95   14.64
   6   3 -13   -9.87   10.92
  -6  -3  12  118.62   16.37
   6   3 -12  112.79   13.93
  -6  -3  11   32.43   15.32
   6   3 -11   40.28   13.59
  -6  -3  10  519.69   23.71
   6   3 -10  521.77   23.27
  -6  -3   9  456.37   21.04
   6   3  -9  432.93   19.28
  -6  -3   8  165.17   15.67
   6   3  -8  198.71   14.89
  -6  -3   7  316.91   18.06
   6   3  -7  310.35   17.07
  -6  -3   6   46.94   13.29
   6   3  -6   45.86   10.52
   6   3  -5  206.10   15.59
  -6  -3   4   83.01   12.67
   6   3  -4   81.67   13.79
  -6  -3   3   88.14   13.67
   6   3  -3   93.18   13.68
  -6  -3   2   55.54   12.39
   6   3  -2   35.41   12.66
  -6  -3   1  267.24   15.58
   6   3  -1  274.63   16.07
  -6  -3   0   64.65   11.98
   6   3   0   52.01   12.10
  -6  -3  -1  393.36   17.92
   6   3   1  404.60   18.79
  -6  -3  -2   81.97   10.51
   6   3   2  101.63   12.77
   6   3   3  135.49   13.49
   6   3   4   69.44   13.20
   6   3   5  162.78   14.83
   6   3   6    0.02   11.74
   6   3   7  253.70   16.90
   6   3   7  269.11   16.26
   6   3   8  238.70   16.16
   6   3   8  234.43   15.30
   6   3   9  429.60   20.78
   6   3   9  431.06   19.32
   6   3  10  448.24   21.42
   6   3  10  495.52   21.52
   6   3  11   16.19   13.58
   6   3  11   27.60   12.51
   6   3  12  121.75   13.71
   6   3  12   81.82   13.72
   6   3  13   -4.46   14.17
   6   3  13    1.72   12.36
   6   3  14   30.20   13.70
   6   3  14   30.81   12.64
   6   3  15    3.72   14.08
   6   3  15   18.13   11.41
   6   3  16    9.59   13.90
   6   3  16   14.76   11.81
   6   3  17  -14.55   13.28
   6   3  17  -12.03   12.05
   6   3  18   -1.86   10.33
   6   3  18   15.38   12.89
   6   3  19    3.58   10.25
   6   3  19   10.61   11.00
  -5  -3  20   43.77   12.33
   5   3 -20   64.62   11.20
  -5  -3  19   32.24   12.48
   5   3 -19   29.74   11.42
  -5  -3  18   24.49   12.77
   5   3 -18   33.07   11.56
  -5  -3  17   24.32   14.61
   5   3 -17    3.72   10.67
  -5  -3  16    3.85   13.79
   5   3 -16    3.44   12.02
  -5  -3  15    6.20   13.05
   5   3 -15    0.51   12.60
  -5  -3  14    1.69   15.05
   5   3 -14    3.67   12.40
  -5  -3  13   42.37   15.24
   5   3 -13   71.84   12.19
  -5  -3  12  285.88   18.25
   5   3 -12  298.27   17.84
  -5  -3  11  121.95   15.43
   5   3 -11  126.54   15.42
  -5  -3  10  304.63   17.97
   5   3 -10  325.66   18.32
  -5  -3   9 1071.66   37.11
   5   3  -9 1025.10   35.43
  -5  -3   8  311.08   17.68
   5   3  -8  306.40   16.74
  -5  -3   7   63.04   13.51
   5   3  -7   87.70   11.02
  -5  -3   6  141.01   14.82
   5   3  -6  180.07   14.54
  -5  -3   5   92.38   13.71
   5   3  -5  107.37   12.05
  -5  -3   4  166.95   13.06
   5   3  -4  150.91   14.16
  -5  -3   3  110.50   12.66
   5   3  -3  107.89   13.38
  -5  -3   2  121.23   12.48
   5   3  -2  135.81   13.71
  -5  -3   1  318.79   16.75
   5   3  -1  305.15   15.99
  -5  -3   0    8.96   11.14
   5   3   0   -3.56   11.08
  -5  -3  -1  372.94   17.39
   5   3   1  390.13   17.82
  -5  -3  -2   57.44   11.38
   5   3   2   55.18   11.09
   5   3   3   64.31   10.61
   5   3   4   66.31   12.13
   5   3   5   96.67   12.53
   5   3   6   61.85   11.98
   5   3   6   65.94   12.56
   5   3   7  102.72   13.84
   5   3   7  101.72   13.27
   5   3   8  442.51   20.50
   5   3   8  439.18   20.00
   5   3   9  745.26   27.29
   5   3   9  769.11   28.78
   5   3  10  308.58   17.64
   5   3  10  351.59   18.81
   5   3  11  101.63   13.38
   5   3  11  101.09   14.14
   5   3  12  265.05   17.89
   5   3  12  280.46   16.40
   5   3  13   53.54   14.40
   5   3  13   31.31   12.52
   5   3  14  -13.57   13.91
   5   3  14  -16.88   11.95
   5   3  15   21.16   13.15
   5   3  15   10.58   12.16
   5   3  16   31.70   14.03
   5   3  16   -2.78   11.36
   5   3  17    2.47   12.77
   5   3  17   24.74   12.04
   5   3  18   -8.54   12.92
   5   3  18    3.61   10.42
   5   3  19   19.54   12.34
   5   3  19    1.71    9.07
   5   3  20   53.49   12.15
   5   3  20   55.80    9.39
  -4  -3  20   30.90   12.65
   4   3 -20   13.91   10.31
  -4  -3  19   -4.01   12.54
   4   3 -19    6.88   11.63
  -4  -3  18   60.70   14.21
   4   3 -18   47.52   11.13
  -4  -3  17   42.50   14.60
   4   3 -17   59.50   11.65
  -4  -3  16   54.23   13.57
   4   3 -16   56.49   12.95
  -4  -3  15   19.69   13.96
   4   3 -15    8.54   12.25
  -4  -3  14   23.23   13.71
   4   3 -14   23.17   11.74
  -4  -3  13   23.38   15.19
   4   3 -13   16.05   13.39
  -4  -3  12  156.22   15.61
   4   3 -12  141.01   13.83
  -4  -3  11   34.12   12.87
   4   3 -11   38.45   12.02
  -4  -3  10  456.68   21.56
   4   3 -10  496.77   21.78
  -4  -3   9  310.98   17.92
   4   3  -9  337.95   17.24
  -4  -3   8   72.08   13.99
   4   3  -8   92.06   13.52
  -4  -3   7   -0.37   10.96
   4   3  -7    5.29   12.13
  -4  -3   6  243.28   15.62
   4   3  -6  207.35   14.49
  -4  -3   5   -0.96   11.31
   4   3  -5    3.23    9.99
  -4  -3   4   30.36   11.57
   4   3  -4   36.20   11.54
  -4  -3   3  416.79   18.77
   4   3  -3  360.86   17.35
  -4  -3   2  171.11   12.42
   4   3  -2  185.07   13.46
  -4  -3   1  182.88   12.92
   4   3  -1  157.78   13.91
  -4  -3   0   95.41   11.08
   4   3   0  106.64   11.49
  -4  -3  -1  139.03   10.57
   4   3   1  143.82   12.08
  -4  -3  -2   97.90    9.98
   4   3   2  137.99   12.53
   4   3   3  344.20   15.73
   4   3   4   26.55   10.23
   4   3   5    2.43   10.10
   4   3   6  187.88   13.21
   4   3   6  222.87   15.08
   4   3   7   37.71   12.01
   4   3   7   28.67   10.94
   4   3   8   79.67   13.14
   4   3   8   68.05   12.56
   4   3   9  636.43   25.16
   4   3   9  625.18   24.82
   4   3  10  523.02   22.08
   4   3  10  526.04   22.95
   4   3  11   59.22   13.64
   4   3  11   44.04   12.10
   4   3  12   87.38   13.04
   4   3  12   89.23   15.06
   4   3  13   46.47   15.75
   4   3  13   32.95   12.71
   4   3  14    0.05   11.07
   4   3  14    9.50   14.41
   4   3  15    1.29   14.29
   4   3  16   10.39   13.70
   4   3  17   76.56   12.54
   4   3  18   48.09   13.46
   4   3  19   21.07   11.81
   4   3  20   -0.48   11.98
  -3  -3  20   40.82   11.55
   3   3 -20   30.15   10.07
  -3  -3  19    4.75   12.68
   3   3 -19   21.41   10.77
  -3  -3  18   -5.92   12.43
   3   3 -18   -5.56   11.02
  -3  -3  17   18.40   13.46
   3   3 -17   26.78   11.57
  -3  -3  16   -0.78   14.15
   3   3 -16   28.67   11.47
  -3  -3  15   46.01   13.67
   3   3 -15   20.17   11.95
  -3  -3  14    1.75   12.19
   3   3 -14  -12.40   13.32
  -3  -3  13    0.82   12.83
   3   3 -13   18.90   13.09
  -3  -3  12   72.14   13.93
   3   3 -12   90.98   14.42
  -3  -3  11   42.38   13.89
   3   3 -11   27.14   13.38
  -3  -3  10  219.02   16.45
   3   3 -10  201.94   16.18
  -3  -3   9  361.59   19.44
   3   3  -9  383.78   19.06
  -3  -3   8   42.48   13.15
   3   3  -8   81.55   13.72
  -3  -3   7   61.75   12.06
   3   3  -7   46.78   12.20
  -3  -3   6  154.45   13.31
   3   3  -6  161.95   13.45
  -3  -3   5   25.19   12.79
   3   3  -5   -2.44   10.61
  -3  -3   4   43.46   11.64
   3   3  -4   21.01   11.02
   3   3  -3   66.62   11.35
  -3  -3   2   13.78    8.89
   3   3  -2   34.05   10.75
  -3  -3   1  260.99   14.10
   3   3  -1  225.79   13.71
  -3  -3   0   53.04    9.36
   3   3   0   59.20   10.25
  -3  -3  -1  116.64   10.82
   3   3   1  115.29   11.55
   3   3   2   54.55    9.76
   3   3   3   35.72    8.91
   3   3   4   43.82   10.12
   3   3   5   30.31   11.14
   3   3   5   40.69   10.63
   3   3   6  226.83   14.29
   3   3   6  241.41   13.79
   3   3   7   58.47   10.64
   3   3   7   42.85   11.25
   3   3   8   79.19   12.46
   3   3   8   72.78   11.95
   3   3   9  496.77   22.20
   3   3   9  513.12   21.14
   3   3  10  149.87   14.64
   3   3  10  113.41   13.27
   3   3  11   53.41   14.09
   3   3  11   38.57   12.63
   3   3  12   71.06   14.39
   3   3  13  -22.75   13.53
   3   3  14  -12.79   13.11
   3   3  15   -5.59   13.14
   3   3  16   36.77   13.68
   3   3  17    9.91   12.55
   3   3  18   23.03   12.52
   3   3  19   24.01   13.42
   3   3  20   15.21   12.34
  -2  -3  21    1.18   11.31
   2   3 -21   -3.46    9.64
  -2  -3  20   25.23   12.27
   2   3 -20    3.02   10.21
  -2  -3  19    2.85   13.02
   2   3 -19  -20.07   11.84
  -2  -3  18   21.12   12.25
   2   3 -18   26.37   12.37
  -2  -3  17   -4.61   13.78
   2   3 -17    1.40   12.27
  -2  -3  16   24.94   13.86
   2   3 -16   14.56   13.20
  -2  -3  15   14.03   12.79
   2   3 -15  -19.16   13.90
  -2  -3  14   30.00   12.19
   2   3 -14   34.32   14.18
  -2  -3  13   39.36   13.14
   2   3 -13   28.95   13.27
  -2  -3  12  159.55   15.35
   2   3 -12  150.28   14.82
  -2  -3  11   16.32   12.51
   2   3 -11   22.25   11.94
  -2  -3  10  332.54   18.68
   2   3 -10  335.24   18.69
  -2  -3   9  133.31   13.84
   2   3  -9  142.26   14.49
  -2  -3   8  203.19   15.15
   2   3  -8  244.95   14.57
  -2  -3   7  367.74   17.56
   2   3  -7  331.39   17.05
  -2  -3   6  119.04   12.76
   2   3  -6  112.69   12.59
  -2  -3   5   27.69   10.83
   2   3  -5   28.49   10.74
  -2  -3   4  237.14   13.32
   2   3  -4  185.07   13.06
  -2  -3   3   32.59   10.23
   2   3  -3   40.20   10.16
  -2  -3   2  244.33   12.15
   2   3  -2  245.05   13.85
  -2  -3   1  242.66   11.33
   2   3  -1  246.93   13.48
  -2  -3   0  419.19   15.62
   2   3   0  406.58   16.95
  -2  -3  -1  232.45   10.85
   2   3   1  234.01   12.53
   2   3   2  131.74   10.23
   2   3   3   19.25    8.81
   2   3   4  255.89   13.10
   2   3   4  272.97   12.91
   2   3   5   15.88    9.80
   2   3   5   31.76    9.14
   2   3   6  111.64   11.14
   2   3   6  152.36   11.48
   2   3   7  437.31   18.74
   2   3   7  483.44   19.28
   2   3   8  267.03   15.07
   2   3   8  317.64   15.28
   2   3   9  224.23   15.74
   2   3   9  202.56   13.65
   2   3  10  389.82   19.71
   2   3  11   12.59   13.81
   2   3  12   98.41   14.30
   2   3  13   28.47   13.33
   2   3  14   14.92   13.09
   2   3  15   19.60   12.99
   2   3  16   18.51   13.33
   2   3  17   -2.58   12.96
   2   3  18   29.63   13.07
   2   3  19   18.86   13.60
   2   3  20   -8.72   12.37
  -1  -3  21   24.16   11.17
   1   3 -21   -2.88    9.94
  -1  -3  20   23.22   11.87
   1   3 -20    8.15   11.53
  -1  -3  19   -4.89   11.87
   1   3 -19   22.17   12.25
  -1  -3  18   12.30   12.15
   1   3 -18   12.59   11.38
  -1  -3  17   26.32   13.58
   1   3 -17   39.14   11.82
  -1  -3  16   22.19   12.52
   1   3 -16   20.55   12.89
  -1  -3  15   26.92   12.06
   1   3 -15   14.66   13.88
  -1  -3  14   -2.08   11.91
   1   3 -14   22.71   14.29
  -1  -3  13    6.77   12.66
   1   3 -13   47.35   12.50
  -1  -3  12  333.99   18.15
   1   3 -12  362.74   18.31
  -1  -3  11   35.35   13.21
   1   3 -11   37.75   12.10
  -1  -3  10   58.50   12.37
   1   3 -10   76.10   12.13
  -1  -3   9   22.01   11.97
   1   3  -9    1.66   12.37
  -1  -3   8  160.59   13.65
   1   3  -8  155.49   13.81
  -1  -3   7  302.44   16.50
   1   3  -7  246.30   14.77
  -1  -3   6  222.87   14.14
   1   3  -6  226.20   14.52
  -1  -3   5   13.82    9.71
   1   3  -5   26.23   10.18
  -1  -3   4  179.13   12.31
   1   3  -4  178.19   12.78
  -1  -3   3  127.58    9.56
   1   3  -3  133.72   11.37
   1   3  -2  332.22   14.66
  -1  -3   1  133.51    8.12
   1   3  -1  134.76    9.89
  -1  -3   0    0.14    6.40
   1   3   0    4.93    7.63
  -1  -3  -1  213.39    9.51
   1   3   1  218.60   11.01
   1   3   2  538.64   18.78
   1   3   3   72.72    8.14
   1   3   3   73.43    8.22
   1   3   4   77.13    9.01
   1   3   4   98.67    8.75
   1   3   5   44.40    8.41
   1   3   5   69.68    9.18
   1   3   7  286.82   14.17
   1   3   7  277.03   14.38
   1   3   8  214.12   13.03
   1   3   8  179.23   13.47
   1   3   9    7.03   11.40
   1   3  10   52.30   12.58
   1   3  11   36.10   12.92
   1   3  12  184.65   14.98
   1   3  13    4.63   12.36
   1   3  14    4.13   13.16
   1   3  15   -2.31   13.04
   1   3  16   15.73   13.59
   1   3  17   13.14   13.50
   1   3  18   22.28   13.12
   1   3  19    3.42   13.36
   1   3  20   -4.72   12.65
   1   3  21    0.11   12.39
   0  -3  21  -11.83   10.35
   0   3 -21    4.04    9.80
   0  -3  20   24.96   11.83
   0   3 -20   29.30   11.80
   0  -3  19    2.82   11.61
   0   3 -19   25.71   11.07
   0  -3  18    6.59   13.23
   0   3 -18    4.87   13.08
   0  -3  17   72.30   13.55
   0   3 -17   62.41   12.49
   0  -3  16   -3.56   12.81
   0   3 -16   -5.03   12.84
   0  -3  15   11.24   11.66
   0   3 -15   22.29   12.16
   0  -3  14   48.32   12.87
   0   3 -14   64.77   13.98
   0  -3  13   40.00   12.07
   0   3 -13   36.99   13.67
   0  -3  12    9.66   12.42
   0   3 -12    3.10   12.90
   0  -3  11  122.68   14.31
   0   3 -11  100.95   14.67
   0  -3  10  533.43   21.70
   0   3 -10  586.65   24.41
   0  -3   9  108.10   12.91
   0   3  -9   81.24   13.10
   0  -3   8   34.19   12.02
   0   3  -8   55.56   12.58
   0  -3   7   69.35   11.10
   0   3  -7   74.41   11.46
   0  -3   6    1.84    9.45
   0   3  -6   -8.16   10.09
   0  -3   5   90.02   11.30
   0   3  -5   83.54   10.46
   0  -3   4   65.36    8.78
   0   3  -4   61.89    9.74
   0  -3   3  271.19   11.80
   0   3  -3  207.77   11.69
   0  -3   2   35.72    6.85
   0   3  -2   26.99    7.99
   0  -3   1  714.02   22.76
   0   3  -1  680.90   22.45
   0  -3   0    6.14    5.23
   0   3   0    6.96    6.54
   0   3   1  667.16   21.28
   0   3   2   19.76    5.87
   0   3   2   24.55    5.85
   0   3   3  248.28    9.93
   0   3   3  244.64   10.16
   0   3   4   57.97    7.42
   0   3   4   57.37    6.38
   0   3   6   11.76    8.35
   0   3   6    7.08    7.78
   0   3   7   55.27    9.65
   0   3   7   55.30    8.41
   0   3   8   39.69   10.36
   0   3   9   79.11   11.22
   0   3  10  538.74   22.09
   0   3  11  121.64   14.02
   0   3  12   -3.83   13.56
   0   3  13   51.93   13.92
   0   3  14   40.46   13.51
   0   3  15    4.80   13.43
   0   3  16   -0.83   12.89
   0   3  17   12.60   13.98
   0   3  18   19.73   13.60
   0   3  19   -1.71   13.53
   0   3  20   31.87   12.76
   0   3  21    5.66   11.72
   1  -3  21   -3.56   10.62
  -1   3 -21   15.43    9.97
   1  -3  20    5.67   10.91
  -1   3 -20   17.37   10.60
   1  -3  19   -2.08   12.40
  -1   3 -19   14.49   12.37
   1  -3  18   14.56   11.88
  -1   3 -18   13.46   12.70
   1  -3  17   16.24   12.86
  -1   3 -17   -1.25   11.57
   1  -3  16   20.31   13.04
  -1   3 -16   16.64   13.38
   1  -3  15   -3.00   12.81
  -1   3 -15    3.23   12.98
   1  -3  14   12.51   12.17
  -1   3 -14   29.86   12.39
   1  -3  13    2.60   12.67
  -1   3 -13   20.33   13.62
   1  -3  12  220.89   16.02
  -1   3 -12  192.67   16.03
   1  -3  11   27.57   11.40
  -1   3 -11   43.14   13.62
   1  -3  10   48.74   11.78
  -1   3 -10   61.73   12.93
   1  -3   9   14.39   10.88
  -1   3  -9   14.20   11.41
   1  -3   8  196.11   13.61
  -1   3  -8  213.71   14.35
   1  -3   7  274.01   14.05
  -1   3  -7  277.13   14.88
   1  -3   6  196.83   13.22
  -1   3  -6  186.52   12.57
   1  -3   5   55.89    8.66
  -1   3  -5   57.37    9.93
   1  -3   4   96.94    8.48
  -1   3  -4   89.44    9.61
   1  -3   3   69.55    7.55
  -1   3  -3   48.84    8.52
   1  -3   2  490.63   16.64
  -1   3  -2  479.49   16.87
   1  -3   1  219.85    8.54
  -1   3  -1  168.72    8.08
  -1   3   0    2.15    3.53
  -1   3   5   16.89    6.09
  -1   3   5   15.28    5.93
  -1   3   7  216.73   11.39
  -1   3   8  113.73   10.39
  -1   3   9   22.63   10.95
  -1   3  10   24.54   11.53
  -1   3  11   27.63   11.62
  -1   3  12  278.69   16.89
  -1   3  13   -4.12   13.98
  -1   3  14   10.80   14.02
  -1   3  15   21.41   14.26
  -1   3  16   41.40   14.66
  -1   3  17    3.29   14.62
  -1   3  18   35.74   15.12
  -1   3  19   11.83   13.10
  -1   3  20   34.46   12.33
  -1   3  21   10.77   11.38
   2  -3  21   -3.31   11.27
  -2   3 -21  -26.90   10.48
   2  -3  20    0.90   11.47
  -2   3 -20   -3.70   11.60
   2  -3  19   25.01   11.19
  -2   3 -19    3.41   11.92
   2  -3  18   19.08   11.50
  -2   3 -18   32.10   12.79
   2  -3  17   11.97   12.08
  -2   3 -17   14.60   11.67
   2  -3  16    8.75   12.65
  -2   3 -16   36.10   11.97
   2  -3  15  -10.23   12.50
  -2   3 -15   17.78   11.67
   2  -3  14   52.23   13.23
  -2   3 -14   34.94   12.01
   2  -3  13   -5.06   12.41
  -2   3 -13   28.14   13.00
   2  -3  12  115.71   13.81
  -2   3 -12  128.52   14.62
   2  -3  11   16.50   11.29
  -2   3 -11   27.34   12.49
   2  -3  10  369.72   18.09
  -2   3 -10  383.26   18.37
   2  -3   9  180.48   13.08
  -2   3  -9  226.31   14.93
   2  -3   8  314.10   15.37
  -2   3  -8  287.96   16.00
   2  -3   7  435.43   17.84
  -2   3  -7  423.77   18.40
   2  -3   6  145.80   10.85
  -2   3  -6  114.66   11.02
   2  -3   5    7.86    7.69
  -2   3  -5   19.79    9.28
   2  -3   4  238.39   11.48
  -2   3  -4  233.81   11.71
   2  -3   3   30.96    6.54
  -2   3  -3   18.07    7.79
   2  -3   2  111.12    6.56
  -2   3  -2   88.57    7.34
   2  -3   1  204.33    7.02
  -2   3   7  262.34   11.81
  -2   3   8  154.03   10.78
  -2   3   9  103.75   11.07
  -2   3  10  278.80   15.68
   2  -3 -11   18.74    7.93
  -2   3  11   13.68   12.05
   2  -3 -12  138.10   10.77
  -2   3  12  142.58   15.25
   2  -3 -13   13.15   10.87
  -2   3  13   -2.31   13.71
   2  -3 -14   23.07   11.04
  -2   3  14   20.58   14.11
   2  -3 -15    2.06   10.66
  -2   3  15   15.13   13.89
   2  -3 -16   29.24   11.05
  -2   3  16    4.06   13.38
   2  -3 -17   -1.24   10.94
  -2   3  17   24.65   13.82
   2  -3 -18   40.36   11.71
  -2   3  18   46.34   13.93
   2  -3 -19    7.38   11.11
  -2   3  19    6.18   12.36
  -2   3  20    7.06   12.35
   3  -3  20   37.48    9.56
  -3   3 -20   23.29   11.66
   3  -3  19   20.14   10.52
  -3   3 -19   23.96   11.59
   3  -3  18    5.38   10.99
  -3   3 -18    8.86   12.06
   3  -3  17   -1.47   11.47
  -3   3 -17   16.85   12.34
   3  -3  16   33.57   12.24
  -3   3 -16   38.27   13.16
   3  -3  15   -2.94   11.45
  -3   3 -15   27.63   12.95
   3  -3  14   -1.69   12.02
  -3   3 -14    7.24   12.20
   3  -3  13   22.85   12.78
  -3   3 -13  -14.50   12.63
   3  -3  12   73.87   12.04
  -3   3 -12   80.01   13.31
   3  -3  11   61.24   12.26
  -3   3 -11   45.88   12.68
   3  -3  10  128.93   12.96
  -3   3 -10  111.64   13.06
   3  -3   9  431.58   18.26
  -3   3  -9  441.78   20.55
   3  -3   8   64.90   10.52
  -3   3  -8   81.19   12.01
   3  -3   7   52.50   10.42
  -3   3  -7   42.67   10.53
   3  -3   6  211.83   12.13
  -3   3  -6  214.64   13.02
   3  -3   5   14.93    7.48
  -3   3  -5   26.03    9.34
   3  -3   4   44.38    7.68
  -3   3  -4   26.92    8.51
   3  -3   3   33.85    5.91
   3  -3   2   52.87    4.98
  -3   3   6   97.38    6.88
  -3   3   7   28.57    7.44
   3  -3  -8   61.26    7.69
  -3   3   8   48.13    9.36
   3  -3  -9  292.23   13.06
  -3   3   9  333.68   15.77
   3  -3 -10  169.97   10.64
  -3   3  10  171.94   13.31
   3  -3 -11   56.51    8.61
  -3   3  11   19.36   11.98
   3  -3 -12   68.64   10.40
  -3   3  12   80.13   13.82
   3  -3 -13    8.55   11.32
  -3   3  13   11.23   13.88
   3  -3 -14   -5.74    9.69
  -3   3  14    1.95   13.46
   3  -3 -15   13.10   10.84
  -3   3  15   16.90   13.92
   3  -3 -16   19.38   10.76
  -3   3  16   26.74   13.46
   3  -3 -17   12.95   10.45
  -3   3  17    9.13   13.40
   3  -3 -18   -7.73   12.00
  -3   3  18   17.24   13.30
   3  -3 -19   13.34   12.05
  -3   3  19   -2.31   12.33
   3  -3 -20    0.39   12.15
  -3   3  20   13.50   11.81
   4  -3  20   30.70    9.71
  -4   3 -20    4.57   10.05
   4  -3  19   25.46   11.42
  -4   3 -19    3.53   11.45
   4  -3  18   83.34   11.86
  -4   3 -18   73.65   12.91
   4  -3  17   89.01   12.39
  -4   3 -17   90.89   13.42
   4  -3  16   36.11   13.24
  -4   3 -16   35.56   12.50
   4  -3  15   11.88   12.28
  -4   3 -15  -13.61   12.10
   4  -3  14  -10.51   11.60
  -4   3 -14   -9.27   11.91
   4  -3  13   38.28   12.33
  -4   3 -13   36.32   12.50
   4  -3  12  122.27   13.26
  -4   3 -12  113.52   13.57
   4  -3  11   51.61   12.35
  -4   3 -11   30.59   12.21
   4  -3  10  511.98   21.25
  -4   3 -10  492.40   21.07
   4  -3   9  575.82   21.71
  -4   3  -9  543.01   22.18
   4  -3   8   64.51   10.70
  -4   3  -8   95.80   11.66
   4  -3   7   21.20   10.31
  -4   3  -7   42.87   10.35
   4  -3   6  178.40   11.40
  -4   3  -6  173.61   12.58
   4  -3   5   -4.52    7.54
   4  -3   4    5.41    7.53
   4  -3   3  343.78   12.82
   4  -3   2  102.90    6.30
   4  -3   2  100.30    5.99
   4  -3  -6  158.61    6.94
  -4   3   6  151.84    9.25
   4  -3  -7    8.72    5.86
  -4   3   7    0.36    7.43
   4  -3  -8   61.92    7.94
  -4   3   8   37.53    9.10
   4  -3  -9  204.44   10.84
  -4   3   9  235.58   14.38
   4  -3 -10  361.80   14.46
  -4   3  10  355.03   17.33
   4  -3 -11   22.83    8.55
  -4   3  11   21.93   11.76
   4  -3 -12  111.12   10.99
  -4   3  12  101.09   13.00
   4  -3 -13   24.81    9.86
  -4   3  13   18.91   12.38
   4  -3 -14   35.85   10.55
  -4   3  14    2.73   12.85
   4  -3 -15   -4.34   11.00
  -4   3  15   19.83   12.93
   4  -3 -16   39.74   10.82
  -4   3  16   33.03   13.45
   4  -3 -17   39.16   11.01
  -4   3  17   49.94   12.77
   4  -3 -18   28.21   11.17
  -4   3  18   37.61   13.33
   4  -3 -19   -6.12   11.92
  -4   3  19  -13.31   12.79
   4  -3 -20   -1.14   11.95
  -4   3  20   11.31   12.83
   5  -3  20   72.70    9.58
  -5   3 -20   43.51   10.06
   5  -3  19   37.01   10.92
  -5   3 -19   41.22   11.48
   5  -3  18   15.90   12.27
  -5   3 -18   25.29   11.89
   5  -3  17   37.53   12.14
  -5   3 -17    6.09   11.77
   5  -3  16   18.55   12.48
  -5   3 -16   17.89   12.62
   5  -3  15    8.41   13.23
  -5   3 -15   -5.12   12.29
   5  -3  14   -2.91   11.92
  -5   3 -14   23.96   12.29
   5  -3  13   45.14   12.11
  -5   3 -13   82.32   12.65
   5  -3  12  279.63   16.54
  -5   3 -12  282.86   16.75
   5  -3  11  120.91   13.35
  -5   3 -11  114.56   13.77
   5  -3  10  314.31   16.22
  -5   3 -10  294.52   16.87
   5  -3   9  664.03   24.28
  -5   3  -9  815.25   29.66
   5  -3   8  398.56   17.53
   5  -3   7   93.34   10.50
   5  -3   6   54.17    9.71
   5  -3   5   78.00    8.87
   5  -3   4   66.01    8.44
   5  -3   3   65.82    6.63
   5  -3   3   45.77    6.80
   5  -3   2   47.02    5.21
   5  -3   2   46.56    5.37
   5  -3   1  294.84   10.22
   5  -3   1  324.10   11.71
   5  -3  -5   72.69    4.02
  -5   3   5   81.68    5.10
   5  -3  -6  109.25    6.28
  -5   3   6   88.26    7.18
   5  -3  -7   46.46    6.88
  -5   3   7   41.69    9.83
   5  -3  -8  246.72   10.58
  -5   3   8  230.06   12.50
   5  -3  -9  857.74   27.70
  -5   3   9  865.76   29.78
   5  -3 -10  253.18   11.77
  -5   3  10  235.47   15.29
   5  -3 -11  103.36   10.53
  -5   3  11   95.56   13.73
   5  -3 -12  172.05   11.79
  -5   3  12  195.27   15.92
   5  -3 -13   44.66    9.91
  -5   3  13   39.23   13.36
   5  -3 -14   21.76   10.74
  -5   3  14    8.38   13.17
   5  -3 -15   -2.41   10.23
  -5   3  15    1.26   13.04
   5  -3 -16   12.42   11.00
  -5   3  16   19.20   12.88
   5  -3 -17    8.83   10.62
  -5   3  17   -2.56   12.33
   5  -3 -18   32.00   11.06
  -5   3  18   22.31   12.77
   5  -3 -19    7.84   11.96
  -5   3  19   -9.58   13.11
   5  -3 -20   16.97   11.08
  -5   3  20   20.55   14.07
   6  -3  19   -6.31   11.23
   6  -3  18    6.83   12.36
   6  -3  17   31.54   13.09
   6  -3  16   13.96   12.85
   6  -3  15  -16.81   12.80
   6  -3  14   56.41   11.62
   6  -3  13   16.81   11.42
   6  -3  12  105.60   12.95
   6  -3  11  -10.52   11.53
   6  -3  10  461.57   19.68
   6  -3   9  423.35   18.53
   6  -3   8  192.56   13.55
   6  -3   7  235.58   13.37
   6  -3   6   12.02    9.20
   6  -3   5  143.41   11.58
   6  -3   5  121.75   10.20
   6  -3   4   41.60    8.34
   6  -3   4   46.46    7.92
   6  -3   3   89.92    8.06
   6  -3   3   99.24    7.92
   6  -3   2   87.40    6.93
   6  -3   2   74.36    6.75
   6  -3   1  333.16   11.77
   6  -3   1  333.37   12.15
   6  -3   0   37.64    4.55
   6  -3   0   41.55    4.80
   6  -3  -4   61.12    4.64
   6  -3  -5  165.70    7.52
  -6   3   5  184.34    8.88
   6  -3  -6   20.82    5.75
  -6   3   6    7.92    7.79
   6  -3  -7  218.08    9.83
  -6   3   7  200.69   11.52
   6  -3  -8  114.56    8.09
   6  -3  -9  363.36   14.61
  -6   3   9  375.86   17.41
   6  -3 -10  383.26   16.23
  -6   3  10  347.32   17.83
   6  -3 -11   25.45    9.06
  -6   3  11   22.53   12.75
   6  -3 -12   75.65    9.91
  -6   3  12   80.00   14.15
   6  -3 -13    6.65   10.11
  -6   3  13   13.63   13.95
   6  -3 -14   51.67    9.76
  -6   3  14   41.51   12.83
   6  -3 -15    6.73   10.55
  -6   3  15   11.62   12.60
   6  -3 -16   11.96   10.28
  -6   3  16   -2.03   13.29
   6  -3 -17    3.10   11.10
  -6   3  17   14.79   13.41
   6  -3 -18    0.76   10.99
  -6   3  18   -6.44   13.42
   6  -3 -19  -14.51   10.50
  -6   3  19   16.56   13.83
   7  -3  19   11.74   10.38
   7  -3  18   36.97   12.22
   7  -3  17   25.70   12.56
   7  -3  16    7.65   12.83
   7  -3  15   -2.56   12.33
   7  -3  14   31.09   12.65
   7  -3  13   33.03   12.21
   7  -3  12    7.02   11.36
   7  -3  11   19.49   11.29
   7  -3  10   64.60   11.59
   7  -3   9  140.18   13.14
   7  -3   8  109.25   11.78
   7  -3   7   55.72   10.40
   7  -3   6   43.65    9.62
   7  -3   6   25.68   10.22
   7  -3   5  172.88   12.01
   7  -3   5  163.09   11.61
   7  -3   4   73.53    9.03
   7  -3   4   48.03    9.47
   7  -3   3  105.50    9.31
   7  -3   3   91.68    8.64
   7  -3   2  203.81    9.87
   7  -3   2  204.23   10.51
   7  -3   1   13.55    6.45
   7  -3   1    5.73    7.00
   7  -3   0   18.98    6.19
   7  -3   0   12.00    6.01
   7  -3  -1   41.97    5.53
   7  -3  -1   55.37    6.36
   7  -3  -2  208.60    8.46
   7  -3  -2  217.46    8.94
   7  -3  -3  102.97    6.54
   7  -3  -4   23.28    5.50
   7  -3  -5  172.67    8.64
  -7   3   5  186.11   10.11
   7  -3  -6    9.40    5.96
  -7   3   6   17.90    8.57
   7  -3  -7   24.37    6.83
  -7   3   7   19.08    8.81
   7  -3  -8   68.27    8.75
  -7   3   8   64.76   10.32
   7  -3  -9   35.01    8.80
   7  -3 -10   37.35    9.56
  -7   3  10   45.06   12.79
   7  -3 -11   17.03    8.83
  -7   3  11    3.63   13.82
   7  -3 -12   -4.46    9.80
  -7   3  12  -10.58   13.72
   7  -3 -13   10.66    9.63
  -7   3  13   32.23   13.95
   7  -3 -14   20.24   10.26
  -7   3  14   26.53   12.96
   7  -3 -15   15.02    9.99
  -7   3  15   11.20   13.32
   7  -3 -16   13.08   10.04
  -7   3  16   -0.28   13.23
   7  -3 -17    5.64   11.03
  -7   3  17    8.23   12.54
   7  -3 -18   10.45   11.32
  -7   3  18   20.69   14.26
   7  -3 -19  -10.25   10.53
  -7   3  19    3.28   13.91
   8  -3  18    4.18   11.08
   8  -3  17   13.65   12.24
   8  -3  16   17.70   12.90
   8  -3  15    8.09   11.87
   8  -3  14   21.84   12.07
   8  -3  13   57.57   12.36
   8  -3  12   11.30   11.37
   8  -3  11   39.88   11.14
   8  -3  10   18.37   10.78
   8  -3   9  -14.25   11.15
   8  -3   8   52.93   11.15
   8  -3   8   65.23   10.32
   8  -3   7   -3.55   10.01
   8  -3   7   20.27   10.31
   8  -3   6   98.28   11.16
   8  -3   6   94.01   11.39
   8  -3   5  158.09   11.32
   8  -3   5  162.47   11.78
   8  -3   4   29.87    8.34
   8  -3   4   49.92    8.62
   8  -3   3  245.68   11.90
   8  -3   3  231.52   11.84
   8  -3   2  231.41   10.80
   8  -3   2  211.10   10.55
   8  -3   1   52.18    7.29
   8  -3   1   38.69    7.44
   8  -3   0    6.10    6.32
   8  -3   0   19.55    6.38
   8  -3  -1   33.73    6.51
   8  -3  -1   27.06    5.98
   8  -3  -2  183.71    8.77
   8  -3  -2  192.36    8.75
   8  -3  -3  258.18   10.27
   8  -3  -4   78.66    6.63
   8  -3  -5  164.86    8.97
  -8   3   5  195.90   11.11
   8  -3  -6   72.74    8.58
  -8   3   6   83.37   10.10
   8  -3  -7   35.88    8.20
  -8   3   7   36.60    9.57
   8  -3  -8   23.84    8.19
  -8   3   8   18.52    9.55
   8  -3  -9   11.61    8.58
  -8   3   9    3.71   11.27
   8  -3 -10    7.39    8.89
  -8   3  10    7.23   12.53
   8  -3 -11   44.28   10.61
  -8   3  11   53.72   12.72
   8  -3 -12   23.97   10.34
  -8   3  12   35.99   13.77
   8  -3 -13   32.30    9.75
  -8   3  13   24.54   14.51
   8  -3 -14   11.21   10.15
  -8   3  14    4.92   14.63
   8  -3 -15   26.21   10.95
  -8   3  15   26.45   14.64
   8  -3 -16    9.70   11.24
  -8   3  16    4.14   14.12
   8  -3 -17   24.63   11.52
  -8   3  17   12.36   14.24
   8  -3 -18    0.12   11.22
  -8   3  18   24.62   13.29
   9  -3  17   20.03   11.97
   9  -3  16   33.06   12.28
   9  -3  15   21.32   11.00
   9  -3  14   14.67   11.15
   9  -3  13   20.13   11.97
   9  -3  12    1.05   11.95
   9  -3  11   25.26   11.83
   9  -3  11    5.18   11.92
   9  -3  10   58.94   12.23
   9  -3  10   71.64   12.23
   9  -3   9  113.52   12.53
   9  -3   9  117.48   12.85
   9  -3   8   83.06   11.88
   9  -3   8   78.68   12.54
   9  -3   7   24.36   11.06
   9  -3   7   25.89   10.44
   9  -3   6   33.26   10.22
   9  -3   6   40.00   10.23
   9  -3   5  279.01   13.10
   9  -3   5  276.92   13.92
   9  -3   4   48.68    9.16
   9  -3   4   56.45    8.89
   9  -3   3  129.66    9.47
   9  -3   3  109.04    9.48
   9  -3   2   95.55    8.76
   9  -3   1   33.82    7.92
   9  -3   1   38.34    6.83
   9  -3   0   27.14    6.62
   9  -3   0   26.46    7.20
   9  -3  -1    9.70    7.02
   9  -3  -1   16.45    6.54
   9  -3  -2   76.54    7.56
   9  -3  -3  180.48    9.93
   9  -3  -4   31.24    7.78
   9  -3  -5  330.14   14.50
  -9   3   5  364.82   15.62
   9  -3  -6   93.28    9.59
  -9   3   6   71.42   10.13
   9  -3  -7   24.62    8.68
  -9   3   7   21.76    9.97
   9  -3  -8  111.23    9.58
  -9   3   8  100.97   11.37
   9  -3  -9  108.00    9.87
  -9   3   9   68.22   11.92
   9  -3 -10   14.82    9.51
  -9   3  10   31.66   12.21
   9  -3 -11    6.77    9.30
  -9   3  11    1.28   12.76
   9  -3 -12    7.82    9.64
  -9   3  12  -18.37   12.29
   9  -3 -13  -10.78   10.32
  -9   3  13    7.72   12.43
   9  -3 -14   22.83   10.82
  -9   3  14  -11.20   14.67
   9  -3 -15   -9.46   10.78
  -9   3  15   -0.46   13.93
   9  -3 -16   -1.09   10.28
  -9   3  16   24.46   13.63
   9  -3 -17   13.88   10.48
  -9   3  17  -12.64   12.81
  10  -3  16    5.06   11.53
  10  -3  15   47.41   11.56
  10  -3  14   19.65   11.64
  10  -3  14    7.50   11.78
  10  -3  13   -7.04   11.96
  10  -3  13   -5.21   11.04
  10  -3  12  -19.54   11.63
  10  -3  12   -3.01   11.78
  10  -3  11   19.59   11.59
  10  -3  11   33.94   12.66
  10  -3  10    0.96   11.34
  10  -3  10   30.20   11.26
  10  -3   9    5.44   12.01
  10  -3   9   13.31   10.96
  10  -3   8   10.34   11.02
  10  -3   8   25.69   11.63
  10  -3   7   36.20   11.90
  10  -3   7   34.00   12.03
  10  -3   6   77.59   10.69
  10  -3   6   83.93   11.69
  10  -3   5  154.76   11.09
  10  -3   5  186.32   13.32
  10  -3   4  125.50   11.77
  10  -3   4  121.23    9.99
  10  -3   3  108.21   10.04
  10  -3   3   85.26    9.13
  10  -3   2   65.28    9.14
  10  -3   2   67.84    8.90
  10  -3   1   49.25    8.47
  10  -3   1   45.23    8.45
  10  -3   0    0.17    7.84
  10  -3   0   -6.25    7.02
  10  -3  -1   71.94    8.10
  10  -3  -1   83.85    8.57
  10  -3  -2   85.91    8.39
  10  -3  -3   81.64    8.28
  10  -3  -4  225.47   11.54
  10  -3  -5  164.97   10.27
 -10   3   5  207.15   12.64
  10  -3  -6   45.24    8.99
 -10   3   6   36.26    9.99
  10  -3  -7    1.27    9.04
 -10   3   7    9.71   10.62
  10  -3  -8   -0.39    8.80
 -10   3   8   -9.96   10.87
  10  -3  -9   25.89    8.80
 -10   3   9   10.12   11.12
  10  -3 -10   -1.08    8.98
 -10   3  10   22.80   11.17
  10  -3 -11    5.27    9.60
 -10   3  11   11.75   11.24
  10  -3 -12   -2.67   10.18
 -10   3  12    1.48   11.61
  10  -3 -13    6.72   11.01
 -10   3  13   -3.21   12.52
  10  -3 -14   10.96   10.65
 -10   3  14   -5.68   12.77
  10  -3 -15   12.43   10.56
  10  -3 -16   16.57   10.76
 -10   3  16   15.61   12.66
  10  -3 -17  -13.03   11.89
  11  -3  15  -21.25   10.74
  11  -3  15    0.06   11.37
  11  -3  14   -3.88   11.40
  11  -3  14   12.46   12.03
  11  -3  13   38.77   12.13
  11  -3  13   30.80   11.67
  11  -3  12    6.68   11.85
  11  -3  12   11.54   11.22
  11  -3  11    9.19   11.64
  11  -3  11   -4.50   12.31
  11  -3  10  -15.69   11.07
  11  -3  10    5.16   11.51
  11  -3   9   38.57   11.31
  11  -3   9   55.27   12.51
  11  -3   8   33.74   10.67
  11  -3   8   30.35   12.23
  11  -3   7   16.42   11.01
  11  -3   7   25.26   10.84
  11  -3   6   33.62   10.88
  11  -3   6   38.80   10.08
  11  -3   5  104.77   10.76
  11  -3   5  121.23   10.96
  11  -3   4   32.44    9.19
  11  -3   4   44.98    9.22
  11  -3   3   42.47    8.96
  11  -3   2   77.32    9.71
  11  -3   2   70.26    8.96
  11  -3   1   14.31    7.88
  11  -3   1   11.51    8.39
  11  -3   0   -2.27    7.19
  11  -3   0   -2.33    8.02
  11  -3  -1   18.95    7.19
  11  -3  -1   24.79    7.15
  11  -3  -2   54.83    8.24
  11  -3  -3   41.99    7.73
  11  -3  -4   42.61    8.76
  11  -3  -5   78.10    9.50
  11  -3  -6   28.87    8.41
 -11   3   6   20.45   10.24
  11  -3  -7    3.79    8.91
 -11   3   7   11.83   10.80
  11  -3  -8   15.64    9.29
 -11   3   8   -0.78   10.37
  11  -3  -9   47.81    9.81
 -11   3   9   41.95   11.21
  11  -3 -10   12.45    9.19
 -11   3  10   16.89   11.01
  11  -3 -11   11.45    9.25
 -11   3  11   -4.82   10.58
  11  -3 -12  -13.47   10.01
 -11   3  12   -4.77   10.87
  11  -3 -13   10.81   10.06
 -11   3  13    6.05   10.59
  11  -3 -14   14.48   11.54
 -11   3  14   23.11   12.17
  11  -3 -15    5.49   10.67
 -11   3  15    9.32   12.70
  12  -3  14   13.75   10.39
  12  -3  14   -8.23   10.88
  12  -3  13   26.31   10.88
  12  -3  13   40.22   11.60
  12  -3  12   20.45   11.62
  12  -3  12   17.81   11.41
  12  -3  11   -6.52   11.15
  12  -3  11   15.29   12.19
  12  -3  10   16.01   11.46
  12  -3  10   16.14   11.31
  12  -3   9   75.44   12.56
  12  -3   9   49.43   12.53
  12  -3   8   26.22   10.51
  12  -3   8   16.36   11.25
  12  -3   7    3.22   11.04
  12  -3   7    8.51   11.08
  12  -3   6   14.64   10.74
  12  -3   6    4.41    9.95
  12  -3   5    3.85    9.18
  12  -3   5   -7.55   10.18
  12  -3   4   69.79    9.43
  12  -3   4   75.95   10.82
  12  -3   3   54.58   10.75
  12  -3   3   40.36    8.86
  12  -3   2   59.17    9.05
  12  -3   2   40.01    9.13
  12  -3   1   83.68    9.87
  12  -3   1   65.57    9.39
  12  -3   0   12.07    8.62
  12  -3   0    4.01    8.00
  12  -3  -1   59.33    8.35
  12  -3  -1   53.35    8.65
  12  -3  -2   24.98    8.11
  12  -3  -3   90.10    8.80
  12  -3  -4   64.62    9.74
  12  -3  -5  -11.64    8.75
  12  -3  -6   -3.56    8.89
 -12   3   6   -8.22    9.24
  12  -3  -7   -6.03    9.13
 -12   3   7   -3.42   10.38
  12  -3  -8   19.91   10.03
 -12   3   8    8.04   10.40
  12  -3  -9   42.52   10.24
 -12   3   9   38.26   10.19
  12  -3 -10   21.07    9.90
 -12   3  10    6.00   10.83
  12  -3 -11   -8.39   10.04
 -12   3  11   12.64   11.16
  12  -3 -12    2.70   10.77
 -12   3  12   -5.72   11.04
  12  -3 -13   26.73   11.23
 -12   3  13   20.92   11.40
  12  -3 -14    0.62   10.64
 -12   3  14   -0.45   11.23
  13  -3  13   10.81   10.52
  13  -3  13   22.52   10.92
  13  -3  12   12.34   10.55
  13  -3  12   15.15   10.92
  13  -3  11   19.70   10.69
  13  -3  11   -5.48   11.15
  13  -3  10   18.15   10.91
  13  -3  10   -3.73   11.02
  13  -3   9   -3.79   10.85
  13  -3   9   28.23   11.74
  13  -3   8   14.53   11.95
  13  -3   8    9.09   10.12
  13  -3   7    3.84   11.63
  13  -3   7   19.92   11.35
  13  -3   6   -3.66    9.45
  13  -3   6    8.33   11.03
  13  -3   5   68.56   10.39
  13  -3   5   70.75   11.17
  13  -3   4   68.03    9.50
  13  -3   4   61.60   11.90
  13  -3   3   -8.39    8.70
  13  -3   3   17.51   10.19
  13  -3   2   75.41   10.65
  13  -3   2   68.28    9.73
  13  -3   1    3.81    8.34
  13  -3   1    2.48    9.22
  13  -3   0   26.81    7.85
  13  -3   0    5.10    9.14
  13  -3  -1    2.70    8.16
  13  -3  -1    0.43    8.72
  13  -3  -2   53.74    9.02
  13  -3  -3    4.71    8.62
  13  -3  -4   82.31    9.80
  13  -3  -5   56.71   10.16
  13  -3  -6    5.56   10.52
  13  -3  -7   15.41    9.76
 -13   3   7   11.74    9.80
  13  -3  -8   13.14   10.67
 -13   3   8    9.81    9.74
  13  -3  -9    4.59   11.12
 -13   3   9   21.47   10.12
  13  -3 -10   14.25   11.07
 -13   3  10   -0.12   10.39
  13  -3 -11    5.46   10.55
 -13   3  11   15.87   10.29
  13  -3 -12   -3.97   10.80
 -13   3  12   25.34   11.50
  13  -3 -13   16.98   10.04
 -13   3  13    3.56   10.97
  14  -3  11  -16.82    9.93
  14  -3  11    1.60   10.37
  14  -3  10    6.07   11.78
  14  -3  10   31.41    9.95
  14  -3   9    3.12   10.73
  14  -3   9    9.82   10.90
  14  -3   8   -4.44   12.27
  14  -3   8   -3.47   10.63
  14  -3   7   11.20    9.96
  14  -3   7    2.68   10.41
  14  -3   6   60.63   10.95
  14  -3   6   54.00   10.94
  14  -3   5   16.65   10.67
  14  -3   5   33.07    9.36
  14  -3   4   13.72   10.70
  14  -3   4   34.79   10.96
  14  -3   3   37.52   11.31
  14  -3   3   11.25   10.92
  14  -3   2   12.49   10.22
  14  -3   2   21.57    9.71
  14  -3   1   24.39   11.00
  14  -3   1   16.39    9.54
  14  -3   0   35.17    9.77
  14  -3   0   13.35    8.64
  14  -3  -1   15.31    9.30
  14  -3  -1   23.53    9.68
  14  -3  -2   34.31    8.57
  14  -3  -3    5.33    8.49
  14  -3  -4   18.52    9.39
  14  -3  -5   39.93   10.44
  14  -3  -6   50.20   10.52
  14  -3  -7    1.85    9.88
  14  -3  -8   -3.94   10.96
 -14   3   8  -10.05    9.69
  14  -3  -9    1.52   11.04
 -14   3   9   -4.60   10.00
  14  -3 -10    2.85   10.50
 -14   3  10   10.13   10.00
  14  -3 -11    6.97   10.75
 -14   3  11    0.39   10.80
  15  -3   9   14.52    9.86
  15  -3   9   27.57    9.12
  15  -3   8   30.10   10.39
  15  -3   8   21.99    9.31
  15  -3   7   19.18    9.45
  15  -3   7   20.90   10.24
  15  -3   6   50.17    9.81
  15  -3   6   61.70   10.74
  15  -3   5   36.07   10.13
  15  -3   5   26.34   10.13
  15  -3   4   -0.39    9.89
  15  -3   4   29.55   10.88
  15  -3   3   33.88   10.60
  15  -3   3   52.36   10.15
  15  -3   2   48.44   10.25
  15  -3   2   55.45   10.16
  15  -3   1   86.82   10.03
  15  -3   1   73.16   10.23
  15  -3   0   -0.46    8.76
  15  -3   0   -8.81    9.22
  15  -3  -1   51.86    9.31
  15  -3  -1   50.80    9.93
  15  -3  -2   18.37    9.35
  15  -3  -3   30.19    9.52
  15  -3  -4   15.13    9.75
  15  -3  -5   31.00    9.98
  15  -3  -6   42.91    9.98
  15  -3  -7   10.31    9.71
  15  -3  -8   17.93   10.73
  15  -3  -9   25.69   11.36
 -15   3   9    6.67   10.74
  16  -3   5   17.60    8.73
  16  -3   5   33.65    9.78
  16  -3   4   21.17    9.54
  16  -3   4   30.28    9.79
  16  -3   3   62.01    9.66
  16  -3   3   56.18   10.36
  16  -3   2   42.50   10.06
  16  -3   2   28.42   10.25
  16  -3   1   20.93   10.81
  16  -3   1   11.47    9.90
  16  -3   0   16.40   10.33
  16  -3   0   25.83   10.44
  16  -3  -1   25.80    9.77
  16  -3  -1    1.64    9.57
  16  -3  -2    6.83    9.28
  16  -3  -3   25.72    9.53
  16  -3  -4   29.31    9.61
  16  -3  -5   22.52    9.50
  16  -3  -6   -9.40   10.57
 -14  -4   6   17.23    9.77
  14   4  -6   -4.02    8.11
 -14  -4   5   -6.03    9.73
  14   4  -5   21.72    9.77
 -14  -4   4    3.86    8.47
  14   4  -4    5.03    9.83
 -14  -4   3   -6.17    9.69
  14   4  -3  -17.20    8.62
 -14  -4   2   15.08    9.11
  14   4  -2    9.75   10.76
 -14  -4   1   73.40   11.22
  14   4  -1   74.69   10.73
  14   4   0   42.77   11.27
  14   4   1  108.94   11.83
  14   4   2   17.33   10.83
  14   4   3   10.38    9.00
  14   4   4   11.17    9.91
  14   4   5   14.82    9.75
  14   4   6   -8.25    9.38
 -13  -4   9   50.51    9.71
  13   4  -9   62.41   10.04
 -13  -4   8   19.65    8.78
  13   4  -8   21.08    9.80
 -13  -4   7   11.80    9.01
  13   4  -7   26.18    9.04
 -13  -4   6   43.07   10.50
  13   4  -6   16.89    9.27
 -13  -4   5   51.53   10.88
  13   4  -5   19.79   11.26
 -13  -4   4   39.81    9.03
  13   4  -4   28.92   11.10
 -13  -4   3    5.95   10.30
  13   4  -3   33.88   11.37
 -13  -4   2    6.21   10.42
  13   4  -2    3.76    9.94
 -13  -4   1  185.90   12.29
  13   4  -1  195.38   14.51
 -13  -4   0   76.88   11.85
  13   4   0   72.51   11.47
  13   4   1  114.77   10.69
  13   4   2    8.26   10.54
  13   4   3   11.55   10.53
  13   4   4   40.22   11.53
  13   4   5   -4.26    9.10
  13   4   6   42.47   10.82
  13   4   7    3.68   10.96
  13   4   7   14.46    9.51
  13   4   8    6.45   11.13
  13   4   8   14.47    9.80
  13   4   9   55.43   11.12
  13   4   9   65.07    9.49
 -12  -4  11   -8.22    9.76
  12   4 -11   16.99    9.40
 -12  -4  10   21.79    9.04
  12   4 -10   21.08    9.93
 -12  -4   9  -10.06   10.49
  12   4  -9    7.44    9.13
 -12  -4   8    0.46   10.56
  12   4  -8   18.85    9.93
 -12  -4   7    2.21   10.30
  12   4  -7   -5.46   11.28
 -12  -4   6   11.74    9.21
  12   4  -6   17.39   11.44
 -12  -4   5   13.43   10.56
  12   4  -5   13.51   10.91
 -12  -4   4   32.07    9.37
  12   4  -4   26.18   10.57
 -12  -4   3   34.65   11.35
  12   4  -3   39.03   10.71
 -12  -4   2   40.01   11.05
  12   4  -2   45.94   11.07
 -12  -4   1  132.89   12.29
  12   4  -1  115.08   11.58
 -12  -4   0   89.28   11.92
  12   4   0   60.34   10.24
  12   4   1  174.55   13.91
  12   4   2   30.38   11.82
  12   4   3   40.87   11.80
  12   4   4   12.70   12.07
  12   4   5   -9.05   11.91
  12   4   6    6.97   11.51
  12   4   7    2.21   12.37
  12   4   7    5.09    9.65
  12   4   8   17.81   11.34
  12   4   8   36.02   10.53
  12   4   9   -8.62    8.56
  12   4   9   11.73   10.74
  12   4  10    9.53    9.81
  12   4  11   -1.17    9.38
  12   4  11    4.83    9.76
 -11  -4  12   27.22   11.08
  11   4 -12   32.09    9.76
 -11  -4  11   18.36   10.94
  11   4 -11   20.90   10.62
 -11  -4  10   -9.45    9.71
  11   4 -10   32.74   11.21
 -11  -4   9   18.86    9.39
  11   4  -9  -10.76   11.07
 -11  -4   8   33.00    9.89
  11   4  -8   48.69   10.96
 -11  -4   7    0.40   10.83
  11   4  -7  -19.51   10.48
 -11  -4   6   91.53   11.82
  11   4  -6   61.56   10.77
 -11  -4   5   20.12    9.66
  11   4  -5   22.20    9.78
 -11  -4   4    8.13    9.61
  11   4  -4   16.70    9.74
 -11  -4   3   35.94   11.58
  11   4  -3   11.95   10.01
 -11  -4   2   32.99   11.37
  11   4  -2   30.36   10.18
 -11  -4   1   27.57    9.90
  11   4  -1   41.78   11.38
 -11  -4   0   53.76   12.02
  11   4   0   79.63   11.05
 -11  -4  -1    1.67   10.48
  11   4   1   21.68   10.27
  11   4   2   67.56   11.25
  11   4   3   -5.57    9.69
  11   4   4    8.39    9.99
  11   4   5   19.41   12.10
  11   4   6   72.75   13.10
  11   4   7   17.72   11.39
  11   4   7  -13.55   11.73
  11   4   8    2.20   11.57
  11   4   8    6.28   11.69
  11   4   9   -4.99   11.61
  11   4  10    4.01    8.37
  11   4  10   -2.81   11.29
  11   4  11   28.89   10.98
  11   4  11    4.21    9.83
  11   4  12   50.60    9.94
  11   4  12   50.14   10.04
  10   4 -14    4.81   10.18
 -10  -4  13   13.79   10.92
  10   4 -13   31.20   10.00
 -10  -4  12    1.77   11.29
  10   4 -12  -10.19   11.79
 -10  -4  11   -7.54   11.59
  10   4 -11   -4.92   11.99
 -10  -4  10   21.53   12.11
  10   4 -10   12.57   10.40
 -10  -4   9    3.01   11.66
  10   4  -9    5.57   10.52
 -10  -4   8   -5.28   11.58
  10   4  -8  -14.44   10.78
 -10  -4   7  -13.79   11.47
  10   4  -7    7.80   10.78
 -10  -4   6   23.20   11.24
  10   4  -6    5.47   10.61
 -10  -4   5   65.53   10.77
  10   4  -5   46.74   12.07
 -10  -4   4   30.24   11.32
  10   4  -4   49.00   11.89
 -10  -4   3   26.60   10.21
  10   4  -3   34.56   11.98
 -10  -4   2   15.65   11.21
  10   4  -2    9.44   11.38
 -10  -4   1    5.89   11.07
  10   4  -1   33.81    9.90
 -10  -4   0   27.31    9.74
  10   4   0   28.31   10.24
 -10  -4  -1   39.34   11.24
  10   4   1   48.07   10.81
  10   4   2   26.55   10.69
  10   4   3   31.20   11.41
  10   4   4    7.52   11.24
  10   4   5   56.55   11.50
  10   4   6   10.52   11.33
  10   4   7   -7.62   11.16
  10   4   7    1.79    9.68
  10   4   8    2.32   12.58
  10   4   9   -7.63   10.77
  10   4   9   -2.69   11.07
  10   4  10   16.18   12.04
  10   4  10   11.03   10.75
  10   4  11    3.55   11.15
  10   4  11    6.25   10.21
  10   4  12   11.40   11.28
  10   4  12   12.85   10.77
  10   4  13   12.51   11.08
  10   4  13    9.66    9.85
  -9  -4  15    0.30   11.23
   9   4 -15   12.00    9.48
  -9  -4  14    4.81   12.12
   9   4 -14    9.43   11.34
  -9  -4  13   31.79   12.31
   9   4 -13   23.73   12.63
   9   4 -12   28.36   11.66
  -9  -4  11  -15.58   10.80
   9   4 -11   14.88   12.11
  -9  -4  10   12.52   12.50
   9   4 -10   21.21   11.58
  -9  -4   9   -7.26   12.46
   9   4  -9   -4.94   12.06
  -9  -4   8    1.65   11.51
   9   4  -8    4.59   12.42
  -9  -4   7    8.69    9.89
   9   4  -7    6.76   12.16
  -9  -4   6   26.62   11.89
   9   4  -6   14.85   12.52
  -9  -4   5    3.03   11.05
   9   4  -5    4.04   10.33
  -9  -4   4    6.79   11.41
   9   4  -4   -4.33   10.98
  -9  -4   3    6.54    9.77
   9   4  -3   -0.33   11.07
  -9  -4   2   22.68   11.33
   9   4  -2   25.10   11.14
  -9  -4   1   19.77   10.98
   9   4  -1   34.50   11.60
  -9  -4   0   31.16    9.57
   9   4   0    4.82   10.47
  -9  -4  -1   28.75   10.91
   9   4   1   26.45   11.06
   9   4   2   18.25    9.51
   9   4   3    1.82   10.66
   9   4   4    3.49   10.92
   9   4   5   23.44   11.08
   9   4   6   37.13   11.28
   9   4   7   21.28   12.16
   9   4   7  -11.49    9.37
   9   4   8   -2.08   12.48
   9   4   8   -7.06   10.27
   9   4   9   -1.67   12.33
   9   4   9    3.98   10.91
   9   4  10   -0.01   11.79
   9   4  10  -11.81   11.09
   9   4  11   18.33   12.06
   9   4  11    3.27   11.70
   9   4  12    0.72   11.28
   9   4  12   29.42   11.61
   9   4  13   40.04   10.88
   9   4  13   29.58   10.27
   9   4  14    5.45   11.19
   9   4  14   -6.71   10.06
   9   4  15    9.14    9.73
   9   4  15    4.79   11.33
  -8  -4  16    4.13   11.90
   8   4 -16    5.41   10.51
  -8  -4  15   36.70   10.80
   8   4 -15    7.95   12.00
  -8  -4  14   -0.51   12.49
   8   4 -14   -0.60   10.94
  -8  -4  13   42.88   13.40
   8   4 -13   24.35   13.42
  -8  -4  12  149.45   14.57
   8   4 -12  160.38   13.01
  -8  -4  11   41.52   13.77
   8   4 -11   42.63   11.04
   8   4 -10   44.56   12.36
  -8  -4   9   17.62   12.97
   8   4  -9   20.63   12.32
  -8  -4   8  203.60   15.85
   8   4  -8  210.37   15.54
  -8  -4   7  119.14   12.98
   8   4  -7  130.29   14.31
  -8  -4   6   68.49   11.94
   8   4  -6   54.46   12.38
  -8  -4   5   28.00   11.28
   8   4  -5   24.34   12.03
  -8  -4   4   36.38   11.48
   8   4  -4   48.74   10.19
  -8  -4   3   -6.40   10.40
   8   4  -3   -2.32   10.94
  -8  -4   2   45.55   10.91
   8   4  -2   32.17   10.71
  -8  -4   1   12.28   10.49
   8   4  -1    3.02   10.90
  -8  -4   0   12.59   10.57
   8   4   0    2.50   10.63
  -8  -4  -1   33.61   10.94
   8   4   1   18.98   10.49
   8   4   2   19.05   10.81
   8   4   3   25.45   10.96
   8   4   4   92.56   11.75
   8   4   5   19.19   10.89
   8   4   6   14.47   10.67
   8   4   7   67.90   12.64
   8   4   8  115.50   11.74
   8   4   8   94.17   13.08
   8   4   9   21.12   11.82
   8   4   9   18.81   10.83
   8   4  10   17.76   12.48
   8   4  10   28.92   11.62
   8   4  11   88.01   13.12
   8   4  11   56.10   12.24
   8   4  12  134.24   13.39
   8   4  12  131.01   13.48
   8   4  13   39.23   10.77
   8   4  13   38.43   11.40
   8   4  14   -3.28   11.71
   8   4  14   -1.40    9.91
   8   4  15    2.87   11.28
   8   4  15   22.22   10.01
  -7  -4  16  -28.47   10.78
   7   4 -16   -6.74   11.31
  -7  -4  15   11.17   11.98
   7   4 -15    5.29   10.98
  -7  -4  14   46.54   13.36
   7   4 -14   27.08   12.55
  -7  -4  13  130.60   15.34
   7   4 -13   96.04   13.42
  -7  -4  12  259.74   16.62
   7   4 -12  292.34   16.59
  -7  -4  11  121.85   14.51
   7   4 -11  119.04   13.85
  -7  -4  10   14.44   12.48
   7   4 -10  -14.86   12.63
  -7  -4   9  108.62   12.56
   7   4  -9  128.41   13.76
  -7  -4   8  261.61   15.42
   7   4  -8  242.24   15.47
  -7  -4   7   53.61   12.61
   7   4  -7   40.84   12.28
  -7  -4   6   82.97   12.14
   7   4  -6   83.45   11.26
  -7  -4   5   86.90   11.56
   7   4  -5   93.94   12.49
  -7  -4   4   71.16   11.09
   7   4  -4   71.43   10.44
  -7  -4   3   40.11   10.49
   7   4  -3   52.87   11.10
  -7  -4   2  137.37   12.16
   7   4  -2  153.09   12.82
  -7  -4   1   46.90   10.70
   7   4  -1   47.06   11.54
  -7  -4   0   34.61   10.39
   7   4   0   17.57   11.32
  -7  -4  -1   19.92   10.94
   7   4   1   29.33   10.76
   7   4   2  204.65   13.63
   7   4   3   93.29   11.38
   7   4   4   69.69   11.22
   7   4   5   69.07   11.24
   7   4   6  132.16   14.07
   7   4   6  162.78   12.54
   7   4   7    6.56   11.52
   7   4   7   23.34    9.85
   7   4   8  110.60   12.73
   7   4   8  118.83   11.44
   7   4   9   41.85   13.33
   7   4   9   57.01   11.82
   7   4  10   30.15   12.01
   7   4  10    8.85   10.92
   7   4  11  115.08   13.62
   7   4  11  108.00   12.27
   7   4  12  230.06   15.30
   7   4  12  189.02   13.43
   7   4  13  134.04   13.92
   7   4  13  140.08   13.04
   7   4  14   17.55   12.05
   7   4  14   56.05   11.32
   7   4  15   14.85   12.17
   7   4  15  -17.13   10.25
   7   4  16    7.34    9.77
   7   4  16   23.75   11.26
  -6  -4  17    0.72    9.70
   6   4 -17   -2.31    9.69
  -6  -4  16    8.96   11.90
   6   4 -16   36.67   12.17
  -6  -4  15   14.75   12.53
   6   4 -15   39.23   12.56
  -6  -4  14   15.31   11.94
   6   4 -14   23.54   10.98
  -6  -4  13  196.21   16.58
   6   4 -13  161.53   13.88
  -6  -4  12   57.88   13.41
   6   4 -12   42.37   12.98
  -6  -4  11   11.15   13.14
   6   4 -11   12.77   12.31
  -6  -4  10   31.61   12.88
   6   4 -10   26.62   12.17
  -6  -4   9   72.54   13.05
   6   4  -9  118.73   13.61
  -6  -4   8   29.85   12.16
   6   4  -8   29.43   11.66
  -6  -4   7  185.48   13.18
   6   4  -7  184.34   14.10
  -6  -4   6  184.55   14.24
   6   4  -6  201.52   14.11
  -6  -4   5   16.91   10.64
   6   4  -5    7.84   10.77
  -6  -4   4  100.95   11.28
   6   4  -4  101.14   12.46
  -6  -4   3   84.57   10.74
   6   4  -3   83.42   11.59
  -6  -4   2  222.45   13.76
   6   4  -2  163.09   13.07
  -6  -4   1   16.44    9.34
   6   4  -1   37.64   11.00
  -6  -4   0  373.67   16.55
   6   4   0  385.34   18.62
  -6  -4  -1  102.76   11.66
   6   4   1  110.50   11.51
   6   4   2  157.57   12.52
   6   4   3   34.79   10.15
   6   4   4  139.45   12.06
   6   4   5   25.53   10.08
   6   4   6  152.57   14.09
   6   4   6  116.12   11.42
   6   4   7   73.39   12.30
   6   4   7   46.11    9.87
   6   4   8   -1.82   11.61
   6   4   8   29.41   10.44
   6   4   9   68.27   12.20
   6   4   9   88.25   11.92
   6   4  10   23.08   11.90
   6   4  10    9.98   11.06
   6   4  11   30.74   12.43
   6   4  11   30.58   11.48
   6   4  12   85.90   13.10
   6   4  12   49.08   11.35
   6   4  13  186.94   15.03
   6   4  13  188.50   13.58
   6   4  14   15.72   13.20
   6   4  14   49.27   11.22
   6   4  15   39.22   12.90
   6   4  15   48.58   11.26
   6   4  16   13.92   12.21
   6   4  16   15.46   10.04
   6   4  17    3.07   11.74
   6   4  17   -9.65    9.02
  -5  -4  17    8.10   11.55
   5   4 -17   -0.15   11.26
  -5  -4  16   54.42   12.54
   5   4 -16   61.66   12.23
  -5  -4  15   -7.61   11.49
   5   4 -15    1.97   10.83
  -5  -4  14   -3.30   13.70
   5   4 -14   -1.59   11.86
  -5  -4  13   89.24   12.76
   5   4 -13   73.25   12.90
  -5  -4  12   26.12   12.61
   5   4 -12   41.77   12.90
  -5  -4  11   28.95   12.77
   5   4 -11    6.72   12.00
  -5  -4  10    1.23   12.19
   5   4 -10   -4.16   12.26
  -5  -4   9   22.38   10.86
   5   4  -9   43.91   12.41
  -5  -4   8   96.93   12.88
   5   4  -8   97.18   13.57
  -5  -4   7   16.33   11.91
   5   4  -7   28.43   12.72
  -5  -4   6   66.18   10.97
   5   4  -6   57.30   12.04
  -5  -4   5   23.83   10.96
   5   4  -5   28.04   11.15
  -5  -4   4   22.32    9.45
   5   4  -4   45.20   11.01
  -5  -4   3   13.30    9.45
   5   4  -3   35.06   10.47
  -5  -4   2   51.20    9.76
   5   4  -2   62.14   10.72
  -5  -4   1   31.93   10.34
   5   4  -1   41.06   11.19
  -5  -4   0  221.52   12.92
   5   4   0  206.94   13.76
  -5  -4  -1   39.46    9.15
   5   4   1   39.71   10.20
   5   4   2   36.19   10.02
   5   4   3  126.95   12.10
   5   4   4   40.81   10.39
   5   4   5   15.98    9.40
   5   4   6   46.95   12.02
   5   4   7   32.32   10.46
   5   4   7   38.12   12.00
   5   4   8   46.20   12.77
   5   4   8   34.47   11.38
   5   4   9   -3.38   11.63
   5   4   9   33.57   11.11
   5   4  10    5.63   11.60
   5   4  10   -2.51   10.67
   5   4  11   -0.20   11.82
   5   4  11    6.31   10.74
   5   4  12   55.34   12.45
   5   4  12   58.79   10.99
   5   4  13   83.95   14.68
   5   4  13   72.66   11.15
   5   4  14    3.30   12.78
   5   4  14   10.03   10.72
   5   4  15   49.44   11.16
   5   4  15   37.27   12.81
   5   4  16   43.79   10.61
   5   4  16   40.00   13.51
   5   4  17   -4.50   11.51
   5   4  17    2.31    9.59
  -4  -4  18   -6.28   11.02
   4   4 -18  -12.39   10.32
  -4  -4  17  -10.03   11.74
   4   4 -17    1.10   11.16
  -4  -4  16   46.53   11.13
   4   4 -16   41.43   12.19
  -4  -4  15    7.79   12.35
   4   4 -15    3.87   12.04
  -4  -4  14    2.02   12.90
   4   4 -14    7.47   10.46
  -4  -4  13   -3.32   11.65
   4   4 -13   15.75   12.81
  -4  -4  12   19.10   11.81
   4   4 -12   27.89   12.62
  -4  -4  11   25.84   11.86
   4   4 -11   24.27   12.50
  -4  -4  10   14.91   11.67
   4   4 -10   13.68   11.83
  -4  -4   9   68.24   12.71
   4   4  -9   64.30   13.16
  -4  -4   8   24.85   11.80
   4   4  -8   31.84   13.00
  -4  -4   7  102.74   12.08
   4   4  -7   89.43   13.84
  -4  -4   6  155.70   12.48
   4   4  -6  146.01   13.55
  -4  -4   5  105.71   11.38
   4   4  -5  126.33   12.90
  -4  -4   4   64.57   10.46
   4   4  -4   92.93   11.83
  -4  -4   3  205.27   12.32
   4   4  -3  193.50   13.41
  -4  -4   2   49.78    8.72
   4   4  -2   36.56    9.90
  -4  -4   1  267.65   12.85
   4   4  -1  261.93   14.53
  -4  -4   0   40.33    9.02
   4   4   0   48.18   10.35
  -4  -4  -1  136.12   10.02
   4   4   1  162.88   11.53
   4   4   2   12.78    9.31
   4   4   3  106.54   10.09
   4   4   4  110.08   11.05
   4   4   5   56.47   10.15
   4   4   5   62.49   11.72
   4   4   6   48.44   11.95
   4   4   7  119.45   13.56
   4   4   7  100.00   10.84
   4   4   8   53.08   11.45
   4   4   8   36.28   11.67
   4   4   9   97.48   12.99
   4   4   9   62.00   11.51
   4   4  10   20.20   12.61
   4   4  10   12.48   10.65
   4   4  11   33.95   13.02
   4   4  11   11.77   10.50
   4   4  12   -6.27   10.31
   4   4  12   12.95   12.98
   4   4  13   -0.74   12.15
   4   4  13    4.19   10.52
   4   4  14   21.93   12.27
   4   4  14    9.98   10.25
   4   4  15    1.01   12.59
   4   4  15   34.44   10.66
   4   4  16   51.04   12.61
   4   4  16   39.39   10.40
   4   4  17    8.04    9.78
   4   4  17   18.03   12.36
   4   4  18   -2.18   12.78
   4   4  18   -2.34    9.25
  -3  -4  18   27.44   11.81
   3   4 -18   -9.86   10.39
  -3  -4  17   10.33   11.71
   3   4 -17   25.13   12.06
  -3  -4  16   50.70   12.86
   3   4 -16   56.71   12.72
  -3  -4  15   23.04   12.63
   3   4 -15    3.73   12.96
  -3  -4  14   29.88   11.46
   3   4 -14    8.13   12.31
  -3  -4  13   30.96   10.75
   3   4 -13   29.98   12.28
  -3  -4  12   34.32   11.50
   3   4 -12   16.44   12.07
  -3  -4  11   22.70   11.60
   3   4 -11   37.18   10.86
  -3  -4  10   41.90   12.04
   3   4 -10   28.96   12.60
  -3  -4   9   67.75   12.06
   3   4  -9   64.79   12.52
  -3  -4   8   71.93   11.42
   3   4  -8   43.54   12.43
  -3  -4   7   96.66   11.52
   3   4  -7   78.75   12.66
  -3  -4   6   22.83   10.31
   3   4  -6   19.71   11.40
   3   4  -5   30.71   11.27
  -3  -4   4    4.98    9.43
   3   4  -4    9.51    9.84
  -3  -4   3   96.12    9.96
   3   4  -3   85.84   10.55
  -3  -4   2   13.05    8.50
   3   4  -2   -3.98    9.14
  -3  -4   1   15.43    8.06
   3   4  -1   25.39    9.02
  -3  -4   0   18.61    7.59
   3   4   0   10.32    8.97
   3   4   1   27.23    8.79
   3   4   2    7.06    8.79
   3   4   3   53.42    9.46
   3   4   4    7.30    9.79
   3   4   4    3.97    8.00
   3   4   5   23.82   10.62
   3   4   5   -1.40    8.31
   3   4   6   16.72   10.11
   3   4   7  105.19   12.21
   3   4   7  102.16   10.51
   3   4   8   12.82   11.38
   3   4   8   49.71   10.67
   3   4   9   36.50   12.24
   3   4   9   44.49   10.27
   3   4  10   14.20   12.81
   3   4  10   21.79   10.75
   3   4  11   33.62   11.05
   3   4  11   25.23   13.02
   3   4  12   31.45   12.89
   3   4  12   36.65   10.71
   3   4  13   40.68   13.17
   3   4  13   23.00   10.50
   3   4  14   29.38   12.59
   3   4  14   34.85   10.20
   3   4  15  -17.10   11.65
   3   4  15    4.58   10.39
   3   4  16   28.64   12.87
   3   4  16    8.15   10.52
   3   4  17   15.16   12.90
   3   4  17   12.00   10.53
   3   4  18   -0.29   12.68
   3   4  18   -0.95    9.45
  -2  -4  18   18.95   11.73
   2   4 -18    7.37   10.60
  -2  -4  17   -2.91   11.39
   2   4 -17    7.87    9.82
  -2  -4  16   18.55   12.65
   2   4 -16   -3.29   10.59
  -2  -4  15    8.71   11.88
   2   4 -15   30.46   12.24
  -2  -4  14    9.71   11.41
   2   4 -14   -5.69   12.21
  -2  -4  13   -8.06   11.39
   2   4 -13    2.37   12.19
  -2  -4  12   12.42   11.33
   2   4 -12   27.98   12.71
  -2  -4  11   24.89   11.51
   2   4 -11    1.69   11.99
  -2  -4  10    6.59   10.81
   2   4 -10    9.31   12.01
  -2  -4   9   14.21   11.50
   2   4  -9   15.71   11.15
  -2  -4   8   -7.54   10.45
   2   4  -8  -12.92   11.09
  -2  -4   7   84.26   11.86
   2   4  -7   62.47   12.28
  -2  -4   6  142.47   11.79
   2   4  -6  129.45   13.23
  -2  -4   5  119.04   10.16
   2   4  -5  103.29   12.56
  -2  -4   4   18.52    8.60
   2   4  -4   22.73    9.50
  -2  -4   3  212.77   11.37
   2   4  -3  210.58   12.84
  -2  -4   2   16.77    7.22
   2   4  -2   21.49    8.77
  -2  -4   1   87.56    8.78
   2   4  -1   81.14    9.90
  -2  -4   0   20.10    6.64
   2   4   0    2.46    9.03
   2   4   1   35.95    9.16
   2   4   2   24.09    9.16
   2   4   3  252.76   13.13
   2   4   3  252.87   12.35
   2   4   4   30.47    8.72
   2   4   4    9.15    9.22
   2   4   5  155.38   11.27
   2   4   5  161.22   11.26
   2   4   7  108.94   10.05
   2   4   7  123.83   12.03
   2   4   8   -1.06    9.43
   2   4   8   30.97   11.26
   2   4   9   -0.97    9.44
   2   4   9   -7.54   11.25
   2   4  10   -6.07   10.09
   2   4  10   16.32   11.70
   2   4  11   16.99   10.94
   2   4  11    5.52   11.83
   2   4  12   -4.93   10.67
   2   4  12   -4.53   11.90
   2   4  13   10.01   10.73
   2   4  13   10.59   12.70
   2   4  14   14.65   12.23
   2   4  14   28.64   10.52
   2   4  15   26.14   12.12
   2   4  15   21.81   10.32
   2   4  16   -7.31   13.04
   2   4  16   18.67   10.25
   2   4  17  -18.26   13.34
   2   4  17   19.08    9.93
   2   4  18   21.05   12.62
   2   4  18   41.59    9.75
  -1  -4  18    0.25   11.28
   1   4 -18    0.39    9.30
  -1  -4  17    4.31   11.85
   1   4 -17   20.63   11.46
  -1  -4  16   -9.09   11.01
   1   4 -16   11.04   12.40
  -1  -4  15   39.74   11.36
   1   4 -15   49.45   12.01
  -1  -4  14   36.67   12.45
   1   4 -14   40.00   12.46
  -1  -4  13   59.77   11.90
   1   4 -13   36.93   11.09
  -1  -4  12   -8.16   11.25
   1   4 -12   23.88   12.58
  -1  -4  11    7.73   10.80
   1   4 -11    2.97   13.32
  -1  -4  10   12.95   10.36
   1   4 -10    9.30   12.43
  -1  -4   9   20.68   11.76
   1   4  -9   10.88   12.91
  -1  -4   8  326.39   15.96
   1   4  -8  351.59   18.20
  -1  -4   7   81.61   10.79
   1   4  -7   79.66   13.16
  -1  -4   6  253.49   13.38
   1   4  -6  262.65   15.37
  -1  -4   5   11.52    8.85
   1   4  -5   29.46   10.77
  -1  -4   4  179.13   10.44
   1   4  -4  156.84   12.35
  -1  -4   3   53.33    8.37
   1   4  -3   64.48   10.26
  -1  -4   2   95.10    8.04
   1   4  -2   68.43    9.27
  -1  -4   1   15.44    6.21
   1   4  -1   15.55    8.51
  -1  -4   0   29.89    6.48
   1   4   0   21.43    8.32
   1   4   1   24.85    7.36
   1   4   2   45.42    7.44
   1   4   2   45.28    7.50
   1   4   3   17.66    7.20
   1   4   3   18.14    7.13
   1   4   4  113.41    8.55
   1   4   4  121.95    8.99
   1   4   5   37.07    8.41
   1   4   5   26.65    7.78
   1   4   6  389.61   16.37
   1   4   6  415.12   16.04
   1   4   7   85.72    9.43
   1   4   7   74.37   10.59
   1   4   8  334.10   15.82
   1   4   8  358.99   15.31
   1   4   9    3.81    9.93
   1   4   9   23.34    9.07
   1   4  10   29.20   11.10
   1   4  10   20.87    9.56
   1   4  11   -2.38   10.79
   1   4  11   12.17   10.16
   1   4  12   -2.08   11.87
   1   4  12    4.61   10.63
   1   4  13   42.29   12.43
   1   4  13   55.51   11.01
   1   4  14   24.08   12.54
   1   4  14   23.80   10.39
   1   4  16   -0.74   12.40
   1   4  16   27.45   10.56
   1   4  17   30.87   14.04
   1   4  17   11.00    9.97
   1   4  18   -9.81    9.10
   1   4  18  -41.68   13.00
   0  -4  19   29.16   11.73
   0  -4  18   13.09   11.25
   0   4 -18   52.52   10.94
   0  -4  17    4.91   10.15
   0   4 -17    7.34   10.94
   0  -4  16   94.12   12.05
   0   4 -16   82.17   11.55
   0  -4  15    4.97   11.11
   0   4 -15   -9.82   12.59
   0  -4  14   25.16   11.96
   0   4 -14   23.97   11.82
   0  -4  13  -29.49   10.91
   0   4 -13    1.24   11.33
   0  -4  12   12.78   11.11
   0   4 -12   -2.09   12.25
   0  -4  11  -18.68    9.93
   0   4 -11    3.81   11.75
   0  -4  10   89.35   11.86
   0   4 -10   88.26   12.42
   0  -4   9  175.28   12.65
   0   4  -9  198.40   14.23
   0  -4   8   45.19   10.35
   0   4  -8   51.68   12.14
   0  -4   7   31.41    9.08
   0   4  -7   41.12   12.13
   0  -4   6   23.38    9.11
   0   4  -6   20.23   10.62
   0  -4   5  874.09   28.61
   0   4  -5  900.96   30.77
   0  -4   4  126.12    9.09
   0   4  -4  113.62   10.42
   0  -4   3    5.36    6.53
   0   4  -3   28.75    9.44
   0  -4   2  172.15    8.93
   0   4  -2  149.45   10.55
   0  -4   1   26.05    5.30
   0   4  -1   16.80    7.26
   0   4   0   59.74    6.51
   0   4   6   26.55    7.50
   0   4   6   30.46    6.49
   0   4   7   20.70    8.91
   0   4   7   39.44    7.63
   0   4   8   24.07    9.48
   0   4   8   55.68    8.10
   0   4   9  138.93   11.87
   0   4   9  180.48   11.06
   0   4  10   89.65   11.80
   0   4  10  125.39   10.73
   0   4  11    3.63   10.96
   0   4  11    4.06    9.74
   0   4  12    6.62   12.30
   0   4  12   17.67   10.21
   0   4  13   -8.84   12.19
   0   4  13    7.81   10.28
   0   4  14   17.64   13.14
   0   4  14   23.34   10.48
   0   4  15   19.07   13.65
   0   4  15   -7.31    9.59
   0   4  16   36.49   14.06
   0   4  17    7.10   13.13
   0   4  18   27.29   13.35
   1  -4  18    7.44   11.08
  -1   4 -18    1.81   10.40
   1  -4  17   10.62   10.67
  -1   4 -17  -27.73   10.55
   1  -4  16   20.32   11.07
  -1   4 -16   22.56   11.85
   1  -4  15   57.52   11.62
  -1   4 -15   31.71   10.73
   1  -4  14   26.29   11.58
  -1   4 -14   48.34   12.80
   1  -4  13   48.80   11.77
  -1   4 -13   45.02   12.20
   1  -4  12   -6.48   10.16
  -1   4 -12  -11.03   11.53
   1  -4  11    7.75   10.63
  -1   4 -11    1.05   12.22
   1  -4  10   15.24   10.26
  -1   4 -10   20.68   12.10
   1  -4   9   16.05    9.74
  -1   4  -9    6.20   11.19
   1  -4   8  361.59   15.87
  -1   4  -8  315.46   16.36
   1  -4   7   95.69   10.29
  -1   4  -7   74.23   11.74
   1  -4   6  379.09   15.24
  -1   4  -6  354.51   16.25
   1  -4   5   28.88    7.80
  -1   4  -5   33.97    9.48
   1  -4   4  106.02    7.79
  -1   4  -4  106.85   10.30
   1  -4   3   11.14    5.78
  -1   4  -3   15.09    7.89
   1  -4   2   37.82    4.71
  -1   4  -2   31.93    6.57
  -1   4  -1   13.64    3.52
  -1   4   9   17.50    9.31
  -1   4   9   14.81    7.21
  -1   4  10   14.11   10.60
  -1   4  10   19.31    7.99
  -1   4  11   17.65   11.08
  -1   4  11    0.69    9.07
  -1   4  12  -10.23   12.12
  -1   4  12  -15.39    9.24
  -1   4  13   23.91   13.14
  -1   4  13   23.32    9.19
  -1   4  14   32.27   12.88
  -1   4  15   38.71   13.10
  -1   4  16    6.42   13.08
  -1   4  17   -3.59   12.63
  -1   4  18   12.78   12.96
   2  -4  18   15.16   10.89
  -2   4 -18   15.94   10.87
   2  -4  17    2.85   10.33
  -2   4 -17   -1.95   10.84
   2  -4  16   -7.37   11.03
  -2   4 -16    3.75   11.47
   2  -4  15   20.51   11.54
  -2   4 -15    6.74   11.84
   2  -4  14    5.17   11.46
  -2   4 -14    6.03   11.88
   2  -4  13   22.80   11.33
  -2   4 -13    4.58   10.98
   2  -4  12   14.00   10.52
  -2   4 -12    7.27   11.44
   2  -4  11    3.75   10.48
  -2   4 -11   15.73   11.77
   2  -4  10   -2.45    9.93
  -2   4 -10   -4.02   10.85
   2  -4   9    8.37    9.00
  -2   4  -9   -0.68   10.75
   2  -4   8   10.31    8.30
  -2   4  -8   -8.93   11.16
   2  -4   7  105.71    9.82
  -2   4  -7   89.87   11.98
   2  -4   6  262.45   12.58
  -2   4  -6  214.23   13.01
   2  -4   5  133.83    9.07
  -2   4  -5  154.14   11.40
   2  -4   4    6.80    5.79
  -2   4  -4    5.82    8.08
   2  -4   3  171.01    8.01
  -2   4  -3  183.71    9.36
   2  -4   2   11.95    2.60
  -2   4   8   -3.52    4.71
  -2   4   9    1.50    6.84
  -2   4   9   14.71    5.77
  -2   4  10    4.01    7.45
  -2   4  10   10.65    8.74
  -2   4  11   11.72    9.61
  -2   4  11   18.04    8.40
  -2   4  12   33.31   10.69
  -2   4  12   22.56    9.28
  -2   4  13    3.84   11.67
  -2   4  14   -6.96   11.45
  -2   4  15   -1.02   11.49
  -2   4  16   27.14   12.22
  -2   4  17   -8.12   12.13
  -2   4  18   -4.68   11.89
   3  -4  18   -2.55   10.18
  -3   4 -18   24.88   10.14
   3  -4  17   17.90   11.00
  -3   4 -17   -3.36   10.42
   3  -4  16   20.78   11.19
  -3   4 -16   42.70   11.04
   3  -4  15    5.22   11.25
  -3   4 -15    9.18   11.84
   3  -4  14   56.88   11.78
  -3   4 -14   56.91   11.37
   3  -4  13   16.65   11.78
  -3   4 -13   18.66   11.42
   3  -4  12   10.73   11.47
  -3   4 -12   38.70   11.62
   3  -4  11   38.14   10.91
  -3   4 -11   19.12   10.98
   3  -4  10    9.35    9.83
  -3   4 -10   28.78   10.88
   3  -4   9   33.31    9.61
  -3   4  -9   14.11   11.66
   3  -4   8   25.97    8.05
  -3   4  -8   32.63   10.86
   3  -4   7   73.53    8.56
  -3   4  -7   61.77   10.59
   3  -4   6   30.43    7.82
  -3   4  -6   14.93    9.23
   3  -4   5    5.16    6.39
  -3   4  -5   11.23    8.50
   3  -4   4   -3.48    4.88
   3  -4   3   35.26    4.20
  -3   4  10   16.01    6.40
  -3   4  10   -1.24    7.96
  -3   4  11   11.76    7.68
  -3   4  11    6.68    8.86
  -3   4  12   10.30    9.76
  -3   4  13    2.06   10.47
  -3   4  14    3.52   11.05
  -3   4  15   17.94   10.98
  -3   4  16   15.94   11.58
  -3   4  17   33.69   12.26
  -3   4  18   19.64   12.40
   4  -4  18   18.88    9.08
  -4   4 -18   -8.21    9.95
   4  -4  17   -8.20   10.27
  -4   4 -17   -8.54   10.15
   4  -4  16   50.86   11.23
  -4   4 -16   59.73   11.26
   4  -4  15   24.34   11.17
  -4   4 -15   16.77   11.64
   4  -4  14   15.42   10.97
  -4   4 -14   28.99   10.89
   4  -4  13   17.65   11.78
  -4   4 -13   14.00   10.65
   4  -4  12   -8.69   11.83
  -4   4 -12   -3.34   10.94
   4  -4  11    4.17   11.00
  -4   4 -11   -3.10   10.02
   4  -4  10   32.10   10.72
  -4   4 -10   25.39   10.34
   4  -4   9   83.01    9.77
  -4   4  -9   58.48   11.69
   4  -4   8   36.54    8.80
  -4   4  -8   22.12   10.97
   4  -4   7   80.45    8.68
   4  -4   6   24.23    7.35
   4  -4   5   39.24    6.53
   4  -4   4   97.65    6.46
  -4   4  10   18.19    5.71
  -4   4  10   17.05    7.09
  -4   4  11   13.89    8.40
  -4   4  12    4.48    8.53
  -4   4  13   -1.77    9.15
  -4   4  14   12.54   10.63
  -4   4  15   10.42   12.00
  -4   4  16    4.79   12.20
  -4   4  17   16.29   12.64
  -4   4  18   11.19   13.30
   5  -4  17  -16.97   10.33
  -5   4 -17    8.20   10.30
   5  -4  16   48.60   10.73
  -5   4 -16   43.91    9.93
   5  -4  15   48.42   11.38
  -5   4 -15   45.39   10.21
   5  -4  14   13.29   11.57
  -5   4 -14   -5.63    9.96
   5  -4  13   94.44   12.33
   5  -4  12   44.35   11.99
   5  -4  11   19.66   11.22
   5  -4  10   15.68   10.52
   5  -4   9    7.99    9.65
   5  -4   8   44.66    9.18
   5  -4   7   19.65    8.22
   5  -4   6   47.23    7.67
   5  -4   5    7.74    7.33
   5  -4   5    8.98    6.52
   5  -4   4   16.21    6.09
   5  -4   4    7.01    4.98
  -5   4  10    7.26    5.46
  -5   4  11    8.68    8.11
  -5   4  12   13.25    8.98
  -5   4  13   10.84   10.31
  -5   4  14   14.04   11.34
  -5   4  15   15.37   11.57
  -5   4  16   17.13   12.23
  -5   4  17    8.18   13.02
   6  -4  17   11.53    9.06
   6  -4  16   17.78   10.41
   6  -4  15   41.95   10.86
   6  -4  14   16.91   11.30
   6  -4  13  263.07   16.03
   6  -4  12   84.44   12.14
   6  -4  11   36.23   11.52
   6  -4  10   10.09   10.83
   6  -4   9   74.89   10.44
   6  -4   8   29.40    8.68
   6  -4   7   52.35    8.25
   6  -4   6  115.60    9.71
   6  -4   6  125.08    9.20
   6  -4   5   16.45    7.28
   6  -4   5    4.82    6.72
   6  -4   4   74.94    6.78
   6  -4   4   71.37    6.11
   6  -4   3   36.20    5.35
  -6   4  10   15.66    4.94
  -6   4  11    3.04    7.37
  -6   4  13   60.33   11.37
  -6   4  14    1.70   12.15
  -6   4  15   12.81   11.62
  -6   4  16    2.42   12.71
  -6   4  17   14.97   13.51
   7  -4  16    2.02   10.07
   7  -4  15  -12.76   10.79
   7  -4  14   47.74   11.55
   7  -4  13  156.74   13.06
   7  -4  12  208.81   14.96
   7  -4  11  114.66   12.34
   7  -4  10   13.00   10.74
   7  -4   9   41.07    9.72
   7  -4   8  104.10    9.91
   7  -4   8  110.29   10.45
   7  -4   7    8.35   10.26
   7  -4   7   15.31    8.27
   7  -4   6  113.62   10.37
   7  -4   6  128.93    9.31
   7  -4   5   52.31    7.00
   7  -4   5   63.57    7.90
   7  -4   4   51.96    6.08
   7  -4   4   67.37    6.81
   7  -4   3   91.46    5.74
  -7   4  10   -2.61    4.47
  -7   4  11   37.35    7.50
  -7   4  12   86.25    9.77
   7  -4 -13   -6.76    6.79
  -7   4  13   52.77   10.20
   7  -4 -14    7.76    7.73
   7  -4 -15    2.45    8.26
  -7   4  15    2.24   11.12
   7  -4 -16  -67.12   10.22
  -7   4  16    9.76   11.12
   8  -4  16    6.72   10.47
   8  -4  15   14.42   10.56
   8  -4  14  -11.99   11.35
   8  -4  13   21.44   12.21
   8  -4  12  129.87   13.43
   8  -4  11   57.85   12.07
   8  -4  10   11.63   10.16
   8  -4  10   42.03   11.20
   8  -4   9   24.23   10.95
   8  -4   9   27.94   10.60
   8  -4   8   90.87   10.12
   8  -4   8  105.92   11.10
   8  -4   7   50.46    9.50
   8  -4   7   61.91    8.73
   8  -4   6    4.82    8.88
   8  -4   6   20.04    7.67
   8  -4   5   19.54    7.78
   8  -4   5    7.56    7.37
   8  -4   4   68.03    7.24
   8  -4   4   58.10    7.06
   8  -4   3   18.03    6.24
   8  -4   3   14.06    5.68
   8  -4   2   15.30    3.97
  -8   4  10   12.14    5.02
   8  -4 -11   -1.28    5.98
  -8   4  11   21.97    7.25
   8  -4 -12   -1.56    6.60
  -8   4  12   36.69    8.64
   8  -4 -13   -3.85    7.52
  -8   4  13    1.34    8.86
   8  -4 -14   13.36    8.36
  -8   4  14   -1.75    9.85
   8  -4 -15    5.33   10.20
  -8   4  15    8.97   10.56
   9  -4  15   12.15   10.26
   9  -4  14   -6.42   10.73
   9  -4  13   32.68   11.60
   9  -4  13   41.17   11.64
   9  -4  12   23.08   11.38
   9  -4  12    6.12   11.94
   9  -4  11   -8.16   11.21
   9  -4  11   -7.44   11.29
   9  -4  10    1.61   11.31
   9  -4  10   21.51   11.41
   9  -4   9    1.08   10.37
   9  -4   9    9.56   10.79
   9  -4   8   -2.22    9.90
   9  -4   8    2.70    9.66
   9  -4   7   -5.50    9.46
   9  -4   7  -12.20    8.93
   9  -4   6    3.65    8.52
   9  -4   6    1.11    8.85
   9  -4   5   16.47    7.90
   9  -4   5   18.71    7.93
   9  -4   4   -2.70    7.18
   9  -4   4    5.96    7.78
   9  -4   3    2.62    6.25
   9  -4   3   13.17    6.25
   9  -4   2   13.21    5.27
   9  -4   1   23.37    3.70
   9  -4 -12    1.97    6.75
  -9   4  12    8.83    8.34
   9  -4 -13    9.66    8.29
  -9   4  13   18.24    9.50
   9  -4 -14    3.05    9.37
  -9   4  14    4.25   10.29
   9  -4 -15  135.28   18.70
  -9   4  15   -5.85   11.19
  10  -4  14   14.30   10.55
  10  -4  14   -6.61   11.50
  10  -4  13    6.39   10.34
  10  -4  13   -1.56   10.64
  10  -4  12    2.42   11.94
  10  -4  12   11.95   11.53
  10  -4  11   -3.86   11.55
  10  -4  11  -11.00   10.97
  10  -4  10   -7.21    9.59
  10  -4  10   22.71   10.69
  10  -4   9   16.42   10.27
  10  -4   9   12.33    9.33
  10  -4   8    1.30    9.38
  10  -4   8    1.42    9.93
  10  -4   7   20.45    9.25
  10  -4   7    0.89    9.71
  10  -4   6    0.70    9.52
  10  -4   6   -3.77    9.02
  10  -4   5   29.21    9.00
  10  -4   5   20.88    7.53
  10  -4   4    7.18    8.78
  10  -4   4   15.92    7.45
  10  -4   3   42.05    7.49
  10  -4   3   30.00    7.85
  10  -4   2    0.61    6.12
  10  -4   1   15.80    5.35
  10  -4   0   13.04    4.92
  10  -4 -12    8.79    7.83
 -10   4  12  -11.13    8.04
  10  -4 -13    7.31    9.09
 -10   4  13   15.13    9.38
  10  -4 -14  132.26   16.95
  11  -4  12   22.68   11.59
  11  -4  12    6.88   11.16
  11  -4  11    0.92   11.27
  11  -4  11   15.79   10.76
  11  -4  10   -8.23    9.68
  11  -4  10  -29.58   10.81
  11  -4   9   18.83    9.11
  11  -4   9    7.47   10.39
  11  -4   8   -5.76   10.31
  11  -4   8    4.30   10.01
  11  -4   7   -4.67    9.62
  11  -4   7    5.41    9.58
  11  -4   5    5.12    9.35
  11  -4   4   10.31    8.10
  11  -4   4    5.86    9.47
  11  -4   3   13.11    7.25
  11  -4   3   -5.89    9.47
  11  -4   1   23.60    6.42
  11  -4   0   58.08    6.64
  11  -4  -1   37.08    6.14
  11  -4 -11   18.17    7.93
  11  -4 -12   -4.42    8.58
  12  -4  11   21.27   10.09
  12  -4  11   20.65   10.85
  12  -4  10   -0.39   10.76
  12  -4  10   27.61   11.11
  12  -4   9    1.69   11.03
  12  -4   9   12.83   10.52
  12  -4   8   -3.76   10.81
  12  -4   8    4.04   10.16
  12  -4   7    0.10   10.14
  12  -4   7   -7.13    9.84
  12  -4   6    4.50    7.65
  12  -4   6   -7.39   10.95
  12  -4   5   -0.54   10.56
  12  -4   5    6.25    8.21
  12  -4   4   19.40   11.32
  12  -4   4   17.35    8.32
  12  -4   2   -6.27   11.20
  12  -4   2   22.86    7.42
  12  -4   0   23.58    6.32
  12  -4  -1   98.80    8.20
  12  -4  -2   31.34    6.62
  12  -4 -10   -0.03    7.72
  12  -4 -11    3.76    9.57
  13  -4   8   -7.18    9.04
  13  -4   8   14.52   11.28
  13  -4   7    8.79    7.88
  13  -4   7  -16.24   10.74
  13  -4   6   34.60    8.79
  13  -4   6   -0.08   11.42
  13  -4   5    6.98    9.02
  13  -4   5  -10.84   11.46
  13  -4   3   13.85    8.08
  13  -4   3   -4.56   11.85
  13  -4   2    5.56    7.39
  13  -4   2    5.08   11.92
  13  -4  -2   -3.46    7.64
  13  -4  -3   16.85    7.83
  13  -4  -8    7.33    8.12
  14  -4   6  -10.51    9.06
  14  -4   6    1.47   11.51
  14  -4   3   -3.12    8.49
  14  -4   3    0.70   10.89
  14  -4   2   12.64    9.83
  14  -4   2   -1.98   10.96
  14  -4   0   14.71    8.68
  14  -4   0  -13.28    8.99
  14  -4  -2   -0.30    8.75
  14  -4  -2  -10.27    8.03
  14  -4  -3   -3.71    8.85
  14  -4  -3    0.34    7.77
  14  -4  -4    6.30    8.83
  14  -4  -4  -13.11    7.28
  14  -4  -5  -15.48    9.11
  14  -4  -6   12.84    9.76
 -12  -5   3   18.85    8.14
  12   5  -3   30.19    9.63
 -12  -5   2   33.93    9.49
  12   5  -2   26.07    8.36
 -12  -5   1    8.21    8.95
  12   5  -1   -1.56    9.08
  12   5   0    2.26    8.70
  12   5   1   14.34    9.25
  12   5   2   14.58    9.81
  12   5   3   38.64    9.77
 -11  -5   7   26.74    9.45
  11   5  -7   13.21    7.99
 -11  -5   6   14.14    9.52
  11   5  -6  -18.48    8.85
 -11  -5   5    4.83    8.44
  11   5  -5   21.17    8.78
 -11  -5   4   19.37   10.04
  11   5  -4   22.91    8.84
 -11  -5   3   69.35   10.77
  11   5  -3   63.71    9.99
 -11  -5   2   14.27   10.08
  11   5  -2   16.84    9.56
 -11  -5   1   25.03   10.27
  11   5  -1   31.17    9.77
  11   5   0    9.95    9.38
  11   5   1   28.95    9.88
  11   5   2   10.69    9.59
  11   5   3   45.51    9.81
  11   5   4    2.00    9.26
  11   5   5   -4.06    9.30
  11   5   6   -0.49    8.50
  11   5   6   -5.86   10.38
  11   5   7   -3.67   11.79
  11   5   7   11.98    9.03
 -10  -5   9   -2.02    9.33
  10   5  -9   -0.95    9.74
 -10  -5   8   13.24    9.73
  10   5  -8   10.91    7.83
 -10  -5   7    6.89    9.89
  10   5  -7  -15.72    9.04
 -10  -5   6    0.42    9.86
  10   5  -6   -6.11    9.76
 -10  -5   5   58.61   10.28
  10   5  -5   41.92    9.94
 -10  -5   4   12.10    9.73
  10   5  -4   -1.83    9.64
 -10  -5   3    4.47    9.65
  10   5  -3   34.51    9.31
 -10  -5   2    4.00    9.47
  10   5  -2   24.78   10.31
 -10  -5   1    8.45    9.87
  10   5  -1    8.88   10.18
  10   5   0   16.89   10.19
  10   5   1   27.95   10.82
  10   5   2   30.54   10.48
  10   5   3    0.19    9.44
  10   5   4   -6.60    9.02
  10   5   5   68.34   10.04
  10   5   6   24.87   10.72
  10   5   6    6.39    9.12
  10   5   7   -9.09    9.94
  10   5   7   -9.03    8.81
  10   5   8   -2.95   10.49
  10   5   8   -4.73    7.85
  10   5   9   12.91   10.65
  10   5   9   -2.48    8.35
  -9  -5  10    5.09    9.69
   9   5 -10   11.04    8.69
  -9  -5   9   14.56   10.16
   9   5  -9   25.90    9.99
  -9  -5   8   21.60   10.24
   9   5  -8   11.67   10.08
  -9  -5   7   15.63    8.39
   9   5  -7   25.05    9.95
  -9  -5   6    3.20    9.77
   9   5  -6   19.36   10.47
  -9  -5   5   21.02   10.04
   9   5  -5   -2.33   10.62
  -9  -5   4  -14.92    9.96
   9   5  -4   17.74   10.87
  -9  -5   3  -12.28    9.47
   9   5  -3    9.07   10.50
  -9  -5   2   18.62    9.50
   9   5  -2   21.32   10.05
  -9  -5   1   26.30    9.51
   9   5  -1   22.03    9.63
   9   5   0   -4.02    9.38
   9   5   1   32.07   10.72
   9   5   2  -13.14   10.77
   9   5   3    9.83    9.18
   9   5   4   15.47   10.31
   9   5   5  -17.42   10.11
   9   5   6   25.95    9.55
   9   5   6    3.27   10.31
   9   5   7   15.88    9.56
   9   5   7    9.60   10.98
   9   5   8   27.53   10.23
   9   5   8   27.04   10.60
   9   5   9  -10.27   10.22
   9   5   9    8.37    8.61
   9   5  10   -1.27    8.14
   9   5  10  -13.13   10.06
  -8  -5  12    1.16   10.86
   8   5 -12  -18.85   10.37
  -8  -5  11   16.58   10.07
   8   5 -11    3.81   10.31
  -8  -5  10   14.75   10.42
   8   5 -10   33.51    9.55
  -8  -5   9   -0.18    8.86
   8   5  -9    8.24   10.86
  -8  -5   8   20.56    9.83
   8   5  -8   15.97   11.65
  -8  -5   7   10.78    9.84
   8   5  -7   16.67   10.53
  -8  -5   6   24.71    9.76
   8   5  -6   41.46   11.32
  -8  -5   5   95.63   10.66
   8   5  -5   84.67   12.11
  -8  -5   4   21.07   11.17
   8   5  -4   18.46   11.07
  -8  -5   3    0.01    9.75
   8   5  -3   30.45   11.59
  -8  -5   2   10.47    9.90
   8   5  -2    1.12    9.31
  -8  -5   1   -0.32   10.75
   8   5  -1   10.35    9.59
   8   5   0   32.77    9.81
   8   5   1    0.56   10.05
   8   5   2    1.57    9.39
   8   5   3   32.77    9.48
   8   5   4   11.08    9.06
   8   5   5   64.11   10.89
   8   5   5   74.85   11.17
   8   5   6   12.32   10.77
   8   5   6    6.36   10.63
   8   5   7   23.80   10.44
   8   5   7    0.96   10.61
   8   5   8   18.12   10.29
   8   5   8    4.22    9.50
   8   5   9   -9.20   10.36
   8   5   9   -0.42    9.00
   8   5  10    4.69    9.97
   8   5  10   -0.37    8.70
   8   5  11   20.94    8.11
   8   5  11    6.25   10.73
  -7  -5  12   11.27    9.94
   7   5 -12   14.55   10.49
  -7  -5  11   22.24   11.30
   7   5 -11   18.46   11.25
  -7  -5  10    8.90   11.38
   7   5 -10   21.44   11.20
  -7  -5   9    6.76   10.41
   7   5  -9   29.55   12.33
  -7  -5   8  -14.26    9.65
   7   5  -8   -0.12   11.30
  -7  -5   7   38.91    9.95
   7   5  -7   55.71   11.69
  -7  -5   6    4.67    9.65
   7   5  -6    7.97   10.72
  -7  -5   5   22.79   11.35
   7   5  -5    9.28   10.69
  -7  -5   4   76.88   11.00
   7   5  -4   58.08   11.40
  -7  -5   3   25.64   10.26
   7   5  -3    5.50   10.26
  -7  -5   2   13.67    9.94
   7   5  -2    3.85   10.51
  -7  -5   1   14.17   10.10
   7   5  -1   19.91    9.43
   7   5   0   23.83   10.00
   7   5   1   11.49    9.28
   7   5   2   -8.13    9.44
   7   5   3    4.62    8.78
   7   5   4   34.24    9.52
   7   5   5    4.52   11.20
   7   5   5    7.12    8.75
   7   5   6   23.59   10.46
   7   5   6   22.19   10.54
   7   5   7   35.99   11.54
   7   5   7   39.73   11.25
   7   5   8    2.92   10.88
   7   5   8    8.08   11.10
   7   5   9   39.36   11.53
   7   5   9   13.68   10.71
   7   5  10   -3.49   10.32
   7   5  10    6.07    9.10
   7   5  11   34.24   11.41
   7   5  12   -9.51    7.65
   7   5  12  -11.77   10.65
  -6  -5  13   19.35   10.88
   6   5 -13   16.56   10.44
  -6  -5  12   11.91   11.45
   6   5 -12   34.28   10.94
   6   5 -11   84.47   12.48
  -6  -5  10   41.19   11.27
   6   5 -10   26.42   11.55
  -6  -5   9   63.47   11.66
   6   5  -9   32.62   11.74
  -6  -5   8    5.57   10.47
   6   5  -8    0.49   10.95
  -6  -5   7   -6.84   10.49
   6   5  -7  -15.16   11.16
  -6  -5   6   24.07   10.18
   6   5  -6   16.27   10.80
  -6  -5   5   21.76    9.81
   6   5  -5   -2.67   10.12
  -6  -5   4   35.02   10.04
   6   5  -4   16.06   10.07
  -6  -5   3   12.80    9.48
   6   5  -3    0.79   10.52
  -6  -5   2   60.57   11.14
   6   5  -2   66.19   11.20
  -6  -5   1   -4.23    9.18
   6   5  -1   -1.32    9.28
   6   5   0   -2.90    9.25
   6   5   1   -1.48    9.75
   6   5   2   73.12   10.44
   6   5   3    8.46    9.54
   6   5   4   19.83    9.03
   6   5   5   27.19   11.22
   6   5   5    5.59    7.89
   6   5   6   22.77   10.78
   6   5   6   13.46    9.29
   6   5   7    7.58   11.11
   6   5   7    5.72   10.23
   6   5   8   15.67   10.89
   6   5   8   18.86   10.62
   6   5   9   55.68   11.24
   6   5   9   40.82   11.31
   6   5  10  -19.14   11.06
   6   5  10   17.13   10.16
   6   5  11   17.25   11.28
   6   5  12   26.02   12.39
   6   5  12   10.12    9.30
   6   5  13   -6.77   11.62
   6   5  13   -6.77    8.00
  -5  -5  14    1.91   10.52
   5   5 -14   14.54   10.38
  -5  -5  13  -10.64   10.75
   5   5 -13   15.01   10.80
  -5  -5  12   27.19   11.76
   5   5 -12   -2.03   10.82
  -5  -5  11   90.95   13.52
   5   5 -11   66.72   12.63
   5   5 -10   38.38   11.40
  -5  -5   9   30.58   11.32
   5   5  -9   29.65   10.53
  -5  -5   8   -4.28   11.09
   5   5  -8   12.88   11.13
  -5  -5   7   27.38   10.30
   5   5  -7   36.87   11.87
  -5  -5   6   13.31   11.01
   5   5  -6   12.04   10.49
  -5  -5   5    2.31    9.38
   5   5  -5   18.85   10.47
  -5  -5   4   76.95   10.80
   5   5  -4   93.29   11.36
  -5  -5   3  115.71   10.40
   5   5  -3  121.75   11.85
  -5  -5   2  126.43   10.40
   5   5  -2   84.60   11.01
  -5  -5   1   27.84    9.19
   5   5  -1   45.32   10.71
   5   5   0   42.15   10.14
   5   5   1   13.18    9.48
   5   5   2   47.99    9.91
   5   5   3   90.63   10.55
   5   5   4   73.69   11.04
   5   5   4   54.96   10.39
   5   5   5   10.08   10.06
   5   5   5   18.81    8.52
   5   5   6   -2.49    8.43
   5   5   6    3.28    9.89
   5   5   7    0.87    9.08
   5   5   7   22.11   10.51
   5   5   8   14.79    9.90
   5   5   8   -1.75   10.32
   5   5   9   24.11   10.63
   5   5   9   -2.47   10.74
   5   5  10   22.33    9.09
   5   5  10   28.62   11.58
   5   5  11   52.45   12.96
   5   5  11   37.92    9.25
   5   5  12   14.00    9.12
   5   5  12   14.68   12.27
   5   5  13    5.35   11.51
   5   5  13   20.15    8.76
   5   5  14   -0.37   11.94
   5   5  14    6.69    9.09
  -4  -5  14   -9.84   10.58
   4   5 -14   26.18   10.16
  -4  -5  13   -3.24   11.34
   4   5 -13    8.70   11.02
  -4  -5  12    3.66   11.65
   4   5 -12   -0.92   11.77
  -4  -5  11   46.14   12.39
   4   5 -11   36.27   11.46
  -4  -5  10   25.02   12.43
   4   5 -10   18.59   10.78
   4   5  -9   36.57   10.58
  -4  -5   8    4.89   10.70
   4   5  -8   24.20   11.39
  -4  -5   7   38.33   11.69
   4   5  -7   22.09   10.45
  -4  -5   6   65.61   11.10
   4   5  -6   61.05   11.71
  -4  -5   5    9.48    9.54
   4   5  -5   -0.03   10.86
  -4  -5   4   25.54    9.29
   4   5  -4   11.45   11.03
  -4  -5   3    9.24    8.52
   4   5  -3   11.97   10.54
  -4  -5   2   38.40    8.37
   4   5  -2   45.55   11.13
  -4  -5   1   40.16    8.69
   4   5  -1   42.01   10.27
   4   5   0   81.87   10.53
   4   5   1   42.13    9.11
   4   5   2   31.94    8.72
   4   5   3   43.64    9.66
   4   5   3   54.07    8.98
   4   5   4   51.62   10.33
   4   5   4   42.48    8.48
   4   5   5    0.26   10.09
   4   5   5   -1.33    7.60
   4   5   6   33.06   10.64
   4   5   6   26.57    8.57
   4   5   7    6.78    8.84
   4   5   7    6.56   10.34
   4   5   8   -9.97   10.18
   4   5   8   20.90    9.44
   4   5   9   37.18   11.60
   4   5   9   41.23    9.40
   4   5  10   13.52    8.96
   4   5  10    1.75   11.37
   4   5  11   23.36   11.74
   4   5  11   32.74    8.44
   4   5  12   -2.05    8.53
   4   5  12   -6.80   11.89
   4   5  13   13.63   12.25
   4   5  13   17.81    9.16
   4   5  14   37.15   10.31
   4   5  14   14.51   12.46
  -3  -5  15    6.75   10.47
   3   5 -15   -2.49    9.25
  -3  -5  14   10.49   10.95
   3   5 -14   22.85   10.66
  -3  -5  13   16.05   11.35
   3   5 -13    7.02   11.28
  -3  -5  12   43.58   12.20
   3   5 -12   42.06   12.10
  -3  -5  11   -0.54   12.61
   3   5 -11    4.64   10.91
  -3  -5  10    4.67   12.51
   3   5 -10  199.86   14.21
  -3  -5   9   10.45   11.53
   3   5  -9   -3.13   10.96
   3   5  -8    0.47   10.03
  -3  -5   7   51.95   11.50
   3   5  -7   54.44   10.73
  -3  -5   6   16.80    9.54
   3   5  -6    4.20   10.96
  -3  -5   5    7.03    8.34
   3   5  -5   15.44   10.56
  -3  -5   4  101.93    9.20
   3   5  -4   97.58   11.55
  -3  -5   3   56.26    8.01
   3   5  -3   58.87   10.48
  -3  -5   2   -5.22    7.40
   3   5  -2   31.85    9.84
  -3  -5   1   62.66    7.39
   3   5  -1   66.48    9.97
   3   5   0   63.79   11.03
   3   5   1   99.17   11.08
   3   5   2  -13.57    9.96
   3   5   3   33.24    8.61
   3   5   3   31.67    9.26
   3   5   4   68.93    9.08
   3   5   4   77.95    9.66
   3   5   5    5.87    8.86
   3   5   5   16.51    9.31
   3   5   6   11.00    9.08
   3   5   6   16.84    9.97
   3   5   7   27.14    8.84
   3   5   7   30.47   10.74
   3   5   8    6.57    9.48
   3   5   8   -0.19   10.61
   3   5   9   16.64   11.15
   3   5   9   12.34   10.23
   3   5  10   -6.13   10.22
   3   5  10   11.40    8.23
   3   5  11   -6.88   10.76
   3   5  11   -7.30    7.61
   3   5  12    0.20   11.97
   3   5  12   10.61    8.65
   3   5  13   -0.58    9.35
   3   5  13   11.62   12.32
   3   5  14   13.73   12.58
   3   5  14   34.91    9.75
   3   5  15   10.01   10.33
   3   5  15   14.39   12.97
  -2  -5  15    9.04   10.79
   2   5 -15   10.00   10.25
  -2  -5  14    2.38   10.84
   2   5 -14   30.05   10.60
  -2  -5  13   24.33   12.03
   2   5 -13   36.74   11.23
  -2  -5  12   90.26   12.32
   2   5 -12   68.91   11.75
  -2  -5  11    4.89   12.85
   2   5 -11   25.34   11.44
  -2  -5  10  -16.73   11.96
   2   5 -10   17.73   11.48
  -2  -5   9   10.36   10.92
   2   5  -9   23.28   11.04
  -2  -5   8   18.89   10.35
   2   5  -8   29.07   10.18
  -2  -5   7    4.80    9.48
   2   5  -7    1.67    9.86
  -2  -5   6   66.23    9.48
   2   5  -6   54.93   11.10
  -2  -5   5   27.30    7.61
   2   5  -5   26.58    9.88
  -2  -5   4   -9.16    6.74
   2   5  -4   18.65    9.99
  -2  -5   3   95.99    8.32
   2   5  -3  100.56   11.27
  -2  -5   2  133.93    8.99
   2   5  -2  149.24   11.76
   2   5  -1   -3.62    9.19
   2   5   0    9.78    8.36
   2   5   1   15.39    7.94
   2   5   2  207.77   10.38
   2   5   2  185.59   10.13
   2   5   3   49.18    7.65
   2   5   3   48.76    7.78
   2   5   4    6.50    7.93
   2   5   4    8.26    7.31
   2   5   5    7.95    8.68
   2   5   5   14.11    6.71
   2   5   6   67.84    9.77
   2   5   6   90.93    8.27
   2   5   7   12.56    8.88
   2   5   7   14.16    7.15
   2   5   8    9.05    9.00
   2   5   8   17.60    7.52
   2   5  10    7.46   10.13
   2   5  10    1.15    9.38
   2   5  11   -1.60   11.37
   2   5  13   -1.34   12.47
   2   5  13   -5.58    9.68
   2   5  14   -2.21   12.55
   2   5  14   -7.50    9.36
   2   5  15  -12.47   12.85
   2   5  15  -13.38    9.49
  -1  -5  15   39.71   11.03
   1   5 -15   -0.47    9.26
  -1  -5  14    8.68   10.45
   1   5 -14   30.82   10.73
  -1  -5  13   29.24   11.31
   1   5 -13   -9.87   10.79
  -1  -5  12   27.28   11.07
   1   5 -12   30.97   11.63
  -1  -5  11   12.75   12.16
   1   5 -11  -26.82   10.74
  -1  -5  10   34.70   12.43
   1   5 -10   16.21   10.39
  -1  -5   9   -5.01   10.92
   1   5  -9   19.81   10.85
  -1  -5   8   33.90   10.83
   1   5  -8   29.88   10.73
  -1  -5   7    6.95    8.51
   1   5  -7   17.68   10.87
  -1  -5   6   21.19    7.98
   1   5  -6    7.11   11.42
  -1  -5   5   28.76    7.35
   1   5  -5   24.30   10.76
  -1  -5   4  114.98    8.59
   1   5  -4  112.89   12.16
  -1  -5   3  141.01    8.62
   1   5  -3  151.43   11.79
  -1  -5   2  155.59    8.35
   1   5  -2  139.35   10.22
   1   5  -1    9.29    7.11
   1   5   0   40.09    5.74
   1   5   0   22.77    6.17
   1   5   9    2.58    8.12
   1   5   9   -5.69    6.71
   1   5  10   13.62    8.48
   1   5  10   39.84    9.74
   1   5  11   -2.72   10.15
   1   5  12    7.14   10.98
   1   5  12   10.12    9.00
   1   5  13  -15.75   11.42
   1   5  13   -0.94    9.43
   1   5  14    3.95    9.71
   1   5  14    3.82   11.19
   1   5  15   -1.68   12.66
   1   5  15   20.30   10.48
   0  -5  15   25.27   11.92
   0   5 -15  -14.90    9.83
   0  -5  14   16.45   10.26
   0   5 -14   10.71   10.37
   0  -5  13    8.19   11.22
   0   5 -13   20.26   10.38
   0  -5  12   -5.58   10.51
   0   5 -12    6.75   11.28
   0  -5  11   12.75   10.98
   0   5 -11   -1.59   11.58
   0  -5  10   18.45   10.28
   0   5 -10    0.97   10.12
   0  -5   9  -36.38    9.53
   0   5  -9  -16.27   10.82
   0  -5   8    2.03    9.33
   0   5  -8    3.51   10.79
   0  -5   7   14.52    8.83
   0   5  -7    6.59   10.61
   0  -5   6   14.71    7.89
   0   5  -6   13.76    9.99
   0  -5   5   22.03    6.70
   0   5  -5   17.89    9.53
   0  -5   4   27.67    6.49
   0   5  -4   18.73    8.96
   0  -5   3   35.24    5.54
   0   5  -3   23.00    7.24
   0   5  -2   67.27    6.00
   0   5  10    0.37    5.29
   0   5  11   20.76    7.59
   0   5  11    9.69    7.22
   0   5  12   10.35    8.80
   0   5  13   17.25    8.44
   0   5  13    3.75    9.60
   0   5  14    8.68    9.77
   0   5  14   18.03   10.26
   0   5  15   -8.29   11.05
   1  -5  15   34.44   10.89
  -1   5 -15   -4.23   10.25
   1  -5  14   15.87   11.07
  -1   5 -14   11.78   10.98
   1  -5  13   20.31   10.83
  -1   5 -13   -7.59   10.40
   1  -5  12    9.01   10.37
  -1   5 -12   12.14   10.79
   1  -5  11   39.27   11.11
  -1   5 -11    8.51   11.55
   1  -5  10  -13.35   10.61
  -1   5 -10   10.22   10.66
   1  -5   9    3.55    9.43
  -1   5  -9  -13.17   10.42
   1  -5   8   65.51    9.63
  -1   5  -8   69.00   11.36
   1  -5   7    9.71    8.45
  -1   5  -7    8.21    9.78
  -1   5  -6   28.37    9.61
   1  -5   5    5.78    6.56
  -1   5  -5    1.12    7.76
  -1   5  -4   79.98    7.13
  -1   5  14   24.88    8.64
  -1   5  15   12.95   10.13
   2  -5  15  -20.30    9.96
  -2   5 -15   -9.88    9.77
   2  -5  14   24.00   10.71
  -2   5 -14   -2.18    9.75
   2  -5  13    5.37   10.60
  -2   5 -13    3.18   10.64
   2  -5  12   73.67   11.34
  -2   5 -12   49.86   10.87
   2  -5  11   19.74   10.73
  -2   5 -11   -1.20   10.01
   2  -5  10   -7.49    9.45
  -2   5 -10   -1.08   10.19
   2  -5   9   22.54    8.61
  -2   5  -9   -4.86   10.59
   2  -5   8   12.76    8.43
  -2   5  -8   -2.42    9.56
   2  -5   7   23.17    7.71
  -2   5  -7   31.37    9.41
   2  -5   6   70.06    7.71
  -2   5  -6   63.68    8.69
   3  -5  15   -6.45    9.61
  -3   5 -15   27.22   10.04
   3  -5  14   30.67   10.44
  -3   5 -14    7.17   10.02
   3  -5  13   11.42   10.45
  -3   5 -13   25.30    9.98
   3  -5  12   25.48   10.09
  -3   5 -12   15.69   10.81
   3  -5  11    8.91    9.38
  -3   5 -11   29.87   10.76
   3  -5  10   -9.60    9.75
  -3   5 -10   -1.48    9.93
   3  -5   9    5.13    9.40
  -3   5  -9    5.82    9.81
   3  -5   8   10.23    8.10
  -3   5  -8   15.80    9.50
   3  -5   7   35.09    7.53
   4  -5  14   15.92    9.90
   4  -5  13    3.19   10.25
   4  -5  12   17.95    9.93
   4  -5  11   25.43    9.50
   4  -5  10   13.08    9.53
   4  -5   9   34.87   10.07
   4  -5   8    6.57    7.89
   4  -5   7   11.84    6.86
   4  -5   6   11.83    5.93
   5  -5  14    8.63    9.50
   5  -5  13  -25.57   10.09
   5  -5  12    1.17   10.21
   5  -5  11   52.97   10.14
   5  -5  10   30.75    9.75
   5  -5   9   15.90    9.63
   5  -5   8   -3.91    8.61
   5  -5   7    3.15    6.54
   5  -5   7   14.57    7.07
   5  -5   6   -0.04    5.52
   6  -5  13  -13.56    9.86
   6  -5  12   14.97    9.93
   6  -5  11   43.79   10.39
   6  -5  10   -2.81    9.23
   6  -5   9   49.33    9.75
   6  -5   9   32.67    7.75
   6  -5   8    0.43    7.59
   6  -5   8   -3.05    8.48
   6  -5   7    3.50    6.38
   7  -5  13    3.15   11.06
   7  -5  12   -5.50   10.08
   7  -5  11   14.35    9.96
   7  -5  11   -2.19    9.52
   7  -5  10    5.27    9.01
   7  -5  10    7.08    9.50
   7  -5   9   13.11    8.70
   7  -5   9   15.77    9.26
   7  -5   8    1.94    7.17
   7  -5   8   -0.43    8.23
   7  -5   7   15.60    6.59
   8  -5  12  -18.83   12.37
   8  -5  12   14.85   10.73
   8  -5  11   16.05   12.98
   8  -5  11    3.87   10.35
   8  -5  10    9.47    9.48
   8  -5  10    5.06    9.58
   8  -5   9    1.42    8.19
   8  -5   9   -3.95    8.94
   8  -5   8    3.18    8.44
   8  -5   8    0.87    7.71
   8  -5   7    1.57    6.75
   9  -5  10    2.55    9.81
   9  -5  10  -30.51   14.17
   9  -5   9    6.63    8.38
   9  -5   9  -11.67    9.29
   9  -5   8   18.25    8.10
   9  -5   8   19.69    8.13
   9  -5   7   10.50    7.12
  10  -5   7    7.21    6.90
   8   6  -2   14.13   10.19
   8   6  -1    7.68    9.46
   8   6   0   -0.25    9.51
   8   6   1   11.26    8.83
   8   6   2    3.56    9.55
  -7  -6   5    4.29    8.70
   7   6  -5   10.19   10.02
  -7  -6   4    7.62    9.28
   7   6  -4    2.48   10.33
  -7  -6   3   -6.11    9.31
   7   6  -3    4.87    9.27
   7   6  -2    4.84    9.75
   7   6  -1    8.88    9.56
   7   6   0   57.22   10.06
   7   6   1    8.72    9.31
   7   6   2   30.98    9.36
   7   6   3   10.63    9.02
   7   6   3    7.83   10.31
   7   6   4    4.21    8.93
   7   6   4   14.88   10.63
   7   6   5   11.01   10.74
  -6  -6   7   10.10    8.76
   6   6  -7   13.03   11.45
  -6  -6   6   -7.22    9.20
   6   6  -6    8.50    9.72
  -6  -6   5  -10.70    9.30
   6   6  -5    4.89   10.89
  -6  -6   4    9.39    9.34
   6   6  -4   10.73   10.88
  -6  -6   3   13.66    9.12
   6   6  -3    1.26   10.92
   6   6  -2   -2.45   10.91
   6   6  -1   -2.32    9.58
   6   6   0   19.29    9.53
   6   6   1   -3.22    9.18
   6   6   2   13.61    9.59
   6   6   2    7.44    9.35
   6   6   3    9.47    9.89
   6   6   3    4.77    9.26
   6   6   4   -3.05   10.03
   6   6   4   20.16    9.15
   6   6   5   -8.85    9.70
   6   6   5   -3.22    8.58
   6   6   6   -2.49    9.26
   6   6   6   -6.42   10.46
   6   6   7   12.24   11.31
  -5  -6   8   23.25    9.56
   5   6  -8   16.27   11.16
  -5  -6   7   -3.56    8.36
   5   6  -7   -0.17   10.40
  -5  -6   6    8.13    9.30
   5   6  -6   16.42   10.91
  -5  -6   5   29.89    9.16
   5   6  -5   14.44   10.76
  -5  -6   4    8.81    8.74
   5   6  -4   -0.91   10.76
  -5  -6   3   12.89    8.68
   5   6  -3   10.33   11.13
   5   6  -2   -4.55   11.47
   5   6  -1   -5.04   11.24
   5   6   0   19.29   11.71
   5   6   1   11.53   11.28
   5   6   2   21.13    9.04
   5   6   2   19.07   11.51
   5   6   3   15.37    9.31
   5   6   3   19.24   10.56
   5   6   4   -3.18    9.03
   5   6   4   -7.78   10.42
   5   6   5   16.61    9.65
   5   6   6    2.35   10.06
   5   6   6   21.47   10.86
   5   6   7    3.83   11.03
   5   6   8   12.54   11.09
  -4  -6   9    9.40    9.05
   4   6  -9   14.20   10.11
  -4  -6   8    8.00    9.45
   4   6  -8    4.87   10.57
  -4  -6   7    8.53    9.08
   4   6  -7    4.31   10.53
  -4  -6   6  -15.57    9.58
   4   6  -6   -5.36   10.55
  -4  -6   5   13.09    8.40
   4   6  -5    0.91   10.36
  -4  -6   4   24.57    9.22
   4   6  -4   18.42   10.98
   4   6  -3   -2.09   11.39
   4   6  -2   16.65   11.05
   4   6  -1   14.83   11.27
   4   6   0  101.29   12.57
   4   6   1   18.46   10.58
   4   6   1   31.24    8.07
   4   6   2   24.78    8.08
   4   6   3   -2.65    7.78
  -3  -6   9    0.45    9.61
   3   6  -9    0.15   10.19
  -3  -6   8   12.00    9.97
   3   6  -8   -2.22   10.28
  -3  -6   7   16.45    9.37
   3   6  -7    2.08   10.33
  -3  -6   6    7.43    8.83
   3   6  -6    3.43   10.88
  -3  -6   5   57.27    9.73
   3   6  -5   41.75   11.98
  -3  -6   4   18.75    9.04
   3   6  -4   -1.67   11.61
   3   6  -3   12.46   10.61
   3   6  -2    5.03    9.85
  -2  -6  10   11.75   11.06
  -2  -6   9   17.03    9.63
   2   6  -9   16.18   10.29
  -2  -6   8   -8.74    9.39
   2   6  -8   21.62   10.46
  -2  -6   7   10.90    7.96
   2   6  -7  -15.99   10.54
  -2  -6   6   -4.67    8.41
   2   6  -6   23.45   10.71
  -2  -6   5   -5.39    8.45
   2   6  -5   12.27   10.28
  -2  -6   4   22.09    7.76
   2   6  -4   16.07    9.09
  -1  -6  10   -0.35   10.51
   1   6 -10    2.29   11.50
  -1  -6   9    5.55    9.57
   1   6  -9   17.53   10.11
  -1  -6   8    8.29    9.22
   1   6  -8   18.68   10.86
  -1  -6   7   -2.24    8.27
   1   6  -7   -2.88   10.78
  -1  -6   6   19.18    8.22
   1   6  -6    4.86    9.79
   0  -6  10   -9.74   10.15
   0   6 -10   -3.91   10.29
   0  -6   9   20.37    9.75
   0   6  -9   20.57   10.65
   0  -6   8   -1.57    8.35
   0  -6   7   41.73    7.79
   0   6  -7   11.42    9.01
   1  -6   9    7.51    8.77
  -1   6  -9    3.41   10.78
   1  -6   8   -6.46    7.10
  -1   6  -8    7.69    9.44
   2  -6   9    4.26    8.12
   0   0   0    0.00    0.00
 
_computing_structure_solution     'SHELXT 2018/2 (Sheldrick, 2018)'
;
_shelx_hkl_checksum              78028
