# Supplementary material for: Experimental and Computational Investigation of the Oxime Bond Stereochemistry in c-Jun N-terminal Kinase 3 Inhibitors 11H-Indeno[1,2-b]quinoxalin-11-one Oxime and Tryptanthrin-6-oxime
Source: Pharmaceutics. 2023 Jun 23;15(7):1802. doi: 10.3390/pharmaceutics15071802 (PMC10383563; doi:10.3390/pharmaceutics15071802)
Supplement: Supplementary file 1 [file pharmaceutics-15-01802-s001.zip › 2249117.cif]

data_iq1a_mi_a_sq
 
_audit_creation_method            'SHELXL-2018/3'
_shelx_SHELXL_version_number      '2018/3'
_chemical_name_systematic         ?
_chemical_name_common             ?
_chemical_melting_point           ?
_chemical_formula_moiety          ?
_chemical_formula_sum
 'C15 H9 N3 O' 
_chemical_formula_weight          247.2556

loop_
 _atom_type_symbol
 _atom_type_description
 _atom_type_scat_dispersion_real
 _atom_type_scat_dispersion_imag
 _atom_type_scat_source
 'C'  'C'   0.0181   0.0091
 'International Tables Vol C Tables 4.2.6.8 and 6.1.1.4'
 'H'  'H'   0.0000   0.0000
 'International Tables Vol C Tables 4.2.6.8 and 6.1.1.4'
 'N'  'N'   0.0311   0.0180
 'International Tables Vol C Tables 4.2.6.8 and 6.1.1.4'
 'O'  'O'   0.0492   0.0322
 'International Tables Vol C Tables 4.2.6.8 and 6.1.1.4'
 
_space_group_crystal_system       monoclinic
_space_group_IT_number            9
_space_group_name_H-M_alt         'I a'
_space_group_name_Hall            'I -2ya'
 
_shelx_space_group_comment
;
The symmetry employed for this shelxl refinement is uniquely defined
by the following loop, which should always be used as a source of
symmetry information in preference to the above space-group names.
They are only intended as comments.
;
 
loop_
 _space_group_symop_operation_xyz
 'x, y, z'
 'x+1/2, -y, z'
 'x+1/2, y+1/2, z+1/2'
 'x+1, -y+1/2, z+1/2'
 
_cell_length_a                    4.49610(10)
_cell_length_b                    23.1804(4)
_cell_length_c                    14.3978(3)
_cell_angle_alpha                 90
_cell_angle_beta                  98.8120(10)
_cell_angle_gamma                 90
_cell_volume                      1482.85(5)
_cell_formula_units_Z             4
_cell_measurement_temperature     150(2)
_cell_measurement_reflns_used      4413
_cell_measurement_theta_min        3.65
_cell_measurement_theta_max       66.51
 
_exptl_crystal_description        plate
_exptl_crystal_colour             colourless
_exptl_crystal_density_meas       ?
_exptl_crystal_density_method     ?
_exptl_crystal_density_diffrn     1.108          
_exptl_crystal_F_000              512
_exptl_transmission_factor_min    ?
_exptl_transmission_factor_max    ?
_exptl_crystal_size_max           0.170000
_exptl_crystal_size_mid           0.100000
_exptl_crystal_size_min           0.050000
_exptl_absorpt_coefficient_mu     0.587
_shelx_estimated_absorpt_T_min    0.009
_shelx_estimated_absorpt_T_max    0.014
_exptl_absorpt_correction_type    multi-scan
_exptl_absorpt_correction_T_min   0.6891
_exptl_absorpt_correction_T_max   0.7528
_exptl_absorpt_process_details
;
 SADABS 2016/2: Krause, L., Herbst-Irmer, R., Sheldrick G.M. & Stalke D.,
 J. Appl. Cryst. 48 (2015) 3-10
;
_exptl_absorpt_special_details    ?
_diffrn_ambient_temperature       150(2)
_diffrn_radiation_wavelength      1.54178
_diffrn_radiation_type            CuK\a
_diffrn_source                    'Incoatec IuS3.0 microfocus X-ray tube'
_diffrn_radiation_monochromator   'Incoatec HELIOS multilayer mirrors'
_diffrn_measurement_device_type   'Bruker D8 Venture diffractometer'
_diffrn_measurement_device        'three-circle diffractometer'
_diffrn_measurement_method        '\w and \f scans'
_diffrn_detector_type             'Bruker PHOTON III area detector'
_diffrn_detector                  PIXEL
_diffrn_detector_area_resol_mean  7.41
_diffrn_reflns_number             4268
_diffrn_reflns_av_unetI/netI      0.0317
_diffrn_reflns_av_R_equivalents   0.0232
_diffrn_reflns_limit_h_min        -5
_diffrn_reflns_limit_h_max        5
_diffrn_reflns_limit_k_min        -27
_diffrn_reflns_limit_k_max        27
_diffrn_reflns_limit_l_min        -14
_diffrn_reflns_limit_l_max        17
_diffrn_reflns_theta_min          3.645
_diffrn_reflns_theta_max          66.438
_diffrn_reflns_theta_full         66.438
_diffrn_measured_fraction_theta_max   0.998
_diffrn_measured_fraction_theta_full  0.998
_diffrn_reflns_Laue_measured_fraction_max    0.998
_diffrn_reflns_Laue_measured_fraction_full   0.998
_diffrn_reflns_point_group_measured_fraction_max   0.781
_diffrn_reflns_point_group_measured_fraction_full  0.781
_reflns_number_total              2054
_reflns_number_gt                 1983
_reflns_threshold_expression      'I > 2\s(I)'
_reflns_Friedel_coverage          0.558
_reflns_Friedel_fraction_max      0.563
_reflns_Friedel_fraction_full     0.563
 
_reflns_special_details
;
 Reflections were merged by SHELXL according to the crystal
 class for the calculation of statistics and refinement.
 
 Structure factors included contributions from the .fab file.
 
 _reflns_Friedel_fraction is defined as the number of unique
 Friedel pairs measured divided by the number that would be
 possible theoretically, ignoring centric projections and
 systematic absences.
;
 
_computing_cell_refinement        'SAINT (Bruker-AXS, 2016)'
_computing_data_collection        'APEX3 (Bruker-AXS, 2016)'
_computing_data_reduction         'SAINT (Bruker-AXS, 2016)'
_computing_structure_solution    'SHELXS-97 (Sheldrick 2008)'
_computing_structure_refinement  'SHELXL-2013 (Sheldrick 2013)'
_computing_molecular_graphics    'Bruker SHELXTL'
_computing_publication_material  'Bruker SHELXTL'
_refine_special_details           ?
_refine_ls_structure_factor_coef  Fsqd
_refine_ls_matrix_type            full
_refine_ls_weighting_scheme       calc
_refine_ls_weighting_details
'w=1/[\s^2^(Fo^2^)+(0.0766P)^2^+0.2245P] where P=(Fo^2^+2Fc^2^)/3'
_atom_sites_solution_primary      dual-space
_atom_sites_solution_secondary    ?
_atom_sites_solution_hydrogens    mixed
_refine_ls_hydrogen_treatment     mixed
_refine_ls_extinction_method      none
_refine_ls_extinction_coef        .
_refine_ls_abs_structure_details
;
 Flack x determined using 687 quotients [(I+)-(I-)]/[(I+)+(I-)]
 (Parsons, Flack and Wagner, Acta Cryst. B69 (2013) 249-259).
;
_refine_ls_abs_structure_Flack    0.26(18)
_chemical_absolute_configuration  ?
_refine_ls_number_reflns          2054
_refine_ls_number_parameters      175
_refine_ls_number_restraints      2
_refine_ls_R_factor_all           0.0379
_refine_ls_R_factor_gt            0.0368
_refine_ls_wR_factor_ref          0.1062
_refine_ls_wR_factor_gt           0.1053
_refine_ls_goodness_of_fit_ref    1.061
_refine_ls_restrained_S_all       1.060
_refine_ls_shift/su_max           0.040
_refine_ls_shift/su_mean          0.004
 
loop_
 _atom_site_label
 _atom_site_type_symbol
 _atom_site_fract_x
 _atom_site_fract_y
 _atom_site_fract_z
 _atom_site_U_iso_or_equiv
 _atom_site_adp_type
 _atom_site_occupancy
 _atom_site_site_symmetry_order  
 _atom_site_calc_flag
 _atom_site_refinement_flags_posn
 _atom_site_refinement_flags_adp
 _atom_site_refinement_flags_occupancy
 _atom_site_disorder_assembly
 _atom_site_disorder_group
O1 O 0.3088(5) 0.82720(9) 0.68033(16) 0.0445(5) Uani 1 1 d . . . . .
H1 H 0.335(11) 0.8281(19) 0.736(4) 0.067 Uiso 1 1 d . U . . .
N1 N 0.5182(5) 0.68016(9) 0.36828(17) 0.0347(5) Uani 1 1 d . . . . .
C1 C 0.7417(6) 0.64347(11) 0.40864(19) 0.0345(6) Uani 1 1 d . . . . .
N2 N 0.7621(5) 0.68715(10) 0.56462(16) 0.0364(5) Uani 1 1 d . . . . .
C2 C 0.8610(6) 0.64687(11) 0.50520(19) 0.0351(6) Uani 1 1 d . . . . .
N3 N 0.4703(6) 0.78080(9) 0.65334(18) 0.0408(6) Uani 1 1 d . . . . .
C3 C 1.0888(6) 0.60826(13) 0.5426(2) 0.0411(7) Uani 1 1 d . . . . .
H3 H 1.171236 0.610376 0.607367 0.049 Uiso 1 1 calc R U . . .
C4 C 1.1928(6) 0.56768(12) 0.4868(3) 0.0443(7) Uani 1 1 d . . . . .
H4 H 1.346409 0.541699 0.513036 0.053 Uiso 1 1 calc R U . . .
C5 C 1.0742(7) 0.56402(12) 0.3905(2) 0.0443(7) Uani 1 1 d . . . . .
H5 H 1.147928 0.535664 0.352203 0.053 Uiso 1 1 calc R U . . .
C6 C 0.8525(6) 0.60137(12) 0.3522(2) 0.0413(6) Uani 1 1 d . . . . .
H6 H 0.773287 0.598853 0.287222 0.050 Uiso 1 1 calc R U . . .
C7 C 0.4309(6) 0.71864(11) 0.42454(18) 0.0336(6) Uani 1 1 d . . . . .
C8 C 0.5538(6) 0.72210(12) 0.52248(19) 0.0347(6) Uani 1 1 d . . . . .
C9 C 0.2046(6) 0.76426(11) 0.4040(2) 0.0343(6) Uani 1 1 d . . . . .
C10 C 0.1869(6) 0.79477(11) 0.4873(2) 0.0358(6) Uani 1 1 d . . . . .
C11 C 0.4024(6) 0.76951(11) 0.5647(2) 0.0371(6) Uani 1 1 d . . . . .
C12 C 0.0261(6) 0.77941(12) 0.3199(2) 0.0391(6) Uani 1 1 d . . . . .
H12 H 0.039528 0.758972 0.263480 0.047 Uiso 1 1 calc R U . . .
C13 C -0.1711(7) 0.82499(12) 0.3207(2) 0.0416(7) Uani 1 1 d . . . . .
H13 H -0.295958 0.835834 0.264118 0.050 Uiso 1 1 calc R U . . .
C14 C -0.1903(7) 0.85504(12) 0.4021(2) 0.0449(7) Uani 1 1 d . . . . .
H14 H -0.329419 0.886017 0.400354 0.054 Uiso 1 1 calc R U . . .
C15 C -0.0119(7) 0.84131(11) 0.4868(2) 0.0405(6) Uani 1 1 d . . . . .
H15 H -0.024402 0.862710 0.542382 0.049 Uiso 1 1 calc R U . . .
 
loop_
 _atom_site_aniso_label
 _atom_site_aniso_U_11
 _atom_site_aniso_U_22
 _atom_site_aniso_U_33
 _atom_site_aniso_U_23
 _atom_site_aniso_U_13
 _atom_site_aniso_U_12
O1 0.0540(12) 0.0446(11) 0.0358(11) -0.0044(9) 0.0097(9) 0.0019(9)
N1 0.0333(11) 0.0318(11) 0.0394(12) -0.0012(9) 0.0067(9) -0.0051(9)
C1 0.0326(13) 0.0293(12) 0.0420(15) 0.0001(10) 0.0072(11) -0.0073(10)
N2 0.0333(11) 0.0381(11) 0.0375(12) -0.0016(9) 0.0050(10) -0.0057(9)
C2 0.0318(13) 0.0344(13) 0.0399(15) 0.0010(10) 0.0084(11) -0.0082(10)
N3 0.0459(13) 0.0388(12) 0.0391(13) -0.0054(10) 0.0106(11) -0.0075(10)
C3 0.0362(14) 0.0410(15) 0.0457(16) 0.0013(11) 0.0048(12) -0.0071(11)
C4 0.0351(15) 0.0378(14) 0.0600(18) 0.0065(13) 0.0071(13) 0.0010(11)
C5 0.0409(16) 0.0327(14) 0.061(2) -0.0038(11) 0.0135(14) -0.0042(11)
C6 0.0386(15) 0.0377(14) 0.0481(16) -0.0045(11) 0.0085(12) -0.0071(11)
C7 0.0318(13) 0.0338(13) 0.0360(16) -0.0033(10) 0.0074(11) -0.0079(10)
C8 0.0302(13) 0.0352(13) 0.0398(15) -0.0027(10) 0.0086(11) -0.0072(10)
C9 0.0313(13) 0.0329(12) 0.0389(14) -0.0025(11) 0.0061(11) -0.0075(10)
C10 0.0313(12) 0.0326(12) 0.0443(15) -0.0043(11) 0.0087(11) -0.0067(10)
C11 0.0328(14) 0.0355(13) 0.0439(16) -0.0052(11) 0.0092(12) -0.0056(10)
C12 0.0378(15) 0.0424(15) 0.0370(15) -0.0008(11) 0.0052(12) -0.0067(11)
C13 0.0426(16) 0.0377(14) 0.0431(16) 0.0016(11) 0.0025(12) -0.0030(11)
C14 0.0425(15) 0.0357(14) 0.0559(19) 0.0020(12) 0.0055(14) 0.0012(12)
C15 0.0417(15) 0.0337(13) 0.0473(17) -0.0057(11) 0.0105(13) -0.0034(11)
 
_geom_special_details
;
 All esds (except the esd in the dihedral angle between two l.s. planes)
 are estimated using the full covariance matrix.  The cell esds are taken
 into account individually in the estimation of esds in distances, angles
 and torsion angles; correlations between esds in cell parameters are only
 used when they are defined by crystal symmetry.  An approximate (isotropic)
 treatment of cell esds is used for estimating esds involving l.s. planes.
;
 
loop_
 _geom_bond_atom_site_label_1
 _geom_bond_atom_site_label_2
 _geom_bond_distance
 _geom_bond_site_symmetry_2
 _geom_bond_publ_flag
O1 N3 1.386(3) . ?
O1 H1 0.79(5) . ?
N1 C7 1.305(4) . ?
N1 C1 1.375(4) . ?
C1 C6 1.409(4) . ?
C1 C2 1.414(4) . ?
N2 C8 1.314(4) . ?
N2 C2 1.385(4) . ?
C2 C3 1.404(4) . ?
N3 C11 1.293(4) . ?
C3 C4 1.366(5) . ?
C3 H3 0.9500 . ?
C4 C5 1.409(5) . ?
C4 H4 0.9500 . ?
C5 C6 1.371(4) . ?
C5 H5 0.9500 . ?
C6 H6 0.9500 . ?
C7 C8 1.436(4) . ?
C7 C9 1.466(4) . ?
C8 C11 1.472(4) . ?
C9 C12 1.391(4) . ?
C9 C10 1.405(4) . ?
C10 C15 1.400(4) . ?
C10 C11 1.481(4) . ?
C12 C13 1.381(4) . ?
C12 H12 0.9500 . ?
C13 C14 1.377(5) . ?
C13 H13 0.9500 . ?
C14 C15 1.390(4) . ?
C14 H14 0.9500 . ?
C15 H15 0.9500 . ?
 
loop_
 _geom_angle_atom_site_label_1
 _geom_angle_atom_site_label_2
 _geom_angle_atom_site_label_3
 _geom_angle
 _geom_angle_site_symmetry_1
 _geom_angle_site_symmetry_3
 _geom_angle_publ_flag
N3 O1 H1 107(3) . . ?
C7 N1 C1 115.5(2) . . ?
N1 C1 C6 119.0(3) . . ?
N1 C1 C2 121.6(2) . . ?
C6 C1 C2 119.4(2) . . ?
C8 N2 C2 113.8(2) . . ?
N2 C2 C3 118.5(3) . . ?
N2 C2 C1 122.4(2) . . ?
C3 C2 C1 119.1(3) . . ?
C11 N3 O1 112.3(2) . . ?
C4 C3 C2 120.6(3) . . ?
C4 C3 H3 119.7 . . ?
C2 C3 H3 119.7 . . ?
C3 C4 C5 120.6(3) . . ?
C3 C4 H4 119.7 . . ?
C5 C4 H4 119.7 . . ?
C6 C5 C4 120.0(3) . . ?
C6 C5 H5 120.0 . . ?
C4 C5 H5 120.0 . . ?
C5 C6 C1 120.3(3) . . ?
C5 C6 H6 119.9 . . ?
C1 C6 H6 119.9 . . ?
N1 C7 C8 122.7(3) . . ?
N1 C7 C9 129.3(2) . . ?
C8 C7 C9 108.0(2) . . ?
N2 C8 C7 124.0(3) . . ?
N2 C8 C11 127.7(2) . . ?
C7 C8 C11 108.3(2) . . ?
C12 C9 C10 121.0(3) . . ?
C12 C9 C7 130.4(3) . . ?
C10 C9 C7 108.6(2) . . ?
C15 C10 C9 120.2(3) . . ?
C15 C10 C11 130.7(3) . . ?
C9 C10 C11 109.1(2) . . ?
N3 C11 C8 120.3(3) . . ?
N3 C11 C10 133.7(3) . . ?
C8 C11 C10 106.0(2) . . ?
C13 C12 C9 118.1(3) . . ?
C13 C12 H12 120.9 . . ?
C9 C12 H12 120.9 . . ?
C14 C13 C12 121.2(3) . . ?
C14 C13 H13 119.4 . . ?
C12 C13 H13 119.4 . . ?
C13 C14 C15 121.9(3) . . ?
C13 C14 H14 119.1 . . ?
C15 C14 H14 119.1 . . ?
C14 C15 C10 117.6(3) . . ?
C14 C15 H15 121.2 . . ?
C10 C15 H15 121.2 . . ?
 
_refine_diff_density_max    0.138
_refine_diff_density_min   -0.173
_refine_diff_density_rms    0.037

_shelx_res_file
;
TITL iq1a_mI_a.res in Ia
    iq1a_mi_a_sq.res
    created by SHELXL-2018/3 at 11:20:00 on 23-Feb-2023
REM Old TITL iq1a_mI in Ia
REM SHELXT solution in Ia: R1 0.139, Rweak 0.035, Alpha 0.003
REM <I/s>   0.689 for   35 systematic absences,  Orientation as input
REM Flack x =  0.363 ( 0.187 ) from   697 Parsons' quotients
REM Formula found by SHELXT:  C15 N3 O
CELL  1.54178   4.4961  23.1804  14.3978   90.000   98.812   90.000
ZERR   30.000   0.0001   0.0004   0.0003    0.000    0.001    0.000
LATT -2
SYMM 1/2+X, -Y, Z
SFAC C H N O
UNIT 60 36 12 4
LIST 4
REM LIST 4 ! automatically inserted. Change 6 to 4 for CHECKCIF!!
TEMP -123.150
L.S. 5 0   28
SIZE 170 100 50
BOND $H
FMAP 2
PLAN 20
OMIT 0
ABIN
ACTA
WGHT    0.076600    0.224500
FVAR       0.52839
O1    4    0.308811    0.827204    0.680335    11.00000    0.05402    0.04463 =
         0.03576   -0.00441    0.00974    0.00190
H1    2    0.335219    0.828056    0.735740    11.00000   -1.50000
N1    3    0.518191    0.680162    0.368277    11.00000    0.03333    0.03175 =
         0.03941   -0.00118    0.00666   -0.00509
C1    1    0.741656    0.643471    0.408640    11.00000    0.03258    0.02933 =
         0.04204    0.00014    0.00717   -0.00725
N2    3    0.762125    0.687153    0.564617    11.00000    0.03333    0.03811 =
         0.03749   -0.00164    0.00498   -0.00568
C2    1    0.860977    0.646865    0.505199    11.00000    0.03181    0.03435 =
         0.03994    0.00104    0.00845   -0.00819
N3    3    0.470349    0.780804    0.653344    11.00000    0.04585    0.03876 =
         0.03910   -0.00538    0.01062   -0.00746
C3    1    1.088770    0.608258    0.542640    11.00000    0.03615    0.04101 =
         0.04572    0.00127    0.00479   -0.00708
AFIX  43
H3    2    1.171236    0.610376    0.607367    11.00000   -1.20000
AFIX   0
C4    1    1.192807    0.567677    0.486776    11.00000    0.03512    0.03781 =
         0.05995    0.00645    0.00710    0.00095
AFIX  43
H4    2    1.346409    0.541699    0.513036    11.00000   -1.20000
AFIX   0
C5    1    1.074214    0.564023    0.390529    11.00000    0.04094    0.03267 =
         0.06114   -0.00382    0.01349   -0.00416
AFIX  43
H5    2    1.147928    0.535664    0.352203    11.00000   -1.20000
AFIX   0
C6    1    0.852532    0.601365    0.352163    11.00000    0.03856    0.03772 =
         0.04811   -0.00454    0.00848   -0.00712
AFIX  43
H6    2    0.773287    0.598853    0.287222    11.00000   -1.20000
AFIX   0
C7    1    0.430873    0.718643    0.424540    11.00000    0.03176    0.03378 =
         0.03600   -0.00332    0.00737   -0.00788
C8    1    0.553764    0.722098    0.522478    11.00000    0.03023    0.03525 =
         0.03976   -0.00273    0.00859   -0.00720
C9    1    0.204589    0.764263    0.403970    11.00000    0.03133    0.03294 =
         0.03892   -0.00254    0.00610   -0.00752
C10   1    0.186900    0.794766    0.487286    11.00000    0.03134    0.03258 =
         0.04431   -0.00435    0.00874   -0.00671
C11   1    0.402405    0.769507    0.564684    11.00000    0.03284    0.03546 =
         0.04390   -0.00518    0.00921   -0.00560
C12   1    0.026092    0.779409    0.319880    11.00000    0.03779    0.04238 =
         0.03705   -0.00082    0.00519   -0.00667
AFIX  43
H12   2    0.039528    0.758972    0.263480    11.00000   -1.20000
AFIX   0
C13   1   -0.171139    0.824990    0.320737    11.00000    0.04256    0.03775 =
         0.04307    0.00158    0.00245   -0.00301
AFIX  43
H13   2   -0.295958    0.835834    0.264118    11.00000   -1.20000
AFIX   0
C14   1   -0.190328    0.855037    0.402146    11.00000    0.04252    0.03572 =
         0.05595    0.00199    0.00551    0.00116
AFIX  43
H14   2   -0.329419    0.886017    0.400354    11.00000   -1.20000
AFIX   0
C15   1   -0.011925    0.841309    0.486840    11.00000    0.04175    0.03373 =
         0.04725   -0.00573    0.01051   -0.00342
AFIX  43
H15   2   -0.024402    0.862710    0.542382    11.00000   -1.20000
REM #####
AFIX   0
HKLF 4


REM  iq1a_mI_a.res in Ia
REM wR2 = 0.1062, GooF = S = 1.061, Restrained GooF = 1.060 for all data
REM R1 = 0.0368 for 1983 Fo > 4sig(Fo) and 0.0379 for all 2054 data
REM 175 parameters refined using 2 restraints

END

WGHT      0.0766      0.2246

REM Highest difference peak  0.138,  deepest hole -0.173,  1-sigma level  0.037
Q1    1  -0.0753  1.0003  0.5629  11.00000  0.05    0.14
Q2    1   0.4192  0.7608  0.4145  11.00000  0.05    0.14
Q3    1   1.2029  0.5310  0.7415  11.00000  0.05    0.13
Q4    1  -0.3370  0.9399  0.2761  11.00000  0.05    0.13
Q5    1   0.5417  0.6960  0.5473  11.00000  0.05    0.13
Q6    1  -0.0008  0.8016  0.4946  11.00000  0.05    0.13
Q7    1   0.4527  0.8082  0.3874  11.00000  0.05    0.12
Q8    1   1.0447  0.5581  0.7557  11.00000  0.05    0.11
Q9    1   1.4029  0.4989  0.4990  11.00000  0.05    0.11
Q10   1   0.7121  0.7216  0.5426  11.00000  0.05    0.11
Q11   1   1.0780  0.6473  0.5192  11.00000  0.05    0.10
Q12   1   0.1882  0.8387  0.4835  11.00000  0.05    0.10
Q13   1   0.5168  0.7078  0.3816  11.00000  0.05    0.10
Q14   1   0.1081  0.9488  0.5328  11.00000  0.05    0.10
Q15   1   0.6862  0.7789  0.6676  11.00000  0.05    0.10
Q16   1   0.8623  0.5579  0.3858  11.00000  0.05    0.10
Q17   1   1.0457  0.5706  0.5198  11.00000  0.05    0.10
Q18   1   0.0364  0.8259  0.3266  11.00000  0.05    0.09
Q19   1  -0.1888  0.7847  0.3278  11.00000  0.05    0.09
Q20   1   0.9006  0.7515  0.5234  11.00000  0.05    0.09
;
_shelx_res_checksum   22028

_shelx_hkl_file
;
  -2   0   0  116.19    3.80
  -4   0   0   52.19    2.60
  -4   0   0   52.39    2.50
  -1  -1   0    5.90    0.50
  -1   1   0    6.50    0.40
  -3  -1   0  383.46   11.50
  -3   1   0  354.46   11.40
  -5  -1   0   26.30    2.00
   5  -1   0   26.00    1.90
  -5  -1   0   24.40    1.70
   5   1   0   28.90    1.90
  -5   1   0   27.20    2.10
   0  -2   0 3055.99   90.09
  -2  -2   0  258.97    8.10
  -2   2   0  263.37    7.90
  -4  -2   0   64.69    2.90
  -4  -2   0   60.79    2.70
  -4   2   0   63.19    2.80
  -4   2   0   58.59    2.70
  -1  -3   0 2576.24   81.29
  -1   3   0 2558.74   76.49
  -3  -3   0    0.90    0.50
  -5  -3   0   26.70    1.50
  -5  -3   0   27.70    1.60
   5  -3   0   26.30    1.50
   5   3   0   31.00    1.60
  -5   3   0   29.00    1.50
   0  -4   0  808.82   26.60
  -2  -4   0  419.66   12.30
  -2   4   0  385.16   11.90
  -4  -4   0   89.79    3.70
  -4  -4   0   93.09    3.60
  -4   4   0   91.49    3.60
  -4   4   0   93.09    3.70
  -1  -5   0 2928.21   93.49
  -3  -5   0    5.20    1.00
  -3  -5   0    5.80    1.10
  -3  -5   0    7.30    1.00
  -3   5   0    6.10    0.90
  -3   5   0    7.50    1.00
   5  -5   0   18.20    1.20
  -5  -5   0   19.30    1.20
  -5  -5   0   19.00    1.30
   5   5   0   19.80    1.20
  -5   5   0   19.70    1.20
   0  -6   0 1660.43   53.19
  -2  -6   0  564.44   17.10
  -4  -6   0   80.99    3.30
  -4  -6   0   80.39    3.30
  -4   6   0   81.89    3.40
  -4   6   0   80.69    3.20
  -1  -7   0  116.99    3.80
   1   7   0  114.99    3.50
  -1   7   0  113.19    3.60
  -3  -7   0    7.40    1.20
  -3  -7   0    5.30    1.10
  -3   7   0    7.50    1.00
   5  -7   0   15.00    1.00
  -5  -7   0   16.80    1.10
  -5   7   0   14.30    1.00
   5   7   0   16.80    1.10
   0  -8   0    1.80    0.30
   0   8   0    1.10    0.20
  -2  -8   0   27.20    1.50
  -4  -8   0   22.20    1.60
   4  -8   0   21.30    1.70
  -4  -8   0   23.80    1.70
  -4   8   0   22.70    1.50
  -1  -9   0  126.09    4.20
   1   9   0  123.79    3.90
  -1   9   0  126.79    4.00
  -3  -9   0   22.10    1.50
  -3  -9   0   22.70    1.80
  -3   9   0   22.60    1.50
  -3   9   0   20.80    1.70
   0 -10   0   97.39    3.20
   0  10   0   95.99    3.10
  -2 -10   0   47.10    2.20
   2  10   0   49.40    1.80
   4 -10   0    1.10    0.70
  -4 -10   0    2.70    0.70
  -4 -10   0   -0.10    0.70
  -4  10   0    0.80    0.60
  -1 -11   0  110.09    3.80
   1  11   0  102.99    3.40
  -1  11   0  107.29    3.50
  -3 -11   0   21.40    1.50
  -3 -11   0   20.10    1.80
   3 -11   0   21.10    1.70
  -3 -11   0   18.00    1.70
  -3  11   0   21.90    1.50
   3  11   0   22.90    1.40
   0 -12   0  190.98    5.90
   0  12   0  183.08    5.70
  -2 -12   0   83.09    3.40
   2  12   0   80.99    2.80
  -4 -12   0   16.80    1.50
   4 -12   0   16.10    1.30
  -4 -12   0   14.90    1.20
  -4  12   0   14.60    1.10
  -1 -13   0    8.50    0.90
  -1  13   0    8.30    0.70
   1  13   0    8.10    0.70
  -3 -13   0   29.20    2.20
  -3 -13   0   30.30    1.80
   3  13   0   31.90    1.90
  -3  13   0   28.50    1.70
   0 -14   0  273.47    8.70
   0  14   0  292.67    8.60
  -2 -14   0   40.10    2.40
   2  14   0   42.50    1.80
  -2  14   0   33.80    1.90
  -4 -14   0   40.50    1.90
  -4  14   0   37.50    1.80
  -1 -15   0   11.50    1.10
   1  15   0    8.80    0.80
  -1  15   0    8.50    0.80
  -3 -15   0    0.40    0.60
  -3  15   0    1.10    0.70
   3  15   0    2.40    0.70
   0 -16   0   31.90    1.90
   0  16   0   35.40    1.50
  -2 -16   0  142.99    5.10
  -2 -16   0  143.19    5.50
   2  16   0  143.29    5.10
   2  16   0  155.58    4.90
  -2  16   0  145.19    5.10
  -4 -16   0    3.30    0.70
  -4  16   0    3.10    0.60
  -1 -17   0   25.10    1.80
   1  17   0   23.60    1.40
  -1  17   0   23.20    1.40
  -1  17   0   24.30    1.90
   1  17   0   26.40    1.60
  -1  17   0   21.00    1.90
  -3 -17   0    3.70    0.70
   3  17   0    2.30    0.70
  -3  17   0    2.60    0.70
   0  18   0  398.06   12.00
   0  18   0  371.26   11.70
  -2 -18   0  136.79    5.70
  -2 -18   0  157.78    5.20
   2  18   0  156.28    5.30
  -2  18   0  147.69    5.10
  -1 -19   0  218.88    7.80
   1  19   0  237.68    7.60
  -1  19   0  237.58    7.40
   1  19   0  218.78    7.50
  -1  19   0  229.08    7.40
  -3 -19   0    3.90    0.70
  -3  19   0    4.00    0.70
   3  19   0    3.30    0.70
   0  20   0   22.00    1.70
  -2 -20   0   51.89    2.30
  -2  20   0   52.19    2.40
   2  20   0   50.29    2.40
  -1 -21   0  167.68    5.60
  -1  21   0  169.78    5.70
  -1  21   0  168.88    5.70
   1  21   0  167.88    5.80
  -3 -21   0    0.30    0.60
   3  21   0   -0.40    0.50
   0  22   0   57.39    2.60
   0  22   0   58.49    2.60
  -2 -22   0   49.60    2.10
   2  22   0   46.70    2.20
  -2  22   0   50.59    2.20
  -1 -23   0   61.79    2.60
  -1  23   0   63.89    2.70
  -1  23   0   68.69    2.80
   1  23   0   68.99    2.80
   0  24   0  173.48    5.70
   0  24   0  170.58    5.70
   2  24   0    1.20    0.50
   1  25   0   15.10    1.20
   0  26   0    1.70    0.60
   1  27   0    2.30    0.50
  -5   0   1   -0.10    0.40
  -5   0   1   -0.50    0.50
  -3   0   1    0.00    0.40
  -1   0   1    0.10    0.20
  -1   0  -1    0.40    0.20
  -3   0  -1    0.40    0.40
  -5   0  -1   -0.10    0.50
   5   0   1   -0.40    0.50
  -4  -1   1   11.40    1.40
  -4  -1   1   11.90    1.20
  -4   1   1   10.40    1.20
  -4   1   1   12.60    1.40
  -2  -1   1  126.99    4.10
  -2   1   1  118.79    3.90
   0  -1  -1  252.77    9.40
   0  -1   1  260.17    9.60
  -2  -1  -1   64.89    2.40
  -2   1  -1   63.79    2.30
  -4  -1  -1    5.80    1.00
  -4  -1  -1    6.20    1.10
  -4   1  -1    4.20    0.90
  -4   1  -1    3.90    0.90
   5  -2  -1   34.30    1.70
  -5  -2   1   29.40    1.70
  -5  -2   1   34.90    1.60
  -5   2   1   30.60    1.70
  -5   2   1   32.90    1.60
  -3   2   1   85.59    3.10
  -1  -2   1 1285.27   42.60
  -1   2   1 1226.98   39.80
  -1  -2  -1  255.67    7.50
  -1   2  -1  239.98    7.30
  -3  -2  -1  146.99    5.20
  -3  -2  -1  141.09    5.10
  -3   2  -1  157.48    5.60
  -5  -2  -1   40.10    1.80
   5  -2   1   39.40    1.90
   5   2   1   39.70    1.90
  -5   2  -1   39.60    1.80
  -4  -3   1   32.20    2.00
  -4  -3   1   34.70    1.90
  -4   3   1   35.60    2.10
  -4   3   1   32.90    1.90
  -2  -3   1   83.29    2.90
  -2   3   1   78.09    2.60
   0  -3   1  484.55   13.90
   0   3  -1  468.35   13.80
  -2  -3  -1   75.19    2.70
  -2   3  -1   74.59    2.50
  -4  -3  -1    3.40    0.80
  -4  -3  -1    3.00    0.80
  -4   3  -1    4.30    0.90
  -4   3  -1    2.70    0.90
  -5  -4   1   47.80    2.20
  -5  -4   1   55.29    2.20
   5  -4  -1   48.90    2.10
  -5   4   1   46.40    2.60
  -3  -4   1   22.00    1.50
  -1  -4   1 9999.00  297.57
  -1  -4  -1  144.39    4.40
  -1   4  -1  134.99    4.10
  -3  -4  -1   13.90    1.20
  -3  -4  -1   15.20    1.30
  -3  -4  -1   16.40    1.40
  -3   4  -1   13.20    1.20
  -3   4  -1   15.40    1.40
   5  -4   1   29.90    1.50
  -5  -4  -1   30.70    1.50
  -5   4  -1   29.90    1.50
   5   4   1   30.60    1.60
  -4  -5   1   71.09    3.00
  -4  -5   1   74.29    3.20
  -4   5   1   73.29    3.20
  -4   5   1   72.19    3.00
  -2  -5   1   94.09    3.40
   0  -5  -1 2077.49   65.79
   0  -5   1 2164.28   66.19
  -2  -5  -1  183.98    6.00
  -4  -5  -1    5.40    0.90
  -4  -5  -1    7.50    1.10
  -4   5  -1    5.90    1.00
  -4   5  -1    7.20    1.00
  -5  -6   1   22.60    1.30
   5  -6  -1   20.90    1.20
  -5  -6   1   19.40    1.30
  -5   6   1   20.80    1.20
  -3  -6   1   12.50    1.30
  -3  -6   1   13.20    1.30
  -3  -6   1   15.00    1.30
  -3   6   1   13.30    1.20
  -3   6   1   16.00    1.40
  -1  -6   1 1823.22   62.19
  -1  -6  -1   70.69    2.50
  -3  -6  -1   22.10    1.60
  -3  -6  -1   21.40    1.60
  -3   6  -1   21.40    1.60
  -3   6  -1   20.10    1.50
   5  -6   1    3.60    0.60
  -5  -6  -1    3.70    0.60
  -5   6  -1    3.40    0.50
   5   6   1    2.90    0.60
  -4  -7   1    9.10    1.10
  -4  -7   1   10.00    1.10
  -4   7   1    9.70    1.10
  -4   7   1   10.30    1.30
  -2  -7   1  361.16   11.20
   0  -7   1  603.04   17.10
   0  -7  -1  576.74   17.10
   0   7  -1  580.14   17.00
   0   7   1  568.34   17.00
  -2  -7  -1   10.40    0.90
  -4  -7  -1   53.29    2.50
   4  -7   1   52.79    2.60
  -4  -7  -1   53.69    2.50
  -4   7  -1   52.59    2.40
  -5  -8   1   11.60    1.00
   5  -8  -1   11.90    1.00
  -5  -8   1   11.30    0.90
  -5   8   1   11.90    0.90
  -3  -8   1  105.49    4.40
  -3  -8   1  102.69    3.80
  -3  -8   1   95.69    4.00
  -3   8   1  103.09    3.90
  -3   8   1  100.89    3.80
  -1  -8   1  628.64   18.40
   1   8  -1  613.94   18.10
  -1   8   1  608.44   18.20
  -1  -8  -1   97.29    3.30
   1   8   1  100.79    3.10
  -1   8  -1   95.99    3.10
  -3  -8  -1   86.19    3.70
  -3  -8  -1   88.79    3.40
  -3  -8  -1   83.49    3.50
  -3   8  -1   90.29    3.40
  -3   8  -1   85.69    3.50
  -4  -9   1   12.40    1.20
  -4  -9   1   13.40    1.30
   4  -9  -1   12.40    1.40
  -4   9   1   11.10    1.20
  -2  -9   1  515.45   15.90
   2   9  -1  520.15   15.40
   0  -9  -1  285.87    8.60
   0  -9   1  301.37    8.60
   0   9  -1  282.47    8.50
   0   9   1  272.07    8.50
  -2  -9  -1   57.59    2.50
  -4  -9  -1  112.19    4.10
   4  -9   1  112.29    4.40
  -4  -9  -1   97.49    3.90
  -3 -10   1   69.99    3.20
  -3 -10   1   71.09    2.90
  -3 -10   1   61.09    2.90
  -3  10   1   68.69    2.80
  -3  10   1   64.59    3.00
  -1 -10   1  432.76   12.80
   1  10  -1  419.36   12.40
  -1  10   1  406.86   12.50
  -1 -10  -1  273.47    8.60
  -1  10  -1  278.37    8.30
   1  10   1  277.37    8.30
  -3 -10  -1  114.29    4.20
  -3 -10  -1  112.19    4.20
   3 -10   1  119.69    4.30
  -3 -10  -1  109.39    4.60
  -3  10  -1  113.99    4.20
   3  10   1  120.39    4.00
   4 -11  -1    2.90    0.80
  -4 -11   1    2.40    0.70
  -4 -11   1    2.90    0.70
  -4  11   1    2.20    0.60
  -2 -11   1    3.20    0.70
   2  11  -1    3.50    0.50
   0 -11  -1   29.30    1.30
   0 -11   1   31.50    1.30
   0  11  -1   30.80    1.20
   0  11   1   29.10    1.20
  -2 -11  -1    6.00    0.90
   2  11   1    4.70    0.60
   4 -11   1   48.00    2.20
  -4 -11  -1   46.70    2.20
  -4 -11  -1   49.60    2.30
  -4  11  -1   47.00    2.10
  -3 -12   1   79.89    3.10
  -3 -12   1   76.99    3.60
  -3 -12   1   70.79    3.20
  -3  12   1   78.49    3.10
   3  12  -1   79.89    3.00
  -1 -12   1    6.70    0.80
  -1  12   1    3.70    0.50
   1  12  -1    4.00    0.50
  -1 -12  -1   41.30    1.90
   1  12   1   39.50    1.50
  -1  12  -1   38.50    1.60
   3 -12   1   81.29    3.40
  -3 -12  -1   87.59    3.90
  -3 -12  -1   82.19    3.90
   3  12   1   85.29    3.30
  -3  12  -1   96.79    3.70
  -4 -13   1    7.20    0.90
  -4 -13   1    3.70    0.80
  -4  13   1    4.10    0.80
  -2 -13   1    9.60    1.10
   2  13  -1    8.40    1.00
   2  13  -1   10.30    0.90
  -2  13   1    7.70    0.90
   0 -13  -1  219.38    6.80
   0 -13   1  220.08    6.80
   0  13  -1  216.38    6.60
   0  13   1  215.48    6.70
  -2 -13  -1   30.70    1.80
  -2 -13  -1   30.50    1.90
   2  13   1   32.60    1.50
   2  13   1   32.00    1.80
  -4 -13  -1   21.30    1.40
   4 -13   1   20.80    1.90
  -4  13  -1   22.70    1.30
  -3 -14   1   32.40    1.80
  -3 -14   1   32.80    2.50
  -3  14   1   32.70    1.80
   3  14  -1   31.40    1.90
  -1 -14   1  148.89    5.10
  -1  14   1  145.59    4.70
   1  14  -1  143.59    4.60
  -1 -14  -1   30.70    1.70
  -1  14  -1   32.70    1.70
   1  14   1   29.80    1.40
   3 -14   1   33.40    2.30
  -3 -14  -1   32.70    1.80
  -3  14  -1   30.00    1.70
   3  14   1   33.80    2.00
  -4 -15   1    9.30    1.00
  -4  15   1   12.60    1.00
  -2 -15   1  110.39    4.40
  -2 -15   1  108.59    4.00
   2  15  -1  115.99    4.00
  -2  15   1  104.49    4.00
   0 -15   1   67.49    2.60
   0 -15  -1   67.99    2.60
   0  15   1   65.09    2.40
   0  15  -1   64.49    2.30
  -2 -15  -1   29.30    2.00
  -2 -15  -1   29.50    1.80
  -2  15  -1   29.90    1.70
   2  15   1   32.50    1.80
   2  15   1   32.90    1.70
  -4 -15  -1   23.40    1.40
  -4  15  -1   23.40    1.30
  -3 -16   1    1.80    0.70
   3  16  -1    1.30    0.70
  -3  16   1    2.30    0.70
  -1 -16   1   46.50    2.30
  -1  16   1   44.80    1.90
  -1  16   1   41.10    2.10
   1  16  -1   45.50    1.80
   1  16  -1   46.70    2.20
  -1 -16  -1   48.30    2.40
   1  16   1   49.40    2.00
   1  16   1   48.00    2.30
  -3 -16  -1   31.70    1.70
  -3  16  -1   31.40    1.90
  -4  17   1    2.50    0.50
  -2 -17   1  137.79    5.40
  -2 -17   1  139.19    4.80
  -2  17   1  142.49    4.90
   2  17  -1  135.49    5.50
   0  17   1    4.10    0.70
   0  17  -1    4.50    0.80
   0  17   1    3.30    0.80
   0  17   1    3.80    0.90
   0  17  -1    5.20    0.70
  -2 -17  -1   28.90    1.80
  -2 -17  -1   29.80    2.20
  -2  17  -1   27.40    1.80
   2  17   1   27.90    1.80
   2  17   1   30.90    1.90
  -4 -17  -1   23.40    1.20
  -4  17  -1   24.20    1.60
  -3 -18   1    8.50    1.00
   3  18  -1    7.80    0.90
  -3  18   1    8.90    1.00
  -1 -18   1    6.60    1.30
  -1  18   1    6.90    1.10
  -1  18   1    7.60    1.00
   1  18  -1    7.00    0.90
  -1  18   1    9.20    1.00
   1  18  -1    7.90    1.20
  -1 -18  -1   74.29    3.40
  -1  18  -1   80.59    3.20
   1  18   1   77.39    3.00
   1  18   1   78.99    3.20
  -1  18  -1   71.09    3.10
   1  18   1   80.59    3.10
  -3 -18  -1   12.60    1.10
  -3  18  -1   12.90    1.20
   3  18   1    9.60    1.00
  -2 -19   1   18.30    1.50
   2  19  -1   22.20    1.50
  -2  19   1   23.80    1.50
   0  19   1   10.10    1.10
   0  19  -1    9.60    1.20
   0  19   1    9.10    1.10
   0  19   1    9.50    1.20
   0  19  -1    7.70    1.00
  -2 -19  -1   10.00    1.20
   2  19   1    8.70    1.00
  -2  19  -1    9.20    1.10
  -3 -20   1    7.50    0.90
  -1 -20   1   53.59    2.50
  -1  20   1   55.99    2.70
  -1  20   1   59.19    2.50
   1  20  -1   58.99    2.60
  -1  20   1   54.79    2.60
  -1  20  -1   49.10    2.40
   1  20   1   52.79    2.50
  -1  20  -1   54.29    2.40
   1  20   1   53.99    2.50
  -3 -20  -1    9.10    1.00
   3  20   1    6.60    0.80
  -2 -21   1   11.60    1.20
   2  21  -1   13.50    1.30
  -2  21   1   12.70    1.20
   0  21  -1    2.80    0.70
   0  21   1    4.20    0.90
   0  21   1    4.00    0.80
  -2 -21  -1   23.00    1.50
   2  21   1   20.90    1.50
  -3  22   1    5.80    0.70
   3  22  -1    6.70    0.70
  -1  22   1  118.09    4.30
   1  22  -1  107.69    4.10
   1  22   1   82.49    3.20
  -1  22  -1   77.69    3.10
  -3 -22  -1    2.40    0.60
   3  22   1    2.90    0.50
  -2  23   1   14.00    1.20
   2  23  -1   16.30    1.20
   0  23  -1   30.70    2.00
   0  23   1   30.20    1.80
   0  23   1   33.50    2.10
  -2 -23  -1    4.80    0.70
   2  23   1    4.00    0.70
  -1  24   1   72.49    2.80
  -1  24   1   62.99    2.70
   1  24  -1   67.39    2.70
  -1 -24  -1   18.00    1.30
   1  24   1   18.70    1.30
   2  25  -1    8.30    0.80
   0  25   1  138.19    4.80
   0  25   1  142.69    4.80
   0  25  -1  139.39    4.70
   2  25   1    2.30    0.50
   1  26  -1    2.00    0.50
   1  26   1   23.70    1.30
   0  27  -1   60.69    2.30
   0  27   1   58.39    2.20
  -4   0   2   17.70    1.40
  -4   0   2   14.60    1.50
  -2   0   2  138.79    4.80
   0   0   2 4292.57  128.39
  -2   0  -2  103.19    3.50
  -4   0  -2   64.09    2.90
  -4   0  -2   59.49    2.70
  -5  -1   2    3.80    0.80
  -5  -1   2    5.10    0.80
  -5   1   2    4.20    0.80
  -5   1   2    4.80    0.70
  -3  -1   2  122.79    4.30
  -3   1   2  116.59    4.10
  -1  -1   2 1004.20   34.80
  -1   1   2  929.51   33.20
  -1   1  -2  563.24   16.60
  -3  -1  -2  217.18    7.00
  -3  -1  -2  209.08    6.90
  -3  -1  -2  217.28    7.00
  -3   1  -2  203.58    6.90
  -3   1  -2  206.08    6.90
  -3   1  -2  209.88    7.00
   5  -1   2   76.49    2.90
  -5  -1  -2   81.49    2.90
   5   1   2   77.79    2.90
  -5   1  -2   81.19    2.90
  -4  -2   2    5.80    1.00
  -4  -2   2    3.60    1.00
  -4   2   2    4.00    0.90
  -4   2   2    5.60    0.90
  -2  -2   2   54.39    2.10
  -2   2   2   52.99    1.90
   0  -2  -2 1120.89   37.30
   0  -2   2 1194.68   38.10
  -2  -2  -2   25.70    1.30
  -2   2  -2   26.90    1.50
  -4  -2  -2   35.80    2.00
  -4  -2  -2   36.70    2.10
  -4   2  -2   36.60    1.90
  -4   2  -2   38.20    2.10
  -5  -3   2    8.90    1.20
  -5  -3   2    4.90    0.80
  -5   3   2    9.10    1.40
  -5   3   2    7.90    0.90
  -3  -3   2    7.40    1.00
  -1  -3   2 2471.45   77.19
  -1   3   2 2303.37   73.19
  -1  -3  -2  136.69    4.20
  -1   3  -2  127.79    4.00
  -3  -3  -2   73.09    3.10
  -3  -3  -2   77.49    3.10
  -3  -3  -2   74.19    3.00
  -3   3  -2   75.29    3.00
  -3   3  -2   77.59    3.10
   5  -3   2   23.80    1.30
  -5  -3  -2   25.00    1.30
   5   3   2   22.40    1.30
  -5   3  -2   23.40    1.20
  -4  -4   2    7.00    1.90
  -4  -4   2   11.10    1.20
  -4  -4   2   11.60    1.50
  -4   4   2   10.90    1.40
  -4   4   2   10.30    1.20
  -2  -4   2  407.66   12.00
  -2   4   2  376.16   11.60
   0  -4   2 1186.08   39.20
   0  -4  -2 1143.89   38.30
  -2  -4  -2   69.59    2.60
  -2   4  -2   66.19    2.30
  -4  -4  -2   15.30    1.30
   4  -4   2   18.70    1.60
  -4  -4  -2   15.90    1.50
  -4   4  -2   16.80    1.50
  -4   4  -2   14.10    1.30
  -5  -5   2    0.60    0.60
  -5  -5   2    1.60    0.50
   5  -5  -2    2.80    0.70
  -5   5   2    2.10    0.60
  -3  -5   2   16.20    1.50
  -3  -5   2   16.50    1.40
  -3   5   2   17.40    1.30
  -1  -5   2 6305.27  186.88
   1  -5  -2 5919.71  179.48
  -1  -5  -2   85.29    2.90
  -1   5  -2   88.89    2.80
  -3  -5  -2  121.29    4.70
  -3  -5  -2  116.79    4.40
  -3  -5  -2  123.09    4.50
  -3   5  -2  139.89    5.30
  -3   5  -2  120.99    4.40
  -5  -5  -2   13.00    1.00
   5  -5   2   12.70    1.00
  -5   5  -2   13.60    0.90
   5   5   2   12.60    1.00
  -4  -6   2   11.80    1.30
  -4  -6   2   15.40    1.30
  -4   6   2   14.40    1.30
  -4   6   2   14.30    1.40
  -2  -6   2   79.79    3.00
   0  -6   2  414.06   11.80
   0  -6  -2  400.86   11.80
   0   6   2  385.06   11.70
   0   6  -2  391.86   11.60
  -2  -6  -2  220.98    7.10
  -4  -6  -2   12.90    1.30
  -4  -6  -2   13.70    1.40
   4  -6   2   13.10    1.40
  -4   6  -2   12.00    1.20
  -5  -7   2   12.60    1.10
  -5  -7   2   14.30    1.00
   5  -7  -2   12.90    1.00
  -5   7   2   13.90    1.00
  -3  -7   2   39.90    2.00
  -3  -7   2   35.90    2.10
  -3  -7   2   36.50    2.00
  -3   7   2   37.10    2.60
  -3   7   2   39.40    2.00
  -1  -7   2  542.95   16.10
   1   7  -2  541.75   15.80
  -1   7   2  536.45   15.90
  -1  -7  -2  130.59    4.20
   1   7   2  128.59    4.00
  -1   7  -2  123.59    3.80
  -3  -7  -2   37.20    1.90
  -3  -7  -2   33.50    2.10
  -3  -7  -2   32.30    1.80
  -3   7  -2   34.80    2.00
  -3   7  -2   35.40    1.90
  -4  -8   2   49.70    2.50
  -4  -8   2   52.89    2.40
  -4   8   2   55.09    2.50
  -4   8   2   52.79    2.40
  -2  -8   2 1111.19   33.00
   0  -8   2   57.29    2.00
   0  -8  -2   56.39    1.90
   0   8  -2   55.29    1.80
  -2  -8  -2  130.29    4.60
  -4  -8  -2   16.60    1.50
  -4  -8  -2   18.40    1.50
  -4   8  -2   20.90    1.60
  -5  -9   2   16.50    1.10
  -5  -9   2   18.20    1.10
   5  -9  -2   18.00    1.10
  -5   9   2   18.20    1.00
  -3  -9   2    2.20    0.90
  -3  -9   2    2.60    0.80
  -3  -9   2    1.80    0.80
  -3   9   2    3.20    0.80
  -3   9   2    5.10    1.00
  -1  -9   2  103.39    3.60
   1   9  -2  103.49    3.20
  -1   9   2  102.59    3.30
  -1  -9  -2  218.88    6.80
   1   9   2  212.58    6.60
   3  -9   2   39.00    2.10
  -3  -9  -2   39.00    2.10
  -3  -9  -2   35.90    1.90
  -3  -9  -2   39.20    2.30
   3   9   2   39.40    1.80
  -3   9  -2   36.00    2.00
   4 -10  -2   13.70    1.40
  -4  10   2   15.30    1.20
  -2 -10   2  398.76   12.80
   2  10  -2  418.26   12.20
   0 -10   2  475.95   14.20
   0 -10  -2  473.25   14.10
   0  10   2  474.55   14.00
   0  10  -2  469.95   13.90
  -2 -10  -2   94.39    3.70
   2  10   2   95.39    3.20
  -4 -10  -2   13.20    1.20
  -4 -10  -2   14.00    1.40
   4 -10   2   13.60    1.30
  -4  10  -2   14.30    1.20
   4  10   2   12.90    1.30
  -3 -11   2   51.59    2.80
  -3 -11   2   46.60    2.40
  -3 -11   2   51.39    2.40
  -3  11   2   51.79    2.30
  -1 -11   2  141.59    4.80
  -1  11   2  142.19    4.50
   1  11  -2  138.89    4.30
  -1 -11  -2  151.88    5.00
   1  11   2  145.19    4.70
   3 -11   2   17.10    1.50
  -3 -11  -2   13.30    1.70
  -3 -11  -2   17.50    1.70
   3  11   2   16.40    1.30
  -3  11  -2   14.20    1.30
   4 -12  -2    5.90    1.00
  -4 -12   2    6.80    0.90
  -4 -12   2    5.20    0.80
  -4  12   2    6.20    0.90
  -2 -12   2   36.70    2.00
   2  12  -2   37.50    1.60
   0 -12  -2  157.28    5.00
   0 -12   2  155.68    5.00
   0  12   2  155.88    4.90
   0  12  -2  153.78    4.80
  -2 -12  -2   67.39    2.80
  -2 -12  -2   66.39    2.90
   2  12   2   68.49    2.50
  -4 -12  -2    9.40    1.00
   4 -12   2   10.90    1.10
  -4  12  -2    9.40    1.00
  -3 -13   2  206.28    8.30
  -3 -13   2  163.58    6.80
   3  13  -2  206.38    6.90
  -3  13   2  191.38    6.40
  -1 -13   2  189.08    6.30
  -1  13   2  184.58    5.90
   1  13  -2  186.38    5.70
  -1 -13  -2   37.50    1.80
   1  13   2   38.60    1.60
  -3 -13  -2  122.69    4.40
  -3 -13  -2  123.19    5.10
   3 -13   2  119.69    4.40
   3  13   2  127.89    4.40
  -3  13  -2  120.39    4.30
   3  13   2  117.99    4.40
  -4 -14   2    9.40    1.00
  -4  14   2   10.40    1.00
  -2 -14   2  248.48    8.50
  -2 -14   2  230.28    7.80
   2  14  -2  255.37    8.10
  -2  14   2  237.28    7.80
   0 -14  -2  317.17    9.70
   0 -14   2  316.57    9.80
   0  14  -2  316.67    9.50
   0  14   2  312.97    9.60
  -2 -14  -2   15.00    1.30
  -2 -14  -2   17.20    1.50
   2  14   2   14.70    1.40
  -2  14  -2   13.90    1.50
   2  14   2   18.20    1.50
  -4 -14  -2    3.40    0.70
   4 -14   2    2.40    0.70
  -4  14  -2    3.70    0.70
  -3 -15   2   75.39    3.10
   3  15  -2   77.39    3.10
  -3  15   2   81.29    3.20
  -1 -15   2   52.99    2.40
   1  15  -2   53.69    2.80
  -1  15   2   53.79    2.10
  -1 -15  -2  133.59    4.80
   1  15   2  134.89    4.90
   1  15   2  130.09    4.70
   1  15   2  136.69    4.40
  -3 -15  -2  109.89    3.90
   3 -15   2   98.59    4.20
   3  15   2  106.49    3.90
  -3  15  -2   99.49    3.70
  -4 -16   2    2.40    0.60
  -4  16   2    2.10    0.60
  -2 -16   2  197.08    6.60
  -2 -16   2  192.38    7.10
   2  16  -2  211.08    6.70
  -2  16   2  201.28    6.70
   0 -16  -2   24.10    1.50
   0  16   2   28.20    1.80
   0  16  -2   23.20    1.30
   0  16   2   26.60    1.30
  -2 -16  -2    8.50    1.10
  -2 -16  -2    7.30    1.30
  -2  16  -2    6.60    1.00
   2  16   2    7.80    1.10
   2  16   2    6.70    1.00
  -4 -16  -2    5.10    0.70
  -3 -17   2    3.70    0.80
   3  17  -2    3.00    0.70
  -1 -17   2   67.59    3.10
  -1  17   2   63.69    2.70
   1  17  -2   66.99    2.80
  -1  17   2   68.59    3.40
  -1  17   2   70.49    3.00
  -1 -17  -2   89.59    3.70
   1  17   2   86.39    3.50
   1  17   2   88.59    3.50
   1  17   2   91.99    3.70
  -1  17  -2   94.99    4.20
  -3 -17  -2    7.00    0.90
  -3  17  -2    7.90    1.00
   3  17   2    7.40    0.90
  -4  18   2    5.20    0.70
  -2 -18   2   67.19    3.50
  -2 -18   2   70.29    2.90
  -2  18   2   75.59    2.90
   2  18  -2   73.39    3.00
   0  18   2   19.90    1.50
   0  18   2   21.10    1.60
   0  18   2   23.10    1.40
   0  18  -2   23.70    1.70
  -2 -18  -2   66.89    2.80
   2  18   2   65.79    2.90
  -3 -19   2   -0.20    0.70
   3  19  -2    0.10    0.60
  -3  19   2    0.50    0.50
  -1 -19   2  111.79    4.90
  -1  19   2  120.49    4.20
  -1  19   2  121.39    4.30
  -1  19   2  120.59    4.30
  -1 -19  -2    5.70    1.60
   1  19   2   10.60    1.60
   1  19   2    5.50    0.90
  -1  19  -2    7.70    1.00
   1  19   2    5.80    1.10
  -3 -19  -2    0.90    0.60
   3  19   2   -0.20    0.60
  -2  20   2   44.80    2.20
   2  20  -2   44.40    2.20
   0  20   2   49.00    2.30
   0  20   2   47.60    2.40
   0  20   2   49.70    2.40
   0  20  -2   46.20    2.30
  -2 -20  -2   56.19    2.90
   2  20   2   59.49    3.50
   3  21  -2    2.90    0.60
  -3  21   2    1.80    0.60
   1  21  -2   67.49    2.80
  -1  21   2   67.89    2.80
  -1  21   2   65.79    2.80
   1  21   2   72.39    3.10
  -1  21  -2   70.79    2.90
   1  21   2   76.59    3.00
  -3 -21  -2    2.70    0.60
   3  21   2    1.70    0.60
  -2  22   2   11.60    1.20
   2  22  -2   10.90    1.10
   0  22   2   10.00    1.20
   0  22   2   11.00    1.20
   0  22  -2    8.50    1.00
  -2 -22  -2   12.40    1.20
   2  22   2   12.80    1.10
  -1  23   2    5.20    0.90
  -1  23   2    5.30    0.90
   1  23  -2    4.90    0.80
  -1 -23  -2   64.79    2.60
  -1  23  -2   60.79    2.70
   1  23   2   63.29    2.60
   2  24  -2   17.30    1.30
  -2  24   2   18.40    1.20
   0  24   2   70.49    2.80
   0  24   2   67.69    2.80
   0  24  -2   68.99    2.80
  -2 -24  -2    2.80    0.60
   2  24   2    2.40    0.50
   1  25  -2   -0.10    0.50
  -1  25   2    0.40    0.60
  -1 -25  -2   10.50    1.00
   1  25   2    9.90    1.00
   0 -26  -2   61.99    2.30
   0  26   2   60.39    2.40
   0  26  -2   58.79    2.30
  -5   0   3    0.50    0.50
  -5   0   3   -1.20    0.50
  -1   0   3    0.30    0.20
  -1   0   3    0.20    0.20
  -1   0  -3    0.40    0.30
  -3   0  -3    0.20    0.60
  -3   0  -3   -0.30    0.50
   5   0   3   -0.10    0.40
  -5   0  -3    0.60    0.40
  -4  -1   3    2.70    1.00
  -4  -1   3    3.40    0.80
  -4   1   3    3.20    0.80
  -4   1   3    1.90    0.90
  -2  -1   3  140.79    4.40
  -2   1   3  125.79    4.50
   0  -1   3 1865.21   58.69
   0   1   3 1773.22   58.29
  -2  -1  -3  100.79    3.50
  -2   1  -3  100.19    3.40
  -4  -1  -3    9.00    1.20
   4  -1   3   10.20    1.40
  -4  -1  -3    8.30    1.10
  -4   1  -3    7.80    1.00
   4   1   3   11.90    1.40
  -5  -2   3    3.20    0.80
  -5  -2   3    1.30    0.70
  -5   2   3    2.30    0.60
  -5   2   3    1.30    0.60
  -3  -2   3   18.30    1.30
  -3   2   3   15.50    1.10
  -1  -2   3   36.80    1.40
  -1   2   3   36.40    1.20
  -1   2   3   33.80    1.30
  -1  -2  -3  219.78    6.70
  -1   2  -3  215.98    6.60
  -3  -2  -3    1.20    0.60
  -3   2  -3    1.40    0.70
  -3   2  -3    2.10    0.70
  -3   2  -3    0.40    0.60
  -5  -2  -3   11.80    0.90
   5  -2   3   11.00    0.90
   5   2   3   11.30    0.90
  -5   2  -3   12.00    0.90
  -4  -3   3   89.79    3.60
  -4  -3   3   89.39    3.70
  -4   3   3   91.49    3.50
  -4   3   3   89.49    3.70
  -2  -3   3   30.30    1.40
  -2   3   3   26.60    1.20
   0  -3   3 1816.42   58.89
   0  -3  -3 1773.92   57.99
  -2  -3  -3  635.74   19.00
  -2   3  -3  633.44   18.80
   4  -3   3  104.09    4.00
  -4  -3  -3  104.49    4.10
  -4  -3  -3  101.99    3.90
  -4   3  -3  101.99    3.80
  -5  -4   3   21.80    2.20
  -5  -4   3   22.50    1.30
  -5   4   3   25.70    1.90
  -5   4   3   24.10    1.40
  -3  -4   3   20.20    1.50
  -3  -4   3   19.10    1.60
  -3   4   3   20.20    1.50
  -1  -4   3 1593.84   55.89
  -1   4   3 1592.14   51.79
  -1  -4  -3    4.60    0.60
  -1   4  -3    3.50    0.40
  -3  -4  -3   12.20    1.20
  -3  -4  -3   11.20    1.30
  -3  -4  -3   14.00    1.40
  -3   4  -3   13.70    1.40
   5  -4   3   28.30    1.30
   5   4   3   25.40    1.40
  -5   4  -3   23.90    1.30
  -4  -5   3   21.00    1.50
  -4  -5   3   25.10    1.90
  -4   5   3   21.60    1.50
  -4   5   3   21.10    1.70
  -2  -5   3   21.30    1.30
  -2   5   3   20.80    0.90
   0  -5   3 1269.07   37.10
  -2  -5  -3  840.12   24.80
  -2   5  -3  819.02   24.40
   4  -5   3   75.69    3.20
  -4  -5  -3   77.49    3.20
  -4  -5  -3   76.69    3.10
  -4   5  -3   76.89    3.00
   4   5   3   72.99    3.10
   5  -6  -3   11.80    1.00
  -5  -6   3    9.50    1.10
  -5  -6   3   10.80    1.00
  -5   6   3   12.10    0.90
  -3  -6   3   23.70    1.70
  -3  -6   3   24.90    1.70
  -3  -6   3   25.30    1.70
  -3   6   3   27.60    1.60
   1  -6  -3  506.95   14.60
  -1  -6   3  488.85   14.90
   1   6  -3  498.35   14.50
  -1   6   3  491.65   14.70
  -1  -6  -3   28.80    1.30
   1   6   3   27.20    1.10
  -1   6  -3   27.20    1.10
  -3  -6  -3   60.59    2.90
  -3  -6  -3   65.99    2.80
  -3  -6  -3   63.49    2.70
   3  -6   3   61.49    2.80
  -3   6  -3   63.49    2.70
  -4  -7   3  103.39    3.90
  -4  -7   3  101.09    4.10
  -4   7   3  106.19    3.90
  -4   7   3  102.29    3.90
  -2  -7   3 1229.78   36.50
   0  -7   3   91.39    3.00
   0  -7  -3   90.09    3.00
   0   7   3   91.09    2.90
  -2  -7  -3   40.70    1.90
   4  -7   3   76.39    3.20
  -4  -7  -3   75.79    3.40
  -4   7  -3   71.69    2.90
   4   7   3   70.39    3.00
  -5  -8   3   14.20    1.10
   5  -8  -3   18.00    1.20
  -5  -8   3   16.40    1.10
  -5   8   3   16.70    1.00
  -3  -8   3   25.50    1.80
  -3  -8   3   28.10    2.10
  -3  -8   3   30.00    1.90
  -3   8   3   31.10    1.80
  -3   8   3   28.90    1.70
   1  -8  -3  100.39    3.30
  -1  -8   3  107.49    3.70
   1   8  -3  112.29    3.20
  -1   8   3  106.69    3.40
  -1  -8  -3   98.59    3.40
  -1   8  -3   99.49    3.20
   1   8   3  101.09    3.20
   3  -8   3   76.89    3.20
  -3  -8  -3   74.99    3.00
  -3  -8  -3   73.49    3.10
  -3  -8  -3   73.19    3.40
  -3   8  -3   73.59    3.00
   3   8   3   70.79    2.80
  -4  -9   3  102.09    3.80
  -4  -9   3  102.99    4.00
  -4   9   3   99.19    3.90
  -4   9   3  104.89    3.80
  -2  -9   3 2975.30   90.59
  -2   9   3 3032.40   90.19
   2   9  -3 3279.37   89.99
   0  -9  -3  136.09    4.50
   0  -9   3  147.19    4.60
   0   9   3  144.49    4.40
  -2  -9  -3  261.87    8.40
   2   9   3  249.58    7.90
  -4  -9  -3   17.80    1.30
   4  -9   3   17.80    1.40
  -4   9  -3   17.80    1.30
   4   9   3   15.60    1.40
  -3 -10   3  161.68    5.60
  -3 -10   3  159.58    6.00
  -3 -10   3  162.18    5.60
  -3  10   3  163.68    5.50
  -1 -10   3  240.08    7.70
  -1  10   3  243.78    7.40
   1  10  -3  236.98    7.10
  -1 -10  -3   69.39    2.60
   1  10   3   70.49    2.40
  -1  10  -3   64.89    2.20
  -3 -10  -3   60.79    2.90
  -3 -10  -3   67.29    3.30
   3 -10   3   70.89    2.90
   3  10   3   68.49    2.70
  -3  10  -3   63.19    2.70
  -4 -11   3   23.10    1.50
   4 -11  -3   23.50    1.60
  -4 -11   3   22.60    1.70
  -4  11   3   24.30    1.40
  -2 -11   3  422.66   13.50
   2  11  -3  453.55   12.80
  -2  11   3  417.96   13.10
   0 -11  -3  133.09    4.30
   0 -11   3  132.09    4.40
   0  11   3  132.29    4.20
  -2 -11  -3  114.79    4.20
  -2 -11  -3  118.69    4.40
   2  11   3  119.39    4.00
  -4 -11  -3    0.50    0.50
   4 -11   3    0.40    0.60
  -4  11  -3    1.00    0.50
  -3 -12   3  714.83   22.10
  -3 -12   3  679.93   21.30
  -3 -12   3  684.33   21.30
  -3  12   3  730.23   21.40
   3  12  -3  730.23   21.30
  -1 -12   3   73.39    2.90
   1  12  -3   73.29    2.40
  -1  12   3   77.49    2.70
  -1 -12  -3   19.00    1.30
   1  12   3   18.30    1.00
   3 -12   3  141.79    4.90
  -3 -12  -3  132.79    5.40
  -3  12  -3  131.99    4.70
   3  12   3  133.89    4.70
  -4 -13   3    2.70    0.70
  -4 -13   3    2.50    0.70
  -4  13   3    3.60    0.70
  -2 -13   3    2.40    0.80
  -2  13   3    1.00    0.60
  -2  13   3    1.20    0.60
   2  13  -3    1.80    0.70
   0 -13  -3  503.35   15.10
   0 -13   3  498.95   15.10
   0  13   3  496.45   14.90
   2 -13   3    1.70    0.90
  -2 -13  -3    2.10    0.80
  -2 -13  -3    1.10    0.70
   2  13   3    1.80    0.70
   2  13   3    1.40    0.60
  -4 -13  -3    1.20    0.50
   4 -13   3    1.10    0.60
  -4  13  -3    2.10    0.70
  -3 -14   3   82.49    3.40
  -3 -14   3   86.19    3.40
  -3 -14   3   92.49    4.50
   3  14  -3   92.29    3.40
  -3  14   3   93.49    3.50
  -1 -14   3    0.10    0.50
  -1  14   3    0.00    0.40
  -1 -14  -3  157.38    5.50
   1  14   3  159.08    5.10
   3 -14   3    8.10    1.10
  -3 -14  -3    6.20    0.90
   3  14   3    5.90    1.00
  -3  14  -3    6.70    1.00
  -4 -15   3    2.20    0.70
  -4 -15   3    5.20    0.90
  -4  15   3    2.50    0.60
  -2 -15   3   68.69    3.30
   2  15  -3   73.29    3.00
  -2  15   3   76.79    2.90
  -2  15   3   72.99    3.00
   0 -15  -3   81.39    3.10
   0 -15   3   82.79    3.10
   0  15   3   79.39    2.90
  -2 -15  -3   76.59    3.10
  -2 -15  -3   76.39    3.50
   2  15   3   75.49    3.20
   2  15   3   81.89    3.10
  -4 -15  -3   21.80    1.20
  -3  16   3    4.50    0.80
   3  16  -3    5.50    0.80
  -1 -16   3   41.20    2.20
  -1  16   3   42.20    2.10
   1  16  -3   37.90    2.00
  -1  16   3   41.00    2.20
  -1  16   3   41.30    1.90
  -1 -16  -3  131.89    4.80
   1  16   3  126.39    4.60
   1  16   3  134.19    4.50
   1  16   3  127.19    4.60
  -1  16  -3  119.09    4.50
  -3 -16  -3    8.20    1.00
   3  16   3    9.20    1.00
  -4  17   3   15.70    1.00
  -2 -17   3   78.29    3.80
   2  17  -3   88.19    3.30
  -2  17   3   80.69    3.20
   0  17   3   69.89    3.00
   0  17   3   67.49    2.90
   0  17  -3   70.39    2.90
   0  17   3   73.29    2.80
  -2 -17  -3   92.79    4.30
  -2 -17  -3   99.09    3.80
   2  17   3   98.39    3.80
   2  17   3   98.09    3.80
   3  18  -3   14.60    1.20
  -3  18   3   14.80    1.20
  -1 -18   3   41.60    2.60
  -1  18   3   48.10    2.30
  -1  18   3   45.60    2.20
   1  18  -3   46.20    2.20
  -1  18   3   48.20    2.40
  -1 -18  -3   63.09    3.10
   1  18   3   64.49    2.80
   1  18   3   62.09    2.60
   1  18   3   62.59    2.80
  -1  18  -3   63.29    2.70
  -3 -18  -3    9.10    1.00
   3  18   3    6.00    1.00
  -2  19   3   59.19    2.50
   2  19  -3   56.59    2.50
   0  19  -3   15.70    1.40
   0  19   3   16.50    1.40
   0  19   3   18.60    1.50
   0  19   3   16.90    1.60
  -2 -19  -3   57.19    2.50
   2  19   3   54.29    2.50
   3  20  -3    5.00    1.10
  -3  20   3    8.50    1.00
  -1  20   3   66.29    2.80
  -1  20   3   64.49    2.80
   1  20  -3   68.19    2.90
  -1  20   3   65.39    3.20
  -1  20  -3   28.10    1.80
   1  20   3   28.90    1.80
   1  20   3   28.60    1.80
  -3 -20  -3   11.80    1.00
   3  20   3   13.30    1.10
  -2  21   3    6.60    0.90
   2  21  -3    5.70    0.80
   0  21   3   36.70    1.90
   0  21   3   35.60    2.00
   0  21  -3   35.70    1.90
  -2 -21  -3    2.90    0.70
   2  21   3    2.30    0.60
   3  22  -3    8.80    0.90
  -3  22   3    8.00    0.80
  -1  22   3    9.40    1.00
   1  22  -3    9.40    1.00
  -1  22  -3    4.30    0.90
   1  22   3    4.20    0.80
   1  22   3    4.60    0.90
   2  23  -3   24.60    1.40
  -2  23   3   25.70    1.50
   0  23  -3   52.79    2.30
   0  23   3   51.59    2.40
   0  23   3   54.49    2.40
  -2 -23  -3   12.70    1.00
   2  23   3    9.40    1.30
   1  24  -3   -0.40    0.40
  -1  24   3   -0.80    0.60
  -1  24   3   -1.50    0.70
  -1 -24  -3    3.00    0.70
   1  24   3    2.10    0.60
   2  25  -3    2.90    0.50
  -2  25   3    4.30    0.60
   0  25   3   75.99    2.90
   0  25   3   79.99    3.30
  -1  26   3    0.10    0.60
   1  26  -3    0.00    0.40
  -1 -26  -3   30.90    1.50
   1  26   3   30.00    1.40
   0 -27  -3   36.50    1.60
   0  27  -3   36.40    1.60
   0  27   3   39.90    1.80
  -4   0   4   19.60    1.70
  -4   0   4   19.60    1.50
  -2   0   4    3.10    0.50
   0   0   4  287.67    8.60
   0   0   4  283.77    8.40
  -2   0  -4  208.28    6.70
   4   0   4  146.79    5.30
  -4   0  -4  150.78    5.20
  -5  -1   4   13.40    1.30
  -5  -1   4   13.30    1.20
  -5   1   4   13.70    1.20
  -5   1   4   18.00    1.40
  -3  -1   4  169.58    5.60
  -3   1   4  154.18    5.70
  -1  -1   4  157.58    5.00
  -1  -1   4  158.18    4.70
  -1   1   4  157.58    4.80
  -1   1   4  158.78    5.00
  -1  -1  -4 2036.30   68.09
  -1   1  -4 1973.20   67.09
  -3  -1  -4   49.20    2.30
  -3  -1  -4   50.99    2.40
  -3  -1  -4   50.69    2.50
  -3   1  -4   50.79    2.50
  -3   1  -4   46.90    2.40
  -3   1  -4   47.00    2.30
  -4  -2   4   21.80    1.80
  -4  -2   4   23.70    1.60
  -4   2   4   20.40    1.50
  -4   2   4   20.50    1.80
  -2  -2   4   20.10    1.10
  -2   2   4   19.00    1.00
   0  -2  -4  208.28    6.20
   0  -2   4  199.38    6.00
   0  -2   4  206.68    6.30
   0   2   4  200.28    6.10
  -2  -2  -4   69.19    2.70
  -2   2  -4   67.79    2.60
   4  -2   4   83.69    3.50
  -4  -2  -4   87.19    3.40
   4   2   4   80.79    3.50
  -4   2  -4   96.59    4.30
  -5  -3   4   27.50    1.80
  -5  -3   4   32.60    1.60
  -5   3   4   31.20    2.10
  -5   3   4   31.20    1.60
  -3  -3   4   65.39    2.80
  -3  -3   4   67.09    2.90
  -3   3   4   65.09    2.70
  -1  -3   4  343.17   10.20
  -1   3   4  323.27   10.10
  -1   3   4  341.37   10.00
  -1  -3  -4  463.85   13.90
  -1   3  -4  463.05   13.80
  -3  -3  -4   34.20    2.00
  -3  -3  -4   31.90    2.10
   3  -3   4   31.10    1.90
  -3  -3  -4   31.50    1.80
  -3   3  -4   31.00    1.80
  -4  -4   4   18.60    1.70
  -4  -4   4   18.90    1.50
  -4   4   4   18.10    1.70
  -4   4   4   18.90    1.40
  -2  -4   4  126.99    4.30
  -2   4   4  119.59    4.00
   0  -4   4  108.49    3.50
   0  -4  -4  107.29    3.50
   0   4   4  107.99    3.30
  -2   4  -4   20.20    1.10
  -4  -4  -4   54.99    3.10
  -4   4  -4   44.10    2.10
   4   4   4   44.30    2.30
  -5  -5   4   27.90    1.60
  -5  -5   4   31.40    1.50
  -5   5   4   31.90    1.50
  -5   5   4   30.30    1.60
  -3  -5   4  165.68    5.80
  -3  -5   4  170.88    6.10
  -3   5   4  165.58    5.70
  -3   5   4  182.68    6.50
   1  -5  -4  301.67    9.30
  -1  -5   4  314.47    9.50
  -1   5   4  314.77    9.30
  -1  -5  -4  383.96   11.60
  -1   5  -4  381.46   11.50
  -3  -5  -4   81.79    3.20
  -3  -5  -4   78.79    3.40
  -3  -5  -4   81.39    3.50
   3  -5   4   83.29    3.40
  -3   5  -4   82.99    3.20
  -4  -6   4   68.39    3.10
  -4  -6   4   67.69    2.90
  -4   6   4   68.59    2.90
  -4   6   4   68.09    2.90
  -2  -6   4   84.79    3.20
  -2   6   4   79.29    2.80
   0  -6   4   29.90    1.30
   0  -6  -4   30.20    1.30
   0   6   4   29.40    1.10
  -2  -6  -4   69.19    2.80
  -2   6  -4   66.99    2.40
   4  -6   4    0.10    0.50
  -4  -6  -4    0.30    0.60
  -4   6  -4    0.50    0.50
   4   6   4    0.20    0.60
   5  -7  -4   13.40    1.00
  -5  -7   4   10.40    1.10
  -5  -7   4   13.70    1.00
  -5   7   4   12.70    0.90
  -3  -7   4   23.80    1.70
  -3  -7   4   28.70    2.10
  -3  -7   4   28.00    1.70
  -3   7   4   28.20    1.80
  -3   7   4   27.50    1.60
   1  -7  -4   97.39    3.10
  -1  -7   4   98.69    3.50
  -1   7   4   97.59    3.20
  -1  -7  -4  772.82   23.30
  -1   7  -4  795.32   23.10
   3  -7   4   80.29    3.30
  -3  -7  -4   75.39    3.50
  -3  -7  -4   75.99    3.30
  -3  -7  -4   78.39    3.10
  -3   7  -4   76.79    3.10
   3   7   4   78.29    3.00
  -4  -8   4  138.99    5.10
  -4  -8   4  137.79    4.90
  -4   8   4  148.69    5.00
  -4   8   4  142.09    5.00
  -2  -8   4  459.45   14.80
  -2   8   4  472.05   14.30
   2   8  -4  501.75   14.10
   0  -8   4   42.20    1.90
   0  -8  -4   40.80    1.60
   0   8   4   42.90    1.60
  -2  -8  -4  213.88    7.10
   2   8   4  210.48    6.60
   4  -8   4    2.70    0.70
  -4  -8  -4    2.40    0.60
  -4   8  -4    2.30    0.70
   4   8   4    2.80    0.80
  -5  -9   4   17.50    1.20
  -5  -9   4   18.80    1.20
  -5   9   4   19.20    1.00
  -3  -9   4   30.30    2.10
  -3  -9   4   26.90    1.80
  -3  -9   4   28.60    1.80
  -3   9   4   29.20    1.70
  -3   9   4   28.10    2.60
  -1  -9   4  362.66   10.90
   1  -9  -4  337.77   10.50
  -1   9   4  354.16   10.60
  -1  -9  -4  585.14   17.60
  -1   9  -4  577.04   17.20
   1   9   4  585.24   17.30
  -3  -9  -4   22.30    1.90
   3  -9   4   21.70    2.50
  -3  -9  -4   20.50    1.50
  -3   9  -4   19.20    1.50
   3   9   4   21.40    1.40
   3   9   4   15.40    1.50
  -4 -10   4   37.90    1.90
  -4 -10   4   39.50    2.20
  -4  10   4   38.30    2.10
  -2 -10   4  421.56   13.40
  -2  10   4  433.86   13.00
   0 -10  -4  567.74   17.10
   0 -10   4  582.84   17.20
   0  10   4  563.54   16.90
  -2 -10  -4  112.49    4.20
  -2 -10  -4  122.29    4.50
   2  10   4  121.19    4.00
   4 -10   4   16.30    1.30
  -4 -10  -4   15.30    1.20
  -4  10  -4   15.20    1.20
  -3 -11   4    0.60    0.80
  -3 -11   4    1.40    0.70
  -3 -11   4    0.20    0.90
  -3  11   4    0.70    0.60
   3  11  -4    1.00    0.80
   1 -11  -4   32.70    1.30
  -1 -11   4   34.70    1.70
  -1  11   4   33.70    1.50
  -1 -11  -4  220.98    7.20
   1  11   4  224.78    6.90
   3 -11   4   25.30    1.70
  -3 -11  -4   26.40    2.20
  -3 -11  -4   28.30    1.70
  -3  11  -4   25.20    1.60
   3  11   4   22.60    1.70
  -4 -12   4    5.20    1.00
  -4 -12   4    3.30    0.80
  -4  12   4    4.60    0.80
  -2 -12   4   24.10    1.60
  -2 -12   4   24.10    1.70
  -2  12   4   22.60    1.50
  -2  12   4   25.10    1.40
   0 -12   4    8.90    0.90
   0 -12  -4    8.30    0.80
   0  12   4    8.50    0.70
  -2 -12  -4   53.49    2.60
  -2 -12  -4   47.80    2.30
   2  12   4   49.80    2.40
   2  12   4   54.89    2.20
   4 -12   4   20.10    1.30
  -4 -12  -4   19.90    1.30
  -3 -13   4  615.14   19.90
  -3 -13   4  666.13   20.00
  -3 -13   4  644.34   20.70
  -3  13   4  690.23   20.10
   3  13  -4  691.13   19.90
  -1 -13   4   72.99    3.00
  -1  13   4   74.99    2.70
  -1 -13  -4  171.88    5.90
   1  13   4  169.88    5.50
   3 -13   4    0.60    0.70
  -3 -13  -4    0.90    0.60
   3  13   4    1.00    1.00
  -4 -14   4    0.10    0.60
  -4  14   4    0.30    0.50
  -2 -14   4    6.00    1.00
  -2 -14   4    4.70    1.00
   2  14  -4    6.70    1.00
  -2  14   4    6.90    0.90
  -2  14   4    6.50    0.90
   0 -14   4  195.08    6.50
   0 -14  -4  199.08    6.40
   0  14   4  198.58    6.30
   2 -14   4   17.90    1.60
  -2 -14  -4   20.70    1.80
  -2 -14  -4   22.50    1.50
   2  14   4   21.80    1.50
   2  14   4   21.50    1.60
  -4 -14  -4    3.80    0.60
   4 -14   4    3.10    1.00
  -3 -15   4  302.67   10.00
   3  15  -4  322.47   10.00
  -3  15   4  332.07   10.10
  -1 -15   4   99.29    3.70
  -1 -15   4  102.29    4.00
  -1  15   4  105.69    3.60
  -1  15   4   98.19    3.70
  -1 -15  -4   66.89    3.00
   1  15   4   62.29    2.80
   1  15   4   68.59    2.80
   1  15   4   68.49    2.60
  -3 -15  -4   17.30    1.30
   3 -15   4   14.80    1.40
   3  15   4   15.80    1.50
  -4  16   4   68.89    2.60
  -2 -16   4   93.59    4.10
  -2  16   4   97.99    3.70
   2  16  -4   96.09    3.70
  -2  16   4   98.59    3.70
   0 -16   4   44.80    2.30
   0 -16  -4   44.70    2.20
   0  16  -4   37.50    2.90
   0  16   4   44.90    1.90
   0  16   4   43.30    2.20
  -2 -16  -4   21.80    2.00
   2 -16   4   21.20    1.70
  -2 -16  -4   23.90    1.60
   2  16   4   23.80    1.70
   2  16   4   22.70    1.80
   3  17  -4    5.30    0.80
  -3  17   4    4.20    0.80
  -1 -17   4  101.29    4.20
   1  17  -4  104.59    3.90
  -1  17   4  104.39    3.90
  -1  17   4  104.39    4.00
  -1  17   4  107.59    3.80
  -1 -17  -4   22.70    1.80
   1  17   4   21.30    1.60
   1  17   4   22.90    1.50
  -1  17  -4   21.40    1.80
   1  17   4   21.80    1.60
  -3 -17  -4   15.10    1.20
   3  17   4   19.40    1.80
   2  18  -4    7.60    1.00
  -2  18   4    9.10    1.10
   0  18   4   14.40    1.40
   0  18   4   14.80    1.50
   0  18  -4   16.40    1.50
   0  18   4   16.50    1.40
  -2 -18  -4   17.90    1.40
   2  18   4   21.00    1.60
  -3  19   4    4.60    0.80
   3  19  -4    3.80    0.70
  -1  19   4   96.09    3.70
  -1  19   4  100.99    3.80
  -1  19   4   97.89    3.70
   1  19   4   28.10    2.00
   1  19   4   27.80    1.80
  -1  19  -4   30.20    1.80
   1  19   4   28.10    1.80
  -3 -19  -4    3.00    0.90
   3  19   4    1.80    0.70
   2  20  -4   10.40    1.50
   0  20   4   14.40    1.50
   0  20   4   12.20    1.30
   0  20   4   11.80    1.60
   0  20  -4   10.70    1.20
  -2 -20  -4   18.40    1.30
   2  20   4   18.80    1.40
   3  21  -4   12.60    1.00
  -3  21   4   14.90    1.10
  -1  21   4   39.40    2.00
  -1  21   4   37.10    2.00
   1  21  -4   35.30    2.00
   1  21   4    7.30    1.00
  -1  21  -4    9.10    1.00
   1  21   4    8.30    1.00
  -2  22   4    3.00    0.70
   2  22  -4    2.20    0.60
   0  22   4  119.49    4.60
   0  22   4  119.99    4.50
  -2 -22  -4    2.20    0.60
   2  22   4    2.60    0.60
  -1  23   4    1.80    0.70
   1  23  -4    0.90    0.60
  -1  23   4    1.30    0.70
  -1 -23  -4    6.90    0.90
   1  23   4    4.90    0.80
   2  24  -4    5.30    0.70
  -2  24   4    6.20    0.80
   0  24   4   21.00    1.40
   0  24  -4   18.90    1.40
   0  24   4   21.40    1.40
  -2 -24  -4    7.10    0.80
   2  24   4    6.10    0.70
  -1  25   4    8.00    0.90
   1  25  -4    8.90    1.00
  -1 -25  -4   10.50    0.90
   1  25   4   10.20    0.90
   0 -26  -4   21.10    1.10
   0  26   4   19.30    1.30
   0  26   4   17.90    1.20
   0  26  -4   19.10    1.20
  -5   0   5   -0.30    0.50
  -3   0   5   -0.10    0.50
  -3   0   5    0.20    0.60
  -1   0   5    0.20    0.30
  -1   0   5    0.80    0.20
  -1   0  -5    0.00    0.30
  -3   0  -5    1.70    0.70
  -4  -1   5    4.20    0.90
  -4  -1   5    3.40    1.00
  -4   1   5    3.20    1.00
  -4   1   5    1.70    0.70
  -2  -1   5   50.49    2.10
  -2   1   5   49.20    2.00
   0  -1   5 1047.50   40.00
   0   1   5 1045.60   39.60
  -2  -1  -5   18.20    1.50
  -2   1  -5   18.50    1.30
  -4  -1  -5   45.50    2.10
   4  -1   5   43.30    2.20
   4   1   5   43.10    2.20
  -4   1  -5   43.50    2.10
  -5  -2   5   40.30    1.70
  -5  -2   5   30.30    2.40
  -5   2   5   34.60    1.80
  -5   2   5   39.70    1.70
  -3  -2   5   64.79    2.80
  -3  -2   5   67.19    2.80
  -3   2   5   60.89    2.70
  -3   2   5   66.59    2.80
  -3   2   5   65.69    2.70
  -1  -2   5   62.99    2.30
  -1   2   5   61.09    2.20
  -1   2   5   62.49    2.00
  -1  -2  -5   11.10    0.80
  -1   2  -5   10.80    0.80
  -3  -2  -5  117.19    4.20
   3  -2   5  116.49    4.40
  -3  -2  -5  110.79    4.40
   3   2   5  118.69    4.40
  -3   2  -5  113.49    4.20
  -4  -3   5   32.00    2.10
  -4  -3   5   29.80    1.70
  -4   3   5   28.80    1.70
  -4   3   5   31.70    2.10
  -2  -3   5   39.30    1.80
  -2   3   5   38.10    1.60
   0  -3   5 1360.36   39.50
  -2  -3  -5    0.60    0.50
  -2   3  -5    0.70    0.50
   4  -3   5  103.39    3.90
  -4  -3  -5  102.99    3.70
  -4   3  -5   98.79    3.60
   4   3   5  100.09    3.80
  -5  -4   5   65.49    2.40
  -5  -4   5   59.09    2.50
  -5   4   5   62.29    2.50
  -5   4   5   64.79    2.40
  -3  -4   5   50.29    2.50
  -3  -4   5   42.20    2.80
  -3   4   5   49.10    2.20
  -3   4   5   44.40    2.30
  -1  -4   5   88.59    3.10
  -1   4   5   81.49    2.90
  -1   4   5   86.79    2.80
  -1  -4  -5  495.15   14.70
   1   4   5  493.75   14.50
  -1   4  -5  477.95   14.60
   3  -4   5   25.50    1.70
  -3  -4  -5   23.70    1.60
  -3  -4  -5   22.50    1.80
   3   4   5   24.60    1.70
  -3   4  -5   23.00    1.60
  -4  -5   5   82.09    3.20
  -4  -5   5   84.59    3.50
  -4   5   5   79.59    3.20
  -4   5   5   82.39    3.40
  -2  -5   5  141.09    4.90
  -2   5   5  141.29    4.50
   0  -5   5  755.42   21.80
   0  -5  -5  734.53   21.70
   0   5   5  708.03   21.50
  -2  -5  -5    5.10    0.80
  -2   5  -5    5.50    0.80
  -4  -5  -5   60.79    2.50
   4  -5   5   60.39    2.60
   4   5   5   58.29    2.50
  -4   5  -5   56.99    2.40
  -5  -6   5   19.50    1.30
   5  -6  -5   19.50    1.20
  -5   6   5   21.70    1.20
  -3  -6   5    0.70    0.60
  -3  -6   5   -0.30    0.60
  -3  -6   5    1.00    0.80
  -3   6   5    0.50    0.60
  -3   6   5   -0.60    0.80
   1  -6  -5  480.85   14.30
  -1  -6   5  475.45   14.50
  -1   6   5  477.85   14.20
  -1  -6  -5  146.99    4.80
   1   6   5  142.09    4.50
  -1   6  -5  140.99    4.60
  -3  -6  -5   79.59    3.20
   3  -6   5   81.49    3.30
  -3  -6  -5   75.49    3.50
   3   6   5   79.79    3.30
   3   6   5   77.49    3.00
  -3   6  -5   74.39    3.10
  -4  -7   5   80.89    3.40
  -4  -7   5   78.09    3.10
  -4   7   5   79.39    3.20
  -4   7   5   80.59    3.20
  -2  -7   5   35.70    1.90
   2  -7  -5   46.00    1.80
  -2   7   5   36.10    1.60
   0  -7   5   84.69    3.00
   0  -7  -5   80.99    2.90
   0   7   5   84.19    2.70
  -2  -7  -5   91.89    3.60
   2   7   5   90.99    3.20
  -4  -7  -5    4.40    0.80
   4  -7   5    4.10    0.80
   4   7   5    4.00    0.80
  -4   7  -5    4.50    0.80
  -5  -8   5    6.90    0.90
  -5  -8   5    5.80    0.80
  -5   8   5    7.10    0.70
  -3  -8   5   43.50    2.20
  -3  -8   5   41.80    2.50
  -3   8   5   44.30    2.10
  -1  -8   5  255.27    8.10
   1  -8  -5  254.17    7.80
  -1   8   5  254.77    7.80
  -1  -8  -5   15.50    1.10
   1   8   5   16.30    0.90
  -1   8  -5   15.70    0.90
  -3  -8  -5  120.79    4.90
  -3  -8  -5  122.99    4.40
   3  -8   5  123.19    4.50
   3   8   5  117.39    4.30
  -4  -9   5   66.49    3.60
  -4  -9   5   62.09    2.60
  -4   9   5   69.29    2.80
  -4   9   5   62.79    2.70
  -2  -9   5   38.40    2.00
  -2   9   5   39.20    1.70
   0  -9  -5  344.17   10.60
   0  -9   5  351.66   10.80
   0   9   5  350.16   10.50
  -2  -9  -5   16.70    1.30
   2  -9   5   14.90    1.40
  -2  -9  -5   16.00    1.30
   2   9   5   16.50    1.10
   4  -9   5    5.70    0.80
  -4  -9  -5    5.70    0.80
   4   9   5    5.80    1.00
  -3 -10   5   42.70    2.20
  -3 -10   5   44.30    2.60
  -3  10   5   41.50    2.00
   3  10  -5   37.80    2.40
   1 -10  -5   52.09    2.00
  -1 -10   5   54.39    2.40
  -1  10   5   56.99    2.10
  -1 -10  -5    1.50    0.40
  -1  10  -5    1.40    0.40
   1  10   5    3.70    0.60
  -3 -10  -5   76.89    3.20
   3 -10   5   81.39    3.30
  -4 -11   5   24.10    1.60
  -4 -11   5   25.60    1.80
  -4  11   5   26.20    1.50
  -2 -11   5   76.59    3.20
  -2  11   5   73.59    2.80
  -2  11   5   69.29    2.80
   0 -11   5  467.25   14.00
   0 -11  -5  450.25   13.90
   0  11   5  458.65   13.80
  -2 -11  -5   96.99    3.60
   2 -11   5   97.99    3.70
  -2 -11  -5   97.39    3.90
   2  11   5   93.19    3.40
   2  11   5   88.79    3.60
   4 -11   5    9.00    1.00
  -4 -11  -5    8.90    1.00
  -3 -12   5  421.56   13.30
  -3 -12   5  402.96   13.90
   3  12  -5  453.85   13.30
  -3  12   5  429.06   13.20
  -1 -12   5   28.90    1.70
  -1  12   5   27.50    1.40
  -1 -12  -5   13.10    1.20
   1  12   5   12.50    0.90
   3 -12   5   72.29    3.00
  -3 -12  -5   72.39    3.00
  -4 -13   5    4.10    0.90
  -4  13   5    4.60    0.80
  -2 -13   5   81.09    3.20
  -2 -13   5   76.69    3.50
  -2  13   5   80.29    3.10
  -2  13   5   82.59    3.10
   0 -13   5  226.58    7.40
   0 -13  -5  227.48    7.30
   0  13   5  226.78    7.10
   2 -13   5   67.09    2.90
  -2 -13  -5   70.69    2.90
  -2 -13  -5   69.19    3.20
   2  13   5   67.69    2.80
   2  13   5   67.09    2.90
  -4 -13  -5    3.10    0.60
   4 -13   5    3.30    0.60
  -3 -14   5  168.58    5.80
  -3  14   5  173.18    5.80
   3  14  -5  170.48    5.70
  -1 -14   5    2.00    0.70
  -1 -14   5    1.80    0.60
  -1  14   5    2.00    0.60
  -1  14   5    2.50    0.60
  -1 -14  -5    8.70    1.20
   1 -14   5    6.60    1.10
   1  14   5    7.60    1.00
   1  14   5    8.40    1.10
   1  14   5    5.90    0.90
   3 -14   5    2.40    0.70
  -3 -14  -5    2.80    0.70
   3  14   5    1.60    0.80
  -4 -15   5   15.40    1.20
  -4  15   5   15.40    1.10
  -2 -15   5   41.20    2.30
  -2 -15   5   40.90    2.60
  -2  15   5   46.80    2.10
   2  15  -5   40.80    2.20
  -2  15   5   44.70    2.10
   0 -15   5   27.70    1.70
   0 -15   5   25.20    1.60
   0 -15  -5   28.00    1.70
   0  15   5   26.40    1.90
   0  15   5   26.70    1.50
  -2 -15  -5   49.40    2.30
   2 -15   5   49.00    2.40
  -2 -15  -5   49.90    2.90
   2  15   5   52.19    2.50
   2  15   5   49.10    2.40
  -3 -16   5   10.40    1.20
  -3  16   5   11.20    1.10
   3  16  -5   13.70    1.20
  -1 -16   5   16.90    1.70
  -1 -16   5   19.60    1.50
  -1  16   5   17.10    1.40
  -1  16   5   21.50    1.70
  -1  16   5   17.70    1.40
  -1 -16  -5   27.30    1.90
   1 -16   5   25.20    1.90
  -1  16  -5   22.40    1.90
   1  16   5   26.20    1.60
   1  16   5   29.90    1.80
   1  16   5   24.60    1.70
   3 -16   5    2.50    0.80
  -3 -16  -5    1.80    0.60
  -4  17   5  178.58    5.70
  -2 -17   5   30.30    2.40
  -2  17   5   30.90    2.00
   2  17  -5   33.40    1.80
  -2  17   5   30.90    1.80
   0 -17   5    6.70    0.90
   0  17   5    6.10    0.90
   0  17   5    4.70    0.80
   0  17  -5    5.30    0.90
   0  17   5    7.60    1.10
   2 -17   5   75.49    3.20
  -2 -17  -5   80.59    3.20
   2  17   5   80.99    3.20
   3  18  -5   13.50    1.20
  -3  18   5   13.70    1.10
  -1 -18   5  121.09    5.10
  -1  18   5  129.99    4.70
  -1  18   5  127.59    4.60
   1  18  -5  128.19    4.60
  -1 -18  -5   10.50    1.70
  -1  18  -5   14.60    1.40
   1  18   5   15.20    1.50
   1  18   5   11.30    1.20
   1  18   5   15.80    1.40
  -3 -18  -5    0.20    0.40
   3  18   5    1.10    0.70
  -2  19   5   14.00    1.30
   2  19  -5   14.30    1.30
   0  19   5   11.40    1.30
   0  19  -5   13.80    1.50
   0  19   5   15.60    1.50
   0  19   5   12.30    1.30
  -2 -19  -5    0.90    0.50
   2  19   5    0.30    0.60
  -3  20   5    1.80    0.60
   3  20  -5    1.30    0.50
   1  20  -5   41.00    2.10
  -1  20   5   43.30    2.10
  -1  20   5   41.90    2.20
   1  20   5   58.09    2.60
   1  20   5   56.19    2.60
  -3 -20  -5    2.70    0.50
   3  20   5    2.40    0.90
  -2  21   5    3.50    0.70
   2  21  -5    2.20    0.60
   0  21   5   65.09    2.80
   0  21  -5   64.89    2.80
   0  21   5   69.69    2.90
  -2 -21  -5   42.40    1.90
   2  21   5   38.80    1.90
  -3  22   5    0.80    0.40
   3  22  -5    0.10    0.40
  -1  22   5   15.30    1.30
   1  22  -5   14.50    1.30
  -1  22   5   16.50    1.50
  -1 -22  -5   88.79    3.30
   1  22   5   88.69    3.40
   1  22   5   85.99    3.40
   2  23  -5   25.30    1.80
  -2  23   5   28.40    1.70
   0  23  -5   47.50    2.20
   0  23   5   51.89    2.30
   0  23   5   48.30    2.30
  -2 -23  -5   28.50    1.40
   2  23   5   26.60    1.40
   1  24  -5    8.40    0.90
  -1  24   5    9.70    0.90
  -1  24   5   10.40    1.10
  -1 -24  -5   50.89    2.10
   0  25   5   24.80    1.40
   0  25   5   25.80    1.50
   0  25  -5   25.90    1.30
   1  26  -5    3.30    0.60
  -1  26   5    3.30    0.60
  -4   0   6   97.79    3.80
  -4   0   6  103.79    4.00
  -2   0   6  153.58    5.20
   0   0   6 1000.00   28.90
   0   0   6  980.30   29.20
  -2   0  -6   80.99    3.20
  -4   0  -6   76.29    2.90
   4   0   6   72.89    3.00
  -5  -1   6   44.50    2.10
  -5  -1   6   47.50    1.90
  -5   1   6   46.90    2.10
  -5   1   6   48.20    1.90
  -3  -1   6  115.79    4.30
  -3  -1   6  108.49    4.00
  -3   1   6  111.89    4.20
  -3   1   6  114.29    4.20
  -3   1   6  108.69    4.00
  -1  -1   6  323.47    9.80
  -1  -1   6  309.97    9.30
  -1   1   6  308.87    9.70
  -1   1   6  325.07    9.40
  -1  -1  -6  151.68    5.00
  -1   1  -6  153.38    5.00
  -3  -1  -6  197.08    6.30
  -3  -1  -6  193.18    6.70
   3  -1   6  184.88    6.50
  -3   1  -6  177.58    6.60
  -3   1  -6  180.78    6.20
   3   1   6  193.28    6.50
  -4  -2   6   35.70    1.90
  -4  -2   6   36.60    2.20
  -4   2   6   32.50    1.80
  -4   2   6   37.00    2.20
  -2  -2   6  259.77    8.20
  -2   2   6  249.58    8.00
   0  -2   6  304.07    9.00
   0  -2   6  307.47    9.40
   0  -2  -6  303.27    9.40
   0   2   6  305.37    9.10
  -2  -2  -6  122.49    4.40
  -2   2  -6  119.49    4.30
   4  -2   6   52.19    2.40
  -4  -2  -6   55.39    2.30
  -4   2  -6   53.89    2.20
   4   2   6   52.19    2.30
  -5  -3   6   85.39    3.10
  -5  -3   6   80.99    2.90
  -5   3   6   84.69    3.10
  -5   3   6   85.19    3.00
  -3  -3   6   21.60    1.70
  -3  -3   6   23.00    1.50
  -3  -3   6   24.20    2.20
  -3   3   6   22.40    1.70
  -3   3   6   23.30    1.70
  -1  -3   6   99.59    3.50
  -1   3   6   95.99    3.40
  -1   3   6  100.49    3.10
  -1  -3  -6  433.16   13.00
  -1   3  -6  421.36   12.90
   1   3   6  424.76   12.70
  -3  -3  -6   60.69    2.70
   3  -3   6   52.69    3.40
  -3  -3  -6   63.49    3.00
  -3   3  -6   59.99    2.60
   3   3   6   57.79    2.70
  -4  -4   6   17.80    1.60
  -4  -4   6   14.70    1.30
  -4   4   6   15.00    1.30
  -4   4   6   18.30    1.70
  -2  -4   6  214.68    7.20
  -2   4   6  189.08    6.20
  -2   4   6  195.58    6.40
   0  -4  -6  357.16   10.80
   0  -4   6  354.46   10.80
   0   4   6  344.27   10.50
  -2  -4  -6   74.79    3.10
  -2   4  -6   78.99    3.00
   2   4   6   75.19    2.70
  -4  -4  -6   62.79    2.50
   4  -4   6   57.89    2.50
   4   4   6   55.69    2.40
  -5  -5   6   26.50    1.30
  -5  -5   6   24.40    1.50
  -5   5   6   31.10    1.40
  -5   5   6   28.20    1.40
  -3  -5   6   14.80    1.60
  -3  -5   6   15.50    1.40
  -3  -5   6   16.20    1.50
  -3   5   6   15.70    1.30
   1  -5  -6  257.87    8.00
  -1  -5   6  258.37    8.20
  -1   5   6  260.17    7.80
  -1  -5  -6  121.29    4.10
  -1   5  -6  114.39    3.90
   1   5   6  115.09    3.80
  -3  -5  -6   26.50    1.70
  -3  -5  -6   26.10    2.70
   3  -5   6   29.10    1.80
   3   5   6   27.20    1.60
   3   5   6   25.80    1.70
  -4  -6   6   40.30    2.20
  -4  -6   6   37.90    1.90
  -4   6   6   36.70    2.00
  -4   6   6   35.00    1.90
  -2  -6   6   11.80    1.10
   2  -6  -6   16.00    1.00
  -2   6   6   13.30    0.90
   0  -6  -6   16.50    1.00
   0  -6   6   15.00    1.00
   0   6   6   15.00    0.80
  -2  -6  -6  107.09    4.00
  -2  -6  -6   91.89    4.30
   2  -6   6  104.99    3.90
   2   6   6  106.79    3.60
  -2   6  -6  102.09    3.60
   4  -6   6   24.70    1.50
  -4  -6  -6   25.90    1.50
   4   6   6   25.20    2.00
  -5  -7   6    5.00    0.80
  -5   7   6    5.80    0.70
  -3  -7   6   30.10    2.10
  -3  -7   6   27.60    1.70
  -3   7   6   28.60    1.60
  -3   7   6   25.00    2.00
   1  -7  -6  915.01   26.50
  -1  -7   6  886.61   26.80
  -1   7   6  884.41   26.40
  -1  -7  -6   19.50    1.30
  -1   7  -6   16.70    1.00
   1   7   6   17.20    0.90
  -3  -7  -6    2.20    0.70
   3  -7   6    2.80    0.80
  -3  -7  -6    2.60    1.00
   3   7   6    2.10    0.70
   3   7   6    3.50    0.90
  -4  -8   6   68.99    2.80
  -4   8   6   68.59    3.50
  -4   8   6   73.29    2.90
  -2  -8   6   70.59    3.00
  -2   8   6   68.39    2.50
   0  -8  -6  533.85   15.70
   0  -8   6  501.65   15.80
   0   8   6  523.95   15.50
  -2  -8  -6   70.19    3.50
   2  -8   6   59.49    2.70
  -2  -8  -6   63.69    3.10
   2   8   6   62.29    2.80
   4  -8   6    3.10    0.70
  -4  -8  -6    4.00    0.70
   4   8   6    2.70    0.80
  -3  -9   6   21.20    1.50
  -3  -9   6   20.30    1.90
  -3   9   6   19.10    1.40
  -1  -9   6   80.29    3.30
   1  -9  -6   77.59    2.80
  -1   9   6   82.89    2.80
  -1  -9  -6   16.30    1.20
   1   9   6   17.00    1.00
  -1   9  -6   14.30    1.00
  -3  -9  -6   16.80    1.40
   3  -9   6   20.20    1.50
  -4 -10   6    9.90    1.30
  -4  10   6   10.10    1.00
  -2 -10   6    8.10    1.00
  -2 -10   6    9.20    1.30
  -2 -10   6    7.20    1.30
  -2  10   6    6.70    0.90
  -2  10   6    7.40    0.80
   0 -10   6    9.30    0.90
   0 -10  -6    7.20    0.90
   0  10   6    9.60    0.80
  -2 -10  -6   46.10    2.40
  -2 -10  -6   48.30    2.20
   2 -10   6   48.00    2.40
   2  10   6   48.10    2.30
   2  10   6   45.40    2.00
  -4 -10  -6    1.00    0.50
   4 -10   6    1.30    0.50
  -3 -11   6   21.80    1.60
  -3 -11   6   18.30    2.00
  -3  11   6   22.30    1.50
   3  11  -6   21.70    2.20
  -1 -11   6   36.30    1.90
   1 -11  -6   33.40    1.60
  -1  11   6   31.70    1.50
  -1 -11  -6   29.80    1.70
   1  11   6   27.50    1.40
  -3 -11  -6    5.10    0.80
   3 -11   6    5.00    0.90
  -4 -12   6    5.70    1.00
  -4  12   6    4.90    0.80
  -2 -12   6   73.29    3.00
  -2 -12   6   69.89    3.30
  -2 -12   6   71.49    3.00
  -2  12   6   73.29    2.90
  -2  12   6   75.59    2.80
   0 -12  -6   13.40    1.10
   0 -12   6   13.60    1.40
   0  12   6   14.50    1.00
   2 -12   6   33.20    1.90
  -2 -12  -6   32.40    2.10
  -2 -12  -6   29.50    1.80
   2  12   6   34.20    2.00
   2  12   6   34.60    1.70
   4 -12   6    8.00    0.90
  -4 -12  -6   10.60    0.90
  -3 -13   6   51.69    2.40
   3  13  -6   53.79    2.40
  -3  13   6   53.69    2.40
  -1 -13   6   47.70    2.20
  -1 -13   6   47.10    2.40
  -1  13   6   46.20    2.00
  -1  13   6   46.50    2.10
   1 -13   6  106.59    4.10
   1 -13   6  100.59    4.30
  -1 -13  -6  114.49    4.30
   1  13   6  112.99    4.20
   1  13   6  115.49    3.90
   1  13   6  110.59    4.10
  -3 -13  -6    6.60    0.90
   3 -13   6    7.20    1.00
  -4 -14   6   11.80    1.30
  -4  14   6   10.90    1.00
  -2 -14   6   95.89    4.30
  -2 -14   6   96.89    3.80
  -2 -14   6  103.59    3.80
  -2  14   6  107.89    3.80
  -2  14   6  102.79    3.80
   0 -14  -6  132.49    4.70
   0 -14   6  136.79    4.90
   0 -14   6  131.49    5.70
   0 -14   6  130.69    4.70
   0  14   6  136.89    4.60
  -2 -14  -6   36.00    2.00
  -2 -14  -6   36.10    2.40
   2 -14   6   37.70    2.10
   2  14   6   37.90    2.10
   2  14   6   35.00    2.00
  -3  15   6   27.10    1.60
  -1 -15   6    1.00    0.60
  -1 -15   6    1.90    0.80
  -1 -15   6    5.10    1.10
  -1  15   6    1.10    0.60
  -1  15   6    1.50    0.80
  -1  15   6    0.20    0.50
   1 -15   6   79.29    3.20
   1 -15   6   74.89    3.20
  -1 -15  -6   80.49    3.50
   1  15   6   77.79    3.30
   1  15   6   85.79    3.20
   1  15   6   79.39    3.30
  -3 -15  -6   11.10    1.10
   3 -15   6    9.50    1.10
   3  15   6   11.10    1.10
  -4 -16   6   72.49    2.60
  -4  16   6   69.59    2.60
  -2 -16   6   42.30    2.20
  -2 -16   6   44.90    2.80
  -2  16   6   45.30    2.30
  -2  16   6   43.50    2.10
   2  16  -6   40.50    2.20
   0 -16   6  130.99    4.90
   0 -16   6  140.59    4.80
   0  16   6  139.29    4.90
   0  16   6  135.39    4.70
   0  16   6  136.59    4.90
   2 -16   6   29.60    1.80
  -2 -16  -6   30.90    1.80
   2  16   6   31.70    1.90
  -3 -17   6    6.30    1.00
   3  17  -6    6.40    0.80
  -3  17   6    7.30    0.90
  -1 -17   6   74.09    3.70
  -1 -17   6   78.29    4.00
  -1 -17   6   75.19    3.20
  -1  17   6   80.39    3.20
  -1  17   6   81.69    3.20
   1 -17   6   31.60    2.10
  -1 -17  -6   37.80    2.60
   1  17   6   33.10    2.00
   1  17   6   35.10    2.00
  -1  17  -6   30.60    2.00
   1  17   6   37.40    2.00
   3 -17   6   11.00    1.20
  -3 -17  -6   11.70    1.00
   2  18  -6    6.80    1.00
  -2  18   6    5.20    0.80
   0  18  -6   60.99    2.70
   0  18   6   60.59    2.70
   0  18   6   60.09    2.70
   0  18   6   57.79    2.70
  -2 -18  -6   19.90    1.40
   2 -18   6   19.10    1.70
   2  18   6   20.40    1.50
  -3  19   6    4.50    0.70
   3  19  -6    4.00    0.70
  -1  19   6   14.70    1.50
  -1  19   6   11.00    1.20
   1  19  -6   11.40    1.20
  -1  19  -6   56.29    2.60
   1  19   6   60.29    2.70
   1  19   6   59.29    2.70
  -3 -19  -6    4.10    0.60
  -2  20   6    0.70    0.50
   2  20  -6    1.30    0.60
   0  20  -6   20.20    1.60
   0  20   6   19.20    1.60
   0  20   6   17.50    1.40
  -2 -20  -6   19.60    1.30
   2  20   6   19.50    1.40
   3  21  -6    5.20    0.60
  -3  21   6    5.20    0.70
   1  21  -6   15.20    1.30
  -1  21   6   14.90    1.40
  -1  21   6   16.50    1.30
   1  21   6   55.89    2.50
   1  21   6   55.39    2.50
   2  22  -6   12.30    1.10
  -2  22   6   15.60    1.20
   0  22  -6   44.50    2.10
   0  22   6   45.10    2.20
   0  22   6   46.90    2.20
  -2 -22  -6   28.30    1.40
   2  22   6   27.50    1.40
  -1  23   6    3.60    0.70
   1  23  -6    3.90    0.70
  -1  23   6    4.10    0.80
  -1 -23  -6    6.20    0.80
   1  23   6    4.10    0.70
   2  24  -6   13.70    1.00
  -2  24   6   16.60    1.00
   0  24  -6   77.69    2.90
   0  24   6   80.59    3.10
   0  24   6   78.29    3.00
   1  25  -6    2.90    0.60
  -1  25   6    3.50    0.60
  -5   0   7   -1.40    0.50
  -5   0   7    0.50    0.70
  -3   0   7   -0.40    0.50
  -3   0   7    0.40    0.60
  -3   0   7    1.10    0.70
  -1   0   7    0.30    0.30
  -1   0   7    0.10    0.20
   1   0   7    0.20    0.20
  -1   0  -7   -0.20    0.40
  -3   0  -7    4.60    1.40
  -4  -1   7    5.20    1.10
  -4  -1   7    3.10    0.80
  -4   1   7    4.80    1.10
  -4   1   7    3.40    0.80
  -2  -1   7  150.48    5.20
  -2   1   7  148.09    5.10
   0  -1   7  102.89    3.60
   0  -1  -7  102.79    3.60
   0  -1   7  101.79    3.10
   0   1   7   98.59    3.20
  -2  -1  -7   39.10    2.10
   2  -1   7   35.90    2.00
  -2   1  -7   42.70    2.10
   2   1   7   34.90    2.00
   4  -1   7   24.40    1.50
  -4  -1  -7   25.50    1.40
  -4   1  -7   26.20    1.40
   4   1   7   25.00    1.50
  -5  -2   7   18.30    1.10
  -5  -2   7   17.50    1.30
  -5   2   7   21.10    1.10
  -5   2   7   19.90    1.20
  -3  -2   7   58.79    2.60
  -3  -2   7   58.59    2.60
  -3  -2   7   65.89    3.60
  -3   2   7   57.89    2.60
  -3   2   7   60.79    2.70
  -3   2   7   61.79    2.70
  -1  -2   7  217.28    6.90
  -1   2   7  208.58    6.80
  -1   2   7  208.18    6.40
   1  -2   7  110.99    3.40
  -1   2  -7  104.79    3.80
   1   2   7  106.69    3.50
  -3  -2  -7  176.18    5.80
  -3  -2  -7  160.18    6.30
   3  -2   7  180.98    6.00
   3   2   7  168.68    5.90
  -3   2  -7  172.98    5.80
   3   2   7  170.68    5.70
  -4  -3   7   46.60    2.20
  -4  -3   7   51.89    2.50
  -4   3   7   51.59    2.50
  -4   3   7   45.20    2.20
  -2  -3   7  250.07    8.10
  -2   3   7  244.28    7.90
   0  -3   7  219.88    7.10
   0  -3   7  216.68    6.60
   0  -3  -7  226.78    7.10
   0   3   7  225.28    6.70
  -2  -3  -7    1.00    0.70
   2  -3   7    1.30    0.60
  -2   3  -7    3.80    0.90
   2   3   7    1.00    0.40
  -4  -3  -7   59.19    2.40
   4  -3   7   56.99    2.50
   4   3   7   63.39    2.90
  -5  -4   7   41.90    1.90
  -5   4   7   44.60    1.80
  -3  -4   7    1.30    0.80
  -3  -4   7    2.70    0.70
  -3   4   7    2.80    0.70
  -3   4   7    3.00    0.90
  -1  -4   7  448.86   13.90
   1  -4  -7  450.85   13.70
  -1   4   7  456.45   13.50
  -1  -4  -7   33.10    1.70
  -1   4  -7   33.30    1.60
   1   4   7   33.90    1.50
   3  -4   7   88.79    3.50
  -3  -4  -7   89.39    3.40
   3   4   7   85.59    3.40
  -4  -5   7    7.50    1.10
  -4  -5   7    6.40    0.90
  -4   5   7    7.00    1.60
  -4   5   7    5.00    0.80
  -2  -5   7   56.19    2.50
  -2   5   7   54.39    2.10
  -2   5   7   52.09    2.20
   0  -5   7  118.09    4.20
   0   5   7  120.39    3.80
  -2  -5  -7   57.79    2.50
   2  -5   7   56.99    2.60
  -2  -5  -7   59.09    2.70
   2   5   7   56.69    2.30
  -2   5  -7   56.79    2.60
   4  -5   7   31.10    1.70
  -4  -5  -7   31.40    1.60
   4   5   7   31.60    1.60
   5  -6  -7   23.40    1.60
  -5  -6   7   29.70    1.50
  -5   6   7   34.50    1.40
  -3  -6   7   32.80    2.20
  -3  -6   7   30.30    1.80
  -3   6   7   33.10    1.70
  -3   6   7   31.60    2.00
  -1  -6   7   74.49    2.90
   1  -6  -7   71.19    2.70
  -1   6   7   69.19    2.50
  -1  -6  -7   71.09    2.90
   1   6   7   72.09    2.50
  -1   6  -7   70.89    2.80
  -3  -6  -7   41.00    2.00
   3  -6   7   38.70    2.10
   3   6   7   38.20    2.00
  -4  -7   7   86.79    3.50
  -4   7   7   78.09    3.10
  -4   7   7   79.09    3.10
   2  -7  -7   11.30    0.90
  -2  -7   7    9.90    1.10
  -2   7   7    9.80    0.80
   0  -7  -7   87.99    3.30
   0  -7   7   93.69    3.40
   0   7   7   91.19    3.10
  -2  -7  -7  103.89    4.10
  -2  -7  -7   99.79    3.80
   2  -7   7  101.19    3.90
   2   7   7  102.49    3.60
   4  -7   7   18.30    1.40
  -4  -7  -7   18.90    1.20
  -3  -8   7   75.09    3.00
  -3  -8   7   74.69    3.60
  -3  -8   7   67.69    2.90
  -3   8   7   71.39    2.90
  -1  -8   7  194.58    6.80
   1  -8  -7  208.58    6.50
  -1   8   7  201.48    6.30
  -1  -8  -7    4.20    0.80
  -1   8  -7    3.10    0.70
   1   8   7    3.60    0.60
   3  -8   7   23.30    1.60
  -3  -8  -7   23.80    1.50
  -4  -9   7   16.60    1.60
  -4   9   7   13.90    1.20
  -2  -9   7   -0.20    0.50
  -2  -9   7    0.20    0.60
  -2  -9   7    1.20    0.60
  -2   9   7    0.70    0.60
  -2   9   7    1.60    0.50
   0  -9  -7    6.60    0.90
   0   9   7    7.50    0.80
   2  -9   7   30.10    1.80
  -2  -9  -7   30.90    2.00
  -2  -9  -7   30.90    1.70
   2   9   7   29.70    1.90
   2   9   7   30.90    1.60
  -4  -9  -7   14.00    1.00
   4  -9   7   13.90    1.00
  -3 -10   7   55.89    2.40
  -3 -10   7   56.19    3.20
  -3 -10   7   56.59    2.50
  -3  10   7   59.89    2.50
   3  10  -7   49.40    2.40
   1 -10  -7  213.68    6.90
  -1 -10   7  215.28    7.30
  -1  10   7  215.08    6.80
  -1 -10  -7   41.80    2.10
   1 -10   7   39.30    2.10
  -1  10  -7   37.00    1.90
   1  10   7   40.40    1.80
   1  10   7   40.40    2.10
   3 -10   7   63.69    3.30
  -4 -11   7    1.70    0.80
  -4  11   7    0.30    0.50
  -2 -11   7   25.40    1.70
  -2 -11   7   26.70    1.70
  -2 -11   7   25.20    1.90
  -2  11   7   26.40    1.60
  -2  11   7   27.20    1.50
   0 -11   7    6.50    1.00
   0 -11  -7    5.50    0.80
   0  11   7    7.10    0.80
  -2 -11  -7   49.50    2.60
   2  11   7   46.50    2.20
   2  11   7   47.10    2.40
  -4 -11  -7   18.90    1.10
  -3 -12   7   64.09    2.80
   3  12  -7   66.39    2.70
  -3  12   7   65.39    2.70
  -1 -12   7   20.30    1.40
  -1 -12   7   22.40    1.70
  -1 -12   7   21.10    1.60
  -1  12   7   21.50    1.40
  -1  12   7   21.40    1.80
  -1  12   7   20.50    1.30
  -1 -12  -7   49.80    2.50
   1 -12   7   49.00    2.40
   1 -12   7   45.80    2.30
   1  12   7   50.39    2.10
   1  12   7   52.19    2.40
   1  12   7   48.70    2.40
  -3 -12  -7   46.60    2.20
   3 -12   7   47.80    2.30
  -4 -13   7    2.80    1.10
  -2 -13   7   72.69    3.50
  -2 -13   7   73.89    3.00
  -2 -13   7   71.69    3.10
  -2  13   7   72.69    3.00
  -2  13   7   74.09    3.00
   0 -13   7   57.89    2.70
   0 -13   7   66.09    2.90
   0 -13  -7   63.79    2.70
   0  13   7   57.59    2.70
   0  13   7   71.19    3.00
   0  13   7   63.89    2.80
  -2 -13  -7   72.89    3.00
  -2 -13  -7   67.49    4.60
   2 -13   7   69.89    3.00
   2  13   7   71.29    3.00
  -3 -14   7   24.10    1.60
  -3  14   7   24.10    1.50
  -1 -14   7   36.90    2.00
  -1 -14   7   42.80    2.40
  -1 -14   7   40.30    2.10
  -1  14   7   39.60    1.90
  -1  14   7   35.80    2.20
  -1  14   7   38.50    2.00
  -1 -14  -7   19.00    1.80
   1 -14   7   20.00    1.50
   1 -14   7   19.50    1.60
   1  14   7   19.50    1.40
   1  14   7   18.30    1.50
   1  14   7   17.10    1.60
  -3 -14  -7    8.90    1.00
   3 -14   7    7.60    1.00
  -4 -15   7   -0.40    0.60
  -4  15   7    1.30    0.40
  -2 -15   7   49.90    2.40
  -2 -15   7   46.40    2.90
  -2 -15   7   51.09    2.40
  -2  15   7   51.79    2.30
  -2  15   7   47.40    2.40
   0 -15  -7   24.30    1.90
   0 -15   7   25.30    1.60
   0 -15   7   21.70    1.70
   0  15   7   24.80    1.60
   0  15   7   27.40    1.80
   0  15   7   26.10    1.70
  -2 -15  -7   15.30    1.30
   2 -15   7   16.10    1.40
   2  15   7   16.90    1.50
  -3 -16   7   12.40    1.30
  -3  16   7   12.60    1.10
   3  16  -7   15.70    1.20
  -1 -16   7  122.39    4.60
  -1 -16   7  126.79    5.10
  -1  16   7  129.89    4.60
  -1  16   7  128.79    4.70
  -1 -16  -7   17.60    2.00
   1 -16   7   19.50    1.60
   1 -16   7   17.40    1.50
   1  16   7   16.20    1.50
  -1  16  -7   18.50    1.60
   1  16   7   19.10    1.50
   1  16   7   18.80    1.60
  -3 -16  -7   14.80    1.20
   3 -16   7   12.90    1.10
  -2 -17   7    5.80    1.00
   2  17  -7    4.00    0.80
  -2  17   7    5.20    0.90
   0 -17   7   71.89    2.90
   0 -17   7   67.59    3.00
   0  17   7   70.99    2.90
   0  17   7   71.69    3.00
   0  17   7   68.79    3.00
   2 -17   7   59.09    2.60
  -2 -17  -7   58.29    2.50
   2  17   7   58.79    2.60
  -3 -18   7   10.00    1.10
  -3  18   7   11.50    1.00
  -1 -18   7  211.28    7.30
  -1 -18   7  228.78    7.40
  -1  18   7  229.68    7.40
   1  18  -7  224.68    7.40
  -1  18   7  229.68    7.40
   1 -18   7   62.69    2.80
  -1  18  -7   61.59    2.70
   1  18   7   69.99    2.90
   1  18   7   67.39    2.90
  -3 -18  -7   11.10    0.90
  -2  19   7    7.20    0.90
   2  19  -7    9.10    1.00
   0  19   7   42.50    2.20
   0  19   7   43.10    2.20
   0  19  -7   46.10    2.30
  -2 -19  -7   69.99    2.70
   2  19   7   68.29    2.80
   3  20  -7    3.20    0.50
  -3  20   7    4.10    0.60
  -1  20   7  124.59    4.50
   1  20  -7  125.79    4.70
   1  20   7    1.00    0.60
   1  20   7    1.50    0.70
  -1  20  -7   -0.20    1.30
  -2  21   7   16.00    1.20
   2  21  -7   15.20    1.20
   0  21  -7   38.10    2.00
   0  21   7   41.50    2.10
   0  21   7   39.90    2.10
  -2 -21  -7   71.59    2.60
   2  21   7   68.69    2.60
   1  22  -7    6.40    0.90
  -1  22   7    9.20    1.70
  -1  22   7    6.10    0.80
  -1 -22  -7    7.20    0.90
   1  22   7    5.10    0.70
  -2  23   7   17.50    1.10
   2  23  -7   15.00    1.00
   0  23   7    4.60    0.80
   0  23   7    5.50    0.80
   0  23  -7    4.90    0.70
  -1  24   7    1.80    0.60
  -1  24   7    2.50    0.70
   1  24  -7    1.00    0.50
  -1 -24  -7   16.70    1.00
   1  24   7   17.50    1.10
   0 -25  -7   10.10    0.80
   0  25   7    9.90    0.90
   0  25   7    9.00    0.90
   0  25  -7   11.10    0.90
  -4   0   8   28.90    1.90
  -4   0   8   23.00    1.50
  -2   0   8  193.28    6.50
   0   0   8  510.25   15.30
   0   0  -8  525.15   15.80
   2   0   8   84.39    3.50
   2   0   8   84.39    3.40
  -2   0  -8  103.39    4.80
   4   0   8    2.00    0.60
  -5  -1   8    1.90    0.60
  -5   1   8    1.00    0.60
  -3  -1   8   91.59    3.80
  -3  -1   8   90.29    3.50
  -3   1   8   82.99    3.30
  -3   1   8   90.39    3.50
  -3   1   8   90.79    3.70
  -1  -1   8  103.39    3.30
  -1  -1   8  108.99    3.90
  -1   1   8  107.49    3.90
  -1   1   8  108.59    3.40
   1  -1   8  117.09    3.80
  -1  -1  -8  118.39    4.30
   1   1   8  113.79    3.90
  -1   1  -8  121.69    4.30
   3  -1   8  216.48    7.40
  -3  -1  -8  217.98    7.10
   3   1   8  226.08    7.40
  -4  -2   8   14.60    1.60
  -4  -2   8    7.40    1.00
  -4   2   8    9.10    1.00
  -2  -2   8  103.79    3.90
  -2   2   8   97.19    3.70
   0  -2  -8  413.36   13.00
   0  -2   8  427.46   12.40
   0  -2   8  425.86   13.00
   0   2  -8  420.76   13.00
   0   2   8  426.16   12.60
   2  -2   8   55.39    2.20
  -2  -2  -8   51.89    2.60
  -2  -2  -8   56.59    2.80
   2  -2   8   54.59    2.60
   2   2   8   53.19    2.50
  -2   2  -8   61.59    3.00
   2   2   8   54.09    2.20
  -4  -2  -8    7.00    1.20
   4  -2   8    7.10    0.80
   4   2   8    6.80    0.80
  -5  -3   8   28.50    1.50
  -5   3   8   28.30    1.30
  -5   3   8   29.20    1.40
  -3  -3   8   83.49    3.60
  -3  -3   8   80.39    3.20
  -3   3   8   72.49    3.00
  -3   3   8   81.69    3.20
   1  -3  -8  111.99    4.00
  -1  -3   8  118.79    4.20
  -1   3   8  111.59    4.00
  -1   3   8  116.39    3.70
  -1  -3  -8  151.98    5.20
   1  -3   8  141.89    4.60
   1   3   8  151.18    4.80
  -1   3  -8  149.09    5.10
   3  -3   8   97.79    3.80
  -3  -3  -8   97.89    3.60
   3   3   8   95.59    3.70
  -4   4   8    4.50    0.70
  -4   4   8    5.50    1.10
  -2  -4   8   64.79    2.90
  -2   4   8   66.19    2.40
  -2   4   8   64.79    2.60
   0  -4  -8   42.90    2.00
   0  -4   8   43.60    2.30
   0   4   8   44.10    1.70
  -2  -4  -8  143.69    5.30
  -2  -4  -8  134.39    4.80
   2  -4   8  145.99    5.10
   2   4   8  139.09    5.00
   2   4   8  143.99    4.70
  -2   4  -8  141.79    5.20
  -4  -4  -8   14.50    1.00
   4  -4   8   14.70    1.10
   4   4   8   13.00    1.00
  -3  -5   8   10.40    1.20
  -3  -5   8    8.70    1.30
  -3   5   8   12.00    1.20
  -3   5   8   10.00    1.10
   1  -5  -8  210.68    6.80
  -1  -5   8  210.88    7.00
  -1   5   8  205.48    6.50
  -1  -5  -8   21.80    1.50
  -1   5  -8   19.60    1.40
   1   5   8   22.20    1.10
  -3  -5  -8    8.20    1.00
   3  -5   8    5.60    0.90
   3   5   8    6.60    1.00
  -4  -6   8    3.80    0.90
  -4   6   8    2.30    0.80
  -4   6   8    1.60    0.60
   2  -6  -8  161.18    5.40
  -2  -6   8  162.88    5.80
  -2   6   8  155.78    5.20
   0  -6  -8   22.80    1.30
   0  -6   8   22.90    1.40
   0   6   8   22.40    1.10
  -2  -6  -8  324.47   10.60
   2  -6   8  334.27   10.40
  -2  -6  -8  324.67   10.20
   2   6   8  316.47   11.30
   2   6   8  324.67   10.00
   2   6   8  315.27   10.20
  -4  -6  -8   14.20    1.30
   4  -6   8   12.60    1.00
  -3  -7   8    2.60    0.80
  -3  -7   8    4.70    0.90
  -3  -7   8    3.90    1.10
  -3   7   8    3.50    1.00
  -1  -7   8   75.09    3.20
   1  -7  -8   84.09    3.90
  -1   7   8   77.39    2.80
   1  -7   8   33.60    1.90
  -1  -7  -8   36.40    2.00
  -1   7  -8   33.70    1.80
   1   7   8   36.20    1.60
   1   7   8   39.50    2.50
  -3  -7  -8   15.90    1.60
   3  -7   8   14.40    1.30
   3   7   8   11.50    1.20
  -4  -8   8    5.30    1.00
  -4   8   8    5.70    0.80
  -2  -8   8   79.19    3.20
  -2  -8   8   81.59    3.50
  -2   8   8   74.59    3.00
  -2   8   8   79.69    2.90
   0  -8   8  130.39    4.70
   0  -8  -8  126.69    4.50
   0   8   8  127.89    4.20
   2  -8   8  243.48    7.90
  -2  -8  -8  236.68    7.70
  -2  -8  -8  232.68    8.10
   2   8   8  227.58    7.70
   2   8   8  238.28    7.60
  -4  -8  -8   23.50    1.20
   4  -8   8   23.80    1.30
  -3  -9   8   54.79    2.50
  -3  -9   8   50.39    3.10
  -3  -9   8   50.89    2.30
  -3   9   8   49.50    2.30
  -1  -9   8  132.09    5.10
  -1  -9   8  144.19    5.30
   1  -9  -8  139.29    4.70
  -1   9   8  131.79    4.50
  -1  -9  -8  100.79    3.90
   1  -9   8   78.89    3.90
  -1   9  -8   94.49    3.60
   1   9   8   99.09    3.40
   1   9   8   92.69    3.60
   1   9   8  102.09    3.90
   3  -9   8   17.80    1.40
  -3  -9  -8   21.50    1.40
  -4 -10   8    7.50    1.00
  -4  10   8    6.00    0.80
  -2 -10   8   79.19    3.20
  -2 -10   8   78.29    3.60
  -2 -10   8   78.49    3.10
  -2  10   8   79.39    3.10
  -2  10   8   80.29    3.00
   0 -10  -8  111.59    4.10
   0 -10   8  113.89    4.20
   0 -10   8  106.09    4.10
   0 -10   8  106.89    4.00
   0  10   8  106.39    4.00
   0  10   8  115.49    3.80
  -2 -10  -8   67.79    3.30
   2 -10   8   70.39    3.00
  -2 -10  -8   75.09    3.00
   2  10   8   69.89    3.00
   2  10   8   66.99    2.80
  -3 -11   8   21.70    1.50
  -3 -11   8   20.00    1.50
  -3  11   8   20.10    1.40
   3  11  -8   16.10    1.50
   1 -11  -8   64.39    2.80
  -1 -11   8   69.99    3.20
  -1 -11   8   68.29    2.80
  -1  11   8   68.29    2.90
  -1  11   8   70.99    2.70
  -1  11   8   68.99    2.90
   1 -11   8   60.19    2.70
   1 -11   8   58.79    2.50
  -1 -11  -8   57.89    2.80
   1  11   8   58.59    2.70
   1  11   8   57.09    2.40
   1  11   8   56.39    2.60
  -3 -11  -8    4.70    0.80
   3 -11   8    3.60    0.70
  -4 -12   8    4.90    1.50
  -4  12   8    1.70    0.60
  -2 -12   8  196.98    6.50
  -2 -12   8  190.78    6.50
  -2 -12   8  186.38    7.00
  -2  12   8  193.68    6.30
  -2  12   8  188.18    6.40
   0 -12   8   25.00    1.70
   0 -12   8   27.10    1.60
   0 -12  -8   26.80    1.80
   0 -12   8   30.50    1.90
   0  12   8   27.00    1.50
   0  12   8   28.00    1.80
   0  12   8   26.50    1.70
  -2 -12  -8   30.80    1.70
   2 -12   8   30.70    1.90
   2  12   8   30.90    1.90
  -3 -13   8    7.80    1.00
  -3  13   8    7.10    0.90
   3  13  -8    6.80    1.00
  -1 -13   8   91.19    3.70
  -1 -13   8  100.09    4.10
  -1 -13   8   97.99    3.70
  -1  13   8   89.89    3.70
  -1  13   8   94.79    3.50
  -1  13   8   94.59    3.60
  -1 -13  -8  140.29    5.30
   1 -13   8  142.79    5.10
   1 -13   8  138.69    4.90
   1  13   8  144.99    4.90
   1  13   8  144.59    5.20
   1  13   8  142.49    5.10
   3 -13   8   40.20    1.90
  -3 -13  -8   41.60    1.90
  -4 -14   8    3.40    0.80
  -4  14   8    2.30    0.50
  -2 -14   8  235.78    7.60
  -2 -14   8  241.58    7.50
  -2 -14   8  209.48    8.10
  -2  14   8  227.98    7.50
  -2  14   8  226.58    7.50
   0 -14  -8  134.99    5.10
   0 -14   8  134.69    4.90
   0 -14   8  141.49    5.20
   0 -14   8  141.99    4.90
   0  14   8  135.49    5.00
   0  14   8  137.99    4.80
   0  14   8  141.39    4.90
  -2 -14  -8    8.10    1.10
   2 -14   8    7.20    1.00
   2  14   8    8.70    1.10
  -3 -15   8   11.70    1.20
   3  15  -8   12.10    1.10
  -3  15   8   11.40    1.10
  -1 -15   8   15.70    1.50
  -1 -15   8   16.00    2.00
  -1 -15   8   17.50    1.90
  -1  15   8   20.00    1.80
  -1  15   8   18.50    1.50
   1 -15   8  244.18    8.00
   1 -15   8  234.78    7.70
  -1 -15  -8  244.98    8.70
   1  15   8  243.08    8.00
   1  15   8  237.88    8.00
   3 -15   8   48.00    2.00
  -3 -15  -8   50.79    2.10
  -2 -16   8   43.20    2.20
  -2 -16   8   43.10    2.20
  -2  16   8   44.70    2.10
   0 -16   8   26.70    1.70
   0 -16   8   22.60    1.70
   0  16   8   23.00    1.70
   0  16   8   23.80    1.70
   0  16   8   24.50    1.70
  -2 -16  -8   23.90    1.50
   2 -16   8   23.90    1.60
   2  16   8   25.10    1.60
  -3 -17   8    0.30    0.60
  -3  17   8    0.20    0.50
  -1 -17   8   21.00    1.50
  -1 -17   8   17.60    1.60
  -1  17   8   20.50    1.60
  -1  17   8   19.60    1.40
   1 -17   8  198.88    6.70
   1  17   8  206.18    6.90
   1  17   8  201.38    6.80
  -2 -18   8    8.10    1.00
  -2  18   8    6.20    0.80
   2  18  -8    7.00    0.90
   0 -18   8   29.60    1.90
   0 -18   8   34.10    1.80
   0  18   8   30.30    1.80
   0  18   8   31.50    1.90
   2 -18   8   77.49    2.90
  -2 -18  -8   74.89    2.90
   2  18   8   74.79    2.90
   3  19  -8    2.50    0.60
  -3  19   8    2.30    0.60
  -1 -19   8   15.90    1.50
  -1  19   8   20.40    1.60
  -1 -19  -8   57.09    2.40
   1 -19   8   54.69    2.50
  -1  19  -8   49.80    2.30
   1  19   8   56.39    2.50
   1  19   8   55.09    2.50
  -2  20   8   17.60    1.20
   2  20  -8   18.70    1.30
   0  20   8   42.00    2.10
   0  20   8   41.30    2.10
   0  20  -8   41.60    2.10
  -2 -20  -8   79.99    2.90
   2  20   8   77.89    2.90
  -1  21   8   11.10    1.10
   1  21  -8   11.20    1.20
  -1  21   8   11.40    1.10
  -1 -21  -8   42.00    1.90
   1  21   8   44.60    2.00
  -2  22   8   14.20    1.00
   2  22  -8   12.00    1.00
   0  22   8   65.59    2.60
   0  22   8   64.69    2.60
   0  22  -8   60.89    2.60
  -1  23   8    8.30    0.90
   1  23  -8    5.40    0.80
  -1  23   8    7.90    1.10
  -1 -23  -8    3.20    0.50
   1  23   8    1.90    0.50
   0  24  -8   13.90    1.00
   0  24   8   16.40    1.10
   0  24   8   17.10    1.10
  -3   0   9    0.90    0.60
  -3   0   9   -0.30    0.80
  -1   0   9    0.20    0.30
  -1   0   9   -0.10    0.40
  -1   0  -9   -0.60    0.50
   1   0   9    0.70    0.30
  -4  -1   9    1.10    0.80
  -4   1   9    1.10    0.70
  -4   1   9    2.10    0.90
  -2  -1   9    7.60    1.10
  -2  -1   9    9.00    1.10
  -2   1   9    5.80    0.90
   0  -1  -9   20.90    1.30
   0  -1   9   16.40    0.90
   0   1  -9   21.20    1.30
   0   1   9   21.90    1.00
  -2  -1  -9    5.00    1.30
   2  -1   9    3.30    0.70
   2  -1   9    2.40    0.80
   2   1   9    2.90    0.80
   2   1   9    4.00    0.70
  -2   1  -9    4.20    1.10
   4  -1   9    0.20    0.40
   4   1   9   -0.20    0.90
  -3  -2   9  119.79    4.70
  -3  -2   9  118.99    4.40
  -3   2   9  101.99    4.00
  -3   2   9  115.19    4.20
  -1  -2   9   18.60    1.30
   1  -2  -9   18.80    1.20
  -1   2   9   18.50    1.30
  -1   2   9   19.40    0.90
  -1  -2  -9   95.19    3.70
   1  -2   9   92.99    3.70
   1   2   9   95.49    3.20
  -1   2  -9   94.39    3.70
  -3  -2  -9   17.30    1.40
   3   2   9   17.00    1.40
  -4  -3   9   41.40    2.10
  -4   3   9   33.60    1.80
  -4   3   9   38.70    2.10
  -2  -3   9   32.00    1.90
  -2  -3   9   30.10    1.80
  -2  -3   9   31.10    1.80
  -2   3   9   34.30    1.80
   0  -3  -9   11.90    1.00
   0   3  -9   12.50    1.00
   0   3   9   11.10    0.80
   2  -3   9   57.19    2.60
   2  -3   9   51.89    2.20
  -2  -3  -9   56.09    2.90
  -2   3  -9   56.99    2.90
   2   3   9   52.89    2.60
   2   3   9   55.09    2.50
   2   3   9   55.39    2.30
   4  -3   9    1.50    0.50
   4   3   9    0.50    0.50
  -3  -4   9   46.90    2.30
  -3  -4   9   46.90    2.70
  -3   4   9   45.70    2.20
  -3   4   9   43.40    2.40
  -1  -4   9    4.00    0.80
   1  -4  -9    3.30    0.60
  -1   4   9    4.90    0.70
   1  -4   9  153.28    5.50
  -1  -4  -9  155.08    5.60
   1   4   9  152.38    5.40
   1   4   9  159.38    5.10
  -1   4  -9  160.88    5.60
  -3  -4  -9    7.90    1.00
   3  -4   9   10.30    1.10
   3   4   9    7.10    0.90
  -4  -5   9   95.29    3.70
  -4   5   9   93.99    3.40
  -4   5   9   97.39    3.60
  -2  -5   9   18.20    1.40
  -2  -5   9   19.00    2.00
   2  -5  -9   18.90    1.30
  -2  -5   9   19.40    1.50
  -2   5   9   22.00    1.20
   0  -5  -9   16.70    1.20
   0  -5   9   15.60    1.20
   0   5   9   15.90    1.00
  -2  -5  -9  105.49    3.90
  -2  -5  -9  107.39    4.40
   2   5   9  105.49    4.00
  -2   5  -9  103.79    4.30
   2   5   9  110.79    3.90
   2   5   9  109.79    4.00
  -3  -6   9   14.10    1.50
  -3  -6   9   10.50    1.50
  -3  -6   9   14.20    1.40
  -3   6   9   14.60    1.40
  -3   6   9   15.50    1.30
  -1  -6   9   71.79    3.10
   1  -6  -9   71.29    2.90
  -1   6   9   69.59    2.60
   1  -6   9    5.00    0.80
   1  -6   9    4.10    0.80
   1   6   9    5.30    0.70
  -1   6  -9    6.30    1.10
   1   6   9    5.80    1.40
  -3  -6  -9   14.40    1.30
   3  -6   9   13.20    1.20
   3   6   9   14.00    1.40
  -4  -7   9   54.59    2.50
  -4   7   9   54.49    2.30
  -2  -7   9   81.89    3.20
  -2  -7   9   85.79    3.40
  -2  -7   9   80.39    3.70
   2  -7  -9   90.59    3.30
  -2   7   9   84.09    3.40
  -2   7   9   79.19    3.40
   0  -7   9   54.39    3.30
   0  -7   9   52.79    2.50
   0  -7   9   55.19    2.50
   0  -7  -9   53.99    2.40
   0   7   9   51.39    2.40
   0   7   9   55.69    2.10
  -2  -7  -9   79.69    3.10
   2  -7   9   82.79    3.40
  -2  -7  -9   77.79    3.60
   2   7   9   78.09    3.10
   2   7   9   79.79    3.20
  -3  -8   9   76.69    3.00
  -3  -8   9   79.49    3.20
  -3   8   9   79.89    3.10
   1  -8  -9   50.09    2.20
  -1  -8   9   47.50    2.20
  -1  -8   9   46.20    2.30
  -1  -8   9   45.10    2.40
  -1   8   9   47.50    2.00
  -1   8   9   45.30    2.30
  -1  -8  -9   47.00    2.30
  -1  -8  -9   57.59    2.70
   1  -8   9   53.69    2.50
   1  -8   9   51.69    2.30
  -1   8  -9   52.69    2.60
   1   8   9   52.69    2.20
   1   8   9   50.59    2.50
   1   8   9   53.89    2.50
  -3  -8  -9   10.10    1.00
   3  -8   9    7.20    0.90
  -4  -9   9   15.70    1.40
  -4   9   9   14.70    1.10
  -2  -9   9  131.29    4.60
  -2  -9   9  136.89    4.80
  -2  -9   9  124.89    5.20
  -2   9   9  126.79    4.50
  -2   9   9  127.59    4.70
  -2   9   9  133.29    4.50
   0  -9   9   62.99    2.80
   0  -9  -9   59.59    2.70
   0   9   9   62.49    2.40
   0   9   9   58.19    2.70
   0   9   9   58.59    2.70
   2  -9   9   12.60    1.30
  -2  -9  -9   12.60    1.20
   2   9   9   12.00    1.30
  -3 -10   9  106.59    4.00
  -3 -10   9  107.19    3.90
  -3  10   9  107.89    3.90
  -1 -10   9   68.69    2.80
  -1 -10   9   66.39    2.90
  -1 -10   9   66.19    3.10
   1 -10  -9   65.29    2.80
  -1  10   9   67.89    2.80
  -1  10   9   68.59    2.70
  -1  10   9   64.09    2.90
   1 -10   9  141.79    5.10
   1 -10   9  137.39    4.80
  -1 -10  -9  140.39    5.30
   1  10   9  142.69    5.10
  -1  10  -9  136.39    5.10
   1  10   9  143.09    4.80
   1  10   9  142.09    5.10
   3 -10   9    7.80    1.00
  -3 -10  -9    9.30    1.00
  -4 -11   9    2.40    1.30
  -4  11   9    0.60    0.50
  -2 -11   9    9.10    1.30
  -2 -11   9    9.30    1.50
  -2  11   9   12.90    1.40
  -2  11   9   10.90    1.30
  -2  11   9   10.30    1.10
   0 -11   9   61.09    2.60
   0 -11   9   63.39    2.90
   0 -11  -9   58.09    2.80
   0 -11   9   60.89    2.70
   0  11   9   60.09    2.80
   0  11   9   58.69    2.70
   0  11   9   62.29    2.50
  -2 -11  -9   37.80    1.90
   2 -11   9   36.10    2.00
   2  11   9   35.40    2.00
   3  12  -9   48.50    2.30
  -3  12   9   62.79    2.90
  -1 -12   9   64.29    3.10
  -1 -12   9   59.99    2.60
  -1 -12   9   57.29    2.70
  -1  12   9   59.79    2.70
  -1  12   9   58.39    2.50
  -1  12   9   58.89    2.60
   1 -12   9  193.28    6.70
   1  12   9  191.58    6.70
   1  12   9  219.98    7.60
   1  12   9  194.58    6.80
  -3 -12  -9   15.00    1.10
  -4 -13   9    2.00    0.70
  -4  13   9    0.20    0.40
  -2 -13   9   24.80    1.70
  -2 -13   9   26.40    1.70
  -2  13   9   26.50    1.60
   0 -13   9  113.69    4.50
   0 -13   9  113.29    4.10
   0 -13   9  113.39    4.20
   0 -13  -9  109.39    4.40
   0  13   9  110.99    4.20
   0  13   9  113.69    4.30
   0  13   9  112.59    4.10
   2 -13   9   12.30    1.30
  -2 -13  -9   14.30    1.20
   2  13   9   15.10    1.40
  -3 -14   9    1.00    0.60
   3  14  -9    1.00    0.60
  -3  14   9    1.30    0.50
  -1 -14   9   40.20    2.10
  -1 -14   9   38.30    2.10
  -1 -14   9   31.80    3.90
  -1  14   9   40.30    2.00
  -1  14   9   36.10    2.10
  -1  14   9   39.80    2.20
   1 -14   9   35.20    1.90
   1 -14   9   34.70    2.00
   1  14   9   34.40    2.00
   1  14   9   34.90    2.10
   3 -14   9   18.30    1.10
  -3 -14  -9   17.20    1.10
  -2 -15   9   48.20    2.30
  -2 -15   9   50.39    2.30
  -2  15   9   49.40    2.30
   0 -15   9    0.40    0.70
   0 -15   9    0.80    0.60
   0  15   9    0.80    1.00
   0  15   9    0.60    0.60
   0  15   9    0.70    0.70
  -2 -15  -9    2.80    0.70
   2 -15   9    2.70    0.80
   2  15   9    2.10    0.70
  -3 -16   9   21.30    2.10
   3  16  -9   24.00    1.80
  -3  16   9   21.00    1.30
  -1 -16   9    9.30    1.10
  -1 -16   9   11.20    1.30
  -1  16   9   10.50    1.20
  -1  16   9   10.50    1.20
  -1 -16  -9   64.59    2.70
   1 -16   9   65.69    2.70
   1  16   9   69.79    2.90
   1  16   9   63.49    2.90
  -2 -17   9   11.70    1.20
   2  17  -9   10.80    1.20
  -2  17   9    8.30    0.90
   0 -17   9   38.30    2.10
   0 -17   9   43.10    2.10
   0  17   9   40.30    2.10
   0  17   9   42.00    2.20
   2 -17   9   14.40    1.20
  -2 -17  -9   12.20    1.10
  -3 -18   9    6.40    0.80
   3  18  -9    6.10    0.70
  -3  18   9    7.50    0.80
  -1 -18   9   16.70    1.40
  -1 -18   9   18.30    1.50
  -1  18   9   18.10    1.40
  -1  18   9   19.30    1.50
  -1 -18  -9    9.30    1.00
   1 -18   9    9.10    1.10
   1  18   9    7.90    1.00
  -2 -19   9    0.80    0.70
   2  19  -9    1.10    0.60
  -2  19   9    1.40    0.60
   0 -19   9   32.10    1.80
   0  19   9   30.20    1.80
   0  19   9   30.70    1.80
   0  19  -9   35.10    1.90
  -2 -19  -9   26.00    1.30
   2  19   9   27.10    1.40
  -1 -20   9    0.50    0.80
  -1  20   9    0.70    0.70
   1  20  -9    1.90    0.70
  -1  20   9    0.80    0.60
  -1 -20  -9    0.00    0.50
   1  20   9    0.60    0.50
  -2  21   9   12.60    1.00
   2  21  -9   12.40    1.00
   0  21  -9   13.70    1.30
   0  21   9   14.50    1.20
   0  21   9   15.60    1.20
  -1  22   9    6.20    0.80
  -1  22   9    6.70    0.80
   1  22  -9    5.80    0.80
  -1 -22  -9    1.50    0.50
   1  22   9    1.50    0.50
   0  23   9   17.50    1.10
   0  23  -9   15.60    1.00
   0  23   9   17.40    1.10
  -4   0  10   21.00    1.70
  -2   0  10  108.29    4.10
  -2   0  10  113.19    4.40
  -2   0  10  112.79    4.10
   0   0 -10   60.29    2.70
   0   0  10   59.69    2.60
   2   0  10   79.59    3.30
   2   0  10   74.69    3.10
  -2   0 -10   79.99    3.70
  -3  -1  10   13.50    1.30
  -3  -1  10   16.30    1.90
  -3   1  10   18.60    2.10
  -3   1  10   12.60    1.30
  -1  -1  10   18.00    1.40
   1  -1 -10   18.30    1.30
  -1  -1  10   17.50    1.30
  -1   1  10   17.00    1.40
   1  -1  10  221.38    7.40
  -1  -1 -10  222.78    7.60
   1  -1  10  222.98    7.40
   1   1  10  226.98    7.40
   1   1  10  227.18    7.40
  -1   1 -10  227.38    7.60
   1   1  10  216.58    7.00
   3  -1  10   22.90    1.50
   3   1  10   25.80    1.60
  -4  -2  10    2.30    0.80
  -4   2  10    2.50    0.90
  -2  -2  10   16.50    1.40
  -2  -2  10   17.90    1.40
  -2  -2  10   17.00    1.50
  -2   2  10   15.90    1.40
  -2   2  10   16.50    1.50
  -2   2  10   16.00    1.40
   0  -2  10   12.90    1.20
   0  -2  10   15.50    1.70
   0  -2 -10   13.60    1.20
   0   2  10   12.50    0.90
   0   2 -10   11.80    1.10
   0   2  10   11.90    1.20
   2  -2  10   52.99    2.50
  -2  -2 -10   50.59    2.90
  -2   2 -10   52.99    3.10
   2   2  10   50.09    2.30
   2   2  10   52.89    2.50
   2   2  10   50.49    2.40
  -3  -3  10   34.50    1.90
  -3  -3  10   35.60    2.60
  -3   3  10   36.50    2.00
   1  -3 -10   61.99    2.70
  -1  -3  10   59.49    2.70
  -1  -3  10   57.69    2.60
  -1  -3  10   57.79    2.50
  -1   3  10   61.19    2.20
  -1   3  10   60.69    2.70
  -1  -3 -10   40.10    2.30
   1  -3  10   39.20    2.00
   1  -3  10   41.50    2.10
  -1   3 -10   39.50    2.30
   1   3  10   40.80    2.10
   1   3  10   39.60    1.80
   3  -3  10   11.40    1.20
   3   3  10   11.20    1.20
  -4  -4  10    6.20    1.00
  -4   4  10    4.80    0.80
  -4   4  10    6.60    1.10
   2  -4 -10    4.50    1.20
  -2  -4  10    3.50    0.70
  -2  -4  10    2.00    0.70
  -2  -4  10    3.60    0.80
  -2   4  10    5.00    0.90
   0  -4  10   51.89    2.50
   0  -4  10   53.59    2.40
   0  -4 -10   54.99    2.50
   0   4  10   54.69    2.10
   0   4 -10   57.19    2.60
   0   4  10   51.29    2.40
   2  -4  10   91.39    3.70
  -2  -4 -10  108.69    5.30
   2   4  10   92.39    3.60
  -2   4 -10   85.09    5.20
   2   4  10   85.29    3.90
   2   4  10   91.09    3.60
  -3  -5  10   51.69    2.40
  -3  -5  10   47.90    2.30
  -3   5  10   48.00    2.20
  -3   5  10   48.60    2.30
   1  -5 -10  223.68    7.40
  -1  -5  10  222.28    7.60
  -1   5  10  217.58    6.90
  -1   5  10  215.58    7.20
   1  -5  10   19.00    1.50
  -1  -5 -10   19.70    1.80
   1  -5  10   17.00    1.40
  -1   5 -10   14.90    1.60
   1   5  10   18.70    1.20
   1   5  10   17.30    1.50
  -3  -5 -10    4.80    1.00
   3  -5  10    4.70    0.80
   3   5  10    4.90    0.90
  -4  -6  10   66.59    2.70
  -4   6  10   64.19    2.50
  -2  -6  10   28.50    1.70
  -2  -6  10   28.50    1.80
   2  -6 -10   29.40    1.90
  -2  -6  10   27.10    2.00
  -2   6  10   26.30    1.70
  -2   6  10   28.80    1.90
  -2   6  10   29.50    1.60
   0  -6  10   69.89    2.80
   0  -6  10   66.69    2.90
   0  -6 -10   71.89    3.00
   0   6  10   63.29    2.80
   0   6 -10   67.69    3.00
   0   6  10   66.89    2.50
  -2  -6 -10   89.39    3.50
   2  -6  10   96.29    3.80
   2   6  10   95.69    3.60
  -3  -7  10   10.20    1.20
  -3  -7  10   11.40    1.20
  -3   7  10    9.00    1.00
  -1  -7  10    0.50    0.50
  -1  -7  10    0.60    0.60
   1  -7 -10    1.10    0.50
  -1  -7  10    0.40    0.60
  -1   7  10    1.10    0.60
  -1   7  10    0.80    0.60
  -1   7  10    1.10    1.00
   1  -7  10   83.79    3.30
  -1  -7 -10   84.29    3.60
   1  -7  10   79.29    3.10
  -1  -7 -10   76.99    3.10
   1   7  10   79.89    3.00
   1   7  10   81.19    3.30
  -1   7 -10   76.79    3.50
   3  -7  10    0.50    0.50
  -3  -7 -10    0.00    0.70
  -4  -8  10   41.70    2.00
  -4   8  10   38.70    1.70
  -2  -8  10    0.40    0.70
  -2  -8  10    0.90    0.60
  -2  -8  10    0.30    0.80
  -2   8  10   -1.00    0.70
  -2   8  10    1.00    0.70
  -2   8  10   -0.70    0.70
   0  -8  10  144.39    5.00
   0  -8 -10  140.09    5.20
   0  -8  10  143.69    5.10
   0   8  10  142.29    4.80
   0   8  10  142.69    5.10
   0   8 -10  138.79    5.20
  -2  -8 -10   52.99    2.30
   2  -8  10   55.39    2.60
   2   8  10   57.49    2.60
  -3  -9  10   34.90    1.90
  -3   9  10   34.00    1.80
   1  -9 -10   95.79    3.60
  -1  -9  10   91.39    4.00
  -1  -9  10   91.89    3.50
  -1  -9  10   88.69    3.60
  -1   9  10   88.09    3.50
  -1   9  10   88.79    3.60
  -1   9  10   90.89    3.30
   1  -9  10   75.89    3.30
  -1  -9 -10   77.49    3.50
   1  -9  10   77.19    3.00
  -1  -9 -10   69.39    2.90
   1   9  10   70.79    3.90
  -1   9 -10   69.99    3.40
   1   9  10   72.89    3.00
   3  -9  10    8.60    1.00
  -3  -9 -10    9.30    1.00
  -4 -10  10    3.40    0.80
  -4  10  10    3.20    0.60
  -2 -10  10   18.70    1.50
  -2 -10  10   14.80    1.90
  -2 -10  10   18.10    1.50
  -2  10  10   13.70    1.40
  -2  10  10   16.80    1.30
  -2  10  10   18.70    1.70
   0 -10  10  237.38    7.70
   0 -10 -10  230.18    7.80
   0 -10  10  232.38    7.60
   0  10  10  224.28    7.50
   0  10 -10  225.48    7.90
   0  10  10  228.88    7.60
   0  10  10  232.98    7.40
   2 -10  10   58.29    2.60
  -2 -10 -10   58.99    2.50
   2  10  10   59.99    2.60
  -3 -11  10   48.90    2.10
  -3 -11  10   45.90    2.20
  -3  11  10   49.40    2.10
  -1 -11  10    3.20    0.80
  -1 -11  10    3.70    1.10
  -1 -11  10    3.90    0.80
  -1  11  10    2.60    0.80
  -1  11  10    5.00    0.90
  -1  11  10    3.40    0.80
  -1 -11 -10   81.09    3.20
  -1 -11 -10   77.09    3.70
   1 -11  10   83.99    3.40
   1 -11  10   82.59    3.20
   1  11  10   76.69    3.30
   1  11  10   84.99    3.40
  -3 -11 -10    3.40    0.60
   3 -11  10    2.40    0.60
  -4 -12  10    4.20    0.80
  -4  12  10    4.20    0.60
  -2 -12  10   19.30    1.50
  -2 -12  10   21.00    1.60
  -2  12  10   18.50    1.40
  -2  12  10   18.10    1.80
   0 -12  10   69.29    2.90
   0 -12  10   68.99    3.00
   0 -12 -10   65.19    3.20
   0  12 -10   65.59    3.30
   0  12  10   70.29    3.10
   0  12  10   72.49    3.10
   2 -12  10   24.40    1.50
  -2 -12 -10   23.40    1.40
   2  12  10   23.10    1.60
  -3 -13  10   13.30    1.20
  -3  13  10   15.00    1.20
   3  13 -10   13.20    1.20
  -1 -13  10   27.10    2.40
  -1 -13  10   24.50    1.70
  -1 -13  10   23.30    1.60
  -1  13  10   21.40    1.70
  -1  13  10   20.00    1.70
  -1  13  10   21.00    1.50
  -1 -13 -10  112.39    4.10
   1 -13  10  111.69    4.00
   1 -13  10  113.89    4.30
   1  13  10  111.69    4.30
   3 -13  10   22.50    1.20
  -3 -13 -10   23.30    1.20
  -2 -14  10   35.70    1.90
  -2 -14  10   33.00    1.90
  -2  14  10   30.70    2.10
  -2  14  10   33.50    1.80
   0 -14  10  122.39    4.50
   0 -14  10  121.59    4.40
   0  14  10  119.49    4.50
   0  14  10  118.49    4.40
  -2 -14 -10   13.60    1.10
   2 -14  10   13.20    1.20
   2  14  10   11.30    1.20
  -3 -15  10    3.80    0.90
   3  15 -10    3.00    0.60
  -3  15  10    4.20    0.70
  -1 -15  10   13.20    1.30
  -1 -15  10   12.90    1.40
  -1  15  10   12.40    1.20
  -1  15  10   10.60    1.20
   1 -15  10  119.79    4.40
  -1 -15 -10  119.99    4.30
   1 -15  10  118.79    4.20
   1  15  10  119.09    4.40
  -2 -16  10    3.80    0.80
  -2 -16  10    5.30    0.90
  -2  16  10    4.40    0.70
   0 -16  10   81.19    3.40
   0 -16  10   78.49    3.10
   0  16  10   78.49    3.20
   0  16  10   75.29    3.20
   2 -16  10    9.30    1.00
  -2 -16 -10   11.00    1.00
   2  16  10   10.50    1.10
  -3 -17  10   31.60    1.60
   3  17 -10   32.70    1.50
  -3  17  10   31.00    1.50
  -1 -17  10   -0.30    0.60
  -1 -17  10   -0.60    0.50
  -1  17  10    0.70    0.50
  -1  17  10    0.20    0.60
  -1 -17 -10    6.60    0.90
   1 -17  10    4.70    0.90
  -1  17 -10    3.30    0.80
   1  17  10    5.10    0.80
  -2 -18  10    6.60    0.80
  -2  18  10    6.80    0.80
   2  18 -10    7.60    0.90
   0 -18  10   19.40    1.30
   0 -18  10   17.90    1.40
   0  18  10   19.00    1.40
   0  18  10   17.80    1.40
   0  18 -10   24.20    1.50
  -2 -18 -10   18.80    1.10
   2 -18  10   19.10    1.10
   2  18  10   17.90    1.20
  -1 -19  10    4.90    0.90
  -1  19  10    3.60    0.80
   1  19 -10    6.50    0.90
  -1  19  10    3.60    0.70
   1 -19  10   30.60    1.60
  -1 -19 -10   33.50    1.60
   1  19  10   35.40    2.10
  -2  20  10    1.20    0.50
   2  20 -10    1.20    0.50
   0 -20  10    4.20    0.80
   0  20  10    3.40    0.70
   0  20 -10    3.10    0.70
   0  20  10    3.20    0.70
  -1  21  10   16.50    1.20
   1  21 -10   16.40    1.20
  -1  21  10   14.80    1.20
  -1 -21 -10    9.10    0.80
   1  21  10    9.00    0.90
   0 -22 -10    9.60    0.80
   0  22  10    9.90    0.90
   0  22 -10    7.10    0.70
  -3   0  11    0.10    0.60
   1   0 -11   -0.10    0.40
  -1   0  11    0.10    0.50
  -1   0  11    0.30    0.60
  -1   0 -11   -1.40    0.90
   1   0  11    0.40    0.60
   1   0  11    0.40    0.60
   3   0  11    0.40    0.90
  -4  -1  11    6.10    1.00
  -4   1  11    7.10    1.80
  -2  -1  11   29.70    1.80
  -2  -1  11   28.50    2.00
  -2  -1  11   30.20    1.70
  -2   1  11   28.20    1.70
  -2   1  11   29.80    2.00
  -2   1  11   29.10    1.80
   0  -1  11   15.20    1.30
   0  -1  11   16.00    1.40
   0  -1 -11   13.80    1.30
   0   1  11   18.60    2.10
   0   1  11   15.30    1.40
   0   1 -11   14.20    1.30
   2  -1  11    7.70    1.10
   2   1  11    6.70    0.90
   2   1  11    6.40    1.00
  -3  -2  11    8.40    1.00
  -3   2  11    7.40    1.00
  -1  -2  11    9.70    1.20
   1  -2 -11    8.60    1.10
  -1  -2  11    8.80    1.00
  -1  -2  11    9.80    1.40
  -1   2  11    8.30    1.00
  -1   2  11    6.30    1.20
  -1  -2 -11   10.80    1.50
   1  -2  11   14.80    1.30
   1  -2  11   13.90    1.40
   1   2  11   14.70    1.30
   1   2  11   15.40    1.50
  -1   2 -11   10.10    1.40
   3  -2  11    5.50    0.80
   3   2  11    5.00    0.70
  -4  -3  11   30.90    1.70
  -4   3  11   29.70    1.80
  -2  -3  11   24.70    1.90
  -2  -3  11   26.10    1.60
  -2  -3  11   26.70    1.70
   2  -3 -11   25.00    1.80
  -2   3  11   27.10    1.70
  -2   3  11   25.60    1.70
   0  -3 -11  312.07    9.80
   0  -3  11  298.17    9.50
   0  -3  11  295.57    9.60
   0   3  11  288.17    9.10
   0   3  11  293.47    9.50
   0   3  11  290.27    9.50
   2  -3  11   13.20    1.30
   2   3  11   12.40    1.30
   2   3  11   10.70    1.30
  -3  -4  11   23.70    1.60
  -3  -4  11   23.80    1.60
  -3   4  11   25.80    1.70
  -1  -4  11   73.59    3.10
  -1  -4  11   73.89    3.00
  -1  -4  11   70.09    3.30
   1  -4 -11   74.09    3.20
  -1   4  11   70.29    3.00
  -1  -4 -11  105.99    4.40
   1  -4  11  111.69    4.30
   1  -4  11  107.99    3.90
   1   4  11   98.69    3.90
   1   4  11  101.79    3.70
   1   4  11  106.79    4.00
  -1   4 -11   99.89    4.30
   3  -4  11    2.10    0.60
   3   4  11    1.40    1.00
  -4  -5  11   73.39    2.90
  -2  -5  11   75.59    3.60
   2  -5 -11   75.29    3.30
  -2  -5  11   75.59    3.60
  -2   5  11   75.79    3.10
   0  -5 -11   52.79    2.60
   0  -5  11   51.39    2.40
   0  -5  11   55.99    2.60
   0   5  11   49.90    2.20
   0   5  11   50.69    2.50
   0   5 -11   54.79    2.70
   2  -5  11   10.90    1.20
  -3  -6  11   20.60    1.50
  -3  -6  11   18.10    1.40
  -3   6  11   18.80    1.40
   1  -6 -11  156.68    5.60
  -1  -6  11  158.98    5.90
  -1  -6  11  155.78    5.50
  -1  -6  11  157.68    5.40
  -1   6  11  151.08    5.10
  -1   6  11  150.18    5.40
   1  -6  11  106.89    4.10
   1  -6  11  106.19    3.90
  -1  -6 -11  110.99    4.60
   1   6  11  104.99    4.10
   3  -6  11    0.90    0.50
  -4  -7  11   24.10    1.50
  -2  -7  11   45.20    2.20
  -2  -7  11   46.20    2.30
  -2  -7  11   44.80    2.70
  -2   7  11   44.70    2.30
  -2   7  11   41.80    2.20
   0  -7  11   25.60    1.60
   0  -7  11   26.20    1.70
   0  -7 -11   25.20    1.90
   0   7  11   27.10    1.70
   0   7  11   28.30    1.60
   0   7 -11   29.40    2.00
   2   7  11   10.70    1.10
  -3  -8  11   34.40    1.80
  -3  -8  11   40.00    2.00
  -3   8  11   35.00    1.80
  -1  -8  11  160.28    6.00
  -1  -8  11  162.08    5.50
   1  -8 -11  155.08    5.70
  -1  -8  11  160.88    5.60
  -1   8  11  159.18    5.50
  -1   8  11  150.78    5.40
  -1   8  11  154.58    5.30
  -1  -8 -11  117.29    4.20
  -1  -8 -11  117.99    4.90
   1  -8  11  119.19    4.20
   1  -8  11  118.99    4.50
   1   8  11  102.89    4.60
   1   8  11  122.39    4.40
  -1   8 -11  130.69    5.20
   3  -8  11   15.40    1.10
  -4  -9  11    5.10    0.80
  -4   9  11    3.20    0.60
  -2  -9  11  103.09    4.00
  -2  -9  11  102.89    3.80
  -2   9  11  105.09    3.90
  -2   9  11   99.39    3.70
   0  -9  11  179.88    6.20
   0  -9 -11  173.08    6.40
   0  -9  11  187.08    6.10
   0   9  11  182.18    6.20
   0   9 -11  172.08    6.50
   0   9  11  179.58    6.00
   0   9  11  173.88    6.00
  -2  -9 -11   18.40    1.40
   2  -9  11   16.20    1.40
   2   9  11   19.70    1.40
  -3 -10  11   41.60    1.90
  -3 -10  11   41.30    2.00
  -3  10  11   41.90    1.90
  -1 -10  11   55.29    3.10
  -1 -10  11   56.89    2.60
  -1 -10  11   54.49    2.50
  -1  10  11   55.89    2.40
  -1  10  11   53.89    2.60
  -1  10  11   51.89    2.50
   1 -10  11  126.59    4.60
  -1 -10 -11  123.39    4.40
   1 -10  11  123.09    4.30
   1  10  11  122.69    4.60
   3 -10  11   22.80    1.30
  -2 -11  11   69.99    3.00
  -2 -11  11   72.09    2.90
  -2  11  11   70.39    2.80
  -2  11  11   66.49    2.90
   0 -11  11  179.68    6.00
   0 -11 -11  159.88    6.50
   0 -11  11  180.48    6.20
   0  11  11  171.68    6.00
   0  11  11  194.88    6.60
   0  11  11  181.98    6.20
   0  11 -11  166.58    6.70
   2 -11  11   11.50    1.10
  -2 -11 -11   11.10    1.10
   2  11  11   10.80    1.10
  -3 -12  11   16.70    1.20
   3  12 -11   13.20    1.10
  -3  12  11   15.50    1.20
  -1 -12  11   54.39    2.50
  -1 -12  11   52.89    2.50
  -1  12  11   52.69    2.40
  -1  12  11   53.69    2.50
   1 -12  11   76.19    3.10
  -1 -12 -11   86.19    3.70
   1 -12  11   82.19    3.30
   1  12  11   83.49    3.30
  -2 -13  11   31.40    1.80
  -2 -13  11   32.50    1.80
  -2  13  11   31.10    1.70
  -2  13  11   27.40    1.90
   0 -13  11   90.99    3.50
   0 -13  11   89.09    3.60
   0  13  11   87.39    3.60
   0  13  11   89.09    3.50
   2 -13  11   11.90    1.10
  -2 -13 -11   11.10    1.00
   2  13  11   10.50    1.10
  -3 -14  11    6.10    0.80
  -3  14  11    5.20    0.70
   3  14 -11    4.80    0.70
  -1 -14  11   10.70    1.20
  -1 -14  11   12.90    1.30
  -1  14  11    9.50    1.10
  -1  14  11   11.00    1.10
   1 -14  11   19.70    1.40
   1 -14  11   17.70    1.40
  -1 -14 -11   17.90    1.30
   1  14  11   19.90    1.50
  -2 -15  11    2.30    0.70
  -2 -15  11    0.30    0.60
  -2  15  11    1.80    0.60
   0 -15  11  144.19    4.90
   0 -15  11  138.79    5.00
   0  15  11  139.79    5.00
   0  15  11  133.79    4.90
  -2 -15 -11    6.20    0.70
   2 -15  11    6.00    0.80
   2  15  11    6.40    0.70
  -3 -16  11    4.60    0.70
  -3  16  11    4.10    0.60
  -1 -16  11    0.10    0.50
  -1 -16  11    0.90    0.60
  -1  16  11    0.30    0.50
  -1  16  11    0.80    0.60
  -1 -16 -11    9.50    1.00
   1 -16  11    9.90    1.10
   1  16  11    7.70    0.90
  -1  16 -11    8.20    1.00
  -2 -17  11    2.10    0.60
   2  17 -11    1.40    0.60
   0 -17  11   44.50    2.10
   0 -17  11   47.40    2.10
   0  17  11   48.60    2.20
   0  17  11   47.70    2.20
  -1 -18  11   39.20    1.90
  -1 -18  11   37.70    2.50
   1  18 -11   40.70    1.90
  -1  18  11   40.30    1.90
  -1  18  11   42.10    2.20
  -1 -18 -11    8.10    0.80
   1 -18  11    8.30    0.90
   1  18  11    8.60    0.90
  -2 -19  11    3.70    0.60
  -2  19  11    4.00    0.60
   2  19 -11    2.60    0.60
   0 -19  11   32.00    1.60
   0  19 -11   33.80    1.70
   0  19  11   35.30    1.90
   0  19  11   31.70    1.60
  -1 -20  11   36.20    1.60
   1  20 -11   38.60    1.70
  -1  20  11   37.40    1.70
  -1  20  11   37.40    1.70
  -4   0  12   34.20    1.80
  -2   0  12  211.78    6.80
   2   0 -12  203.68    7.40
  -2   0  12  202.98    6.90
   0   0  12  281.67    9.10
   0   0 -12  278.27    9.50
   0   0  12  283.57    9.10
   2   0  12   16.00    1.30
  -3  -1  12   67.09    2.80
  -3   1  12   67.29    2.80
  -1  -1  12   63.19    2.70
   1  -1 -12   64.09    3.00
  -1  -1  12   63.29    2.70
   1   1 -12   63.39    3.00
  -1   1  12   61.49    2.70
  -1   1  12   61.09    2.70
   1  -1  12   29.80    1.80
   1  -1  12   27.80    1.80
  -1  -1 -12   35.80    3.00
   1   1  12   31.70    1.90
  -1   1 -12   29.30    2.70
   1   1  12   31.90    1.80
   3  -1  12   20.30    1.20
   3   1  12   19.20    1.20
  -4  -2  12   18.10    1.40
  -4   2  12   17.60    1.40
  -2  -2  12   33.00    1.90
   2  -2 -12   31.20    2.20
  -2  -2  12   33.90    2.30
  -2  -2  12   37.20    1.90
  -2   2  12   32.00    1.80
  -2   2  12   29.60    1.80
   0  -2  12  127.09    4.60
   0  -2  12  127.79    4.70
   0  -2 -12  129.99    5.00
   0   2 -12  123.39    4.90
   0   2  12  119.59    4.50
   0   2  12  126.69    4.60
   2  -2  12    7.30    1.00
   2   2  12    6.50    0.90
   2   2  12    7.50    0.90
  -3  -3  12    4.90    0.80
  -3  -3  12    4.30    0.80
  -3   3  12    5.00    0.90
  -1  -3  12   49.10    2.40
   1  -3 -12   51.79    2.60
  -1  -3  12   48.70    2.30
  -1   3  12   49.00    2.40
  -1   3  12   47.20    2.30
   1   3 -12   48.20    2.60
   1  -3  12   12.70    1.30
   1  -3  12   14.60    1.40
   1   3  12   14.90    1.50
   1   3  12   16.10    1.40
   3  -3  12   11.90    1.00
  -4  -4  12   23.80    1.50
  -2  -4  12   63.59    2.70
  -2  -4  12   65.19    2.80
   2  -4 -12   68.69    3.70
  -2   4  12   57.29    3.40
  -2   4  12   64.09    2.70
   0  -4 -12   18.80    1.70
   0   4 -12   18.90    1.70
   0   4  12   20.50    1.80
   2  -4  12   13.90    1.20
   2   4  12   10.50    1.20
   2   4  12   11.90    1.30
  -3  -5  12    0.50    0.60
  -3  -5  12    1.30    0.60
  -1  -5  12  267.67    9.30
  -1  -5  12  256.07    8.40
  -1  -5  12  258.67    8.60
   1  -5 -12  253.97    8.70
  -1   5  12  254.77    8.50
   1   5 -12  261.67    9.00
   1  -5  12   79.39    3.10
   1  -5  12   78.79    3.30
   1   5  12   77.09    3.20
   3  -5  12    2.60    0.60
  -4  -6  12   28.70    1.60
  -2  -6  12   13.80    1.20
  -2  -6  12   15.00    1.30
  -2   6  12   13.80    1.30
   0  -6 -12    5.10    1.10
   0  -6  12    3.40    0.70
   0  -6  12    3.10    0.80
   0   6  12    3.80    0.80
   0   6 -12    4.00    1.20
   2  -6  12   17.40    1.30
   2   6  12   17.10    1.40
  -3  -7  12    3.80    0.70
  -3  -7  12    3.60    0.80
  -1  -7  12  225.98    7.60
   1  -7 -12  217.68    7.70
  -1  -7  12  228.38    8.10
  -1   7  12  226.78    7.50
   1  -7  12   32.40    1.70
   1  -7  12   33.80    2.00
   1   7  12   32.50    1.90
  -4  -8  12    4.90    0.80
  -2  -8  12   17.90    1.40
  -2  -8  12   19.00    1.40
  -2   8  12   17.30    1.40
   0  -8  12    0.80    0.60
   0  -8  12    0.10    0.50
   0   8  12    0.10    0.50
   2  -8  12    2.90    0.70
   2   8  12    2.50    0.70
  -3  -9  12    3.50    0.70
  -3  -9  12    3.10    0.70
  -3   9  12    2.60    0.80
  -1  -9  12   38.30    2.10
  -1  -9  12   37.80    2.00
  -1   9  12   39.40    2.10
   1  -9  12    1.60    0.60
   1  -9  12    1.40    0.60
   1   9  12    1.10    0.60
  -2 -10  12   -0.10    0.60
  -2 -10  12    0.90    0.70
  -2  10  12   -0.90    0.70
  -2  10  12    0.80    0.60
   0 -10  12   51.29    2.30
   0 -10  12   54.09    2.50
   0  10  12   48.00    2.40
   0  10  12   47.00    2.40
   2 -10  12    4.30    0.70
   2  10  12    5.20    0.70
  -3 -11  12    2.30    0.60
  -3 -11  12    2.60    0.60
  -3  11  12    3.10    0.60
  -1 -11  12   21.00    1.50
  -1 -11  12   21.40    1.60
  -1  11  12   23.10    1.60
  -1  11  12   15.50    1.50
  -1 -11 -12    8.80    1.00
   1 -11  12    9.00    1.10
   1 -11  12    7.70    0.90
   1  11  12    8.40    1.00
  -2 -12  12    6.30    0.90
  -2 -12  12    7.60    1.00
  -2  12  12    7.50    0.90
  -2  12  12    7.80    1.00
   0 -12  12    1.30    0.70
   0 -12  12    0.70    0.60
   0  12  12    0.80    0.60
   0  12  12    2.00    0.80
  -2 -12 -12    5.20    0.80
   2 -12  12    5.30    0.70
   2  12  12    4.70    0.70
  -3 -13  12   22.20    1.30
  -3  13  12   26.80    1.70
   3  13 -12   21.00    1.20
  -1 -13  12   27.50    1.70
  -1 -13  12   29.60    1.70
  -1  13  12   27.40    1.70
  -1  13  12   26.20    1.60
   1 -13  12    5.70    0.90
  -1 -13 -12    5.30    0.80
   1  13  12    5.70    0.80
  -2 -14  12    4.50    0.80
  -2 -14  12    4.20    0.80
  -2  14  12    4.60    0.80
  -2  14  12    5.00    0.80
   0 -14  12   87.69    3.30
   0 -14  12   83.29    3.30
   0  14  12   82.89    3.30
   0  14  12   82.39    3.20
   2 -14  12    3.90    0.60
   2  14  12    3.10    0.60
  -3 -15  12   26.40    1.30
   3  15 -12   26.00    1.20
  -3  15  12   25.30    1.20
  -1 -15  12   11.40    1.20
  -1 -15  12   10.40    1.10
  -1  15  12   10.10    1.20
  -1  15  12    9.30    1.00
  -1 -15 -12    4.20    0.70
   1 -15  12    4.90    0.80
   1  15  12    3.90    0.70
  -2 -16  12   26.60    1.50
  -2 -16  12   27.40    1.60
  -2  16  12   25.20    1.40
   2  16 -12   28.40    1.60
   0 -16  12   43.90    2.00
   0 -16  12   41.50    2.00
   0  16  12   43.70    2.10
  -1 -17  12   15.60    1.20
  -1 -17  12   16.40    1.20
  -1  17  12   19.00    1.20
  -1  17  12   20.20    1.30
   1 -17  12    0.40    0.50
  -1 -17 -12   -0.50    0.60
   1  17  12    0.10    0.40
  -2 -18  12    8.40    0.80
  -2  18  12    7.20    0.80
   2  18 -12    9.70    0.90
   0 -18  12    0.70    0.50
   0 -18 -12   -0.10    0.50
   0  18 -12    0.90    0.60
   0  18  12    0.20    0.50
  -1 -19  12   48.70    1.90
   1  19 -12   53.09    2.00
  -1  19  12   46.90    2.00
  -1  19  12   53.69    2.30
  -3   0  13   -0.70    0.60
   1   0 -13    0.20    1.00
  -1   0  13   -0.60    0.40
  -1   0  13   -0.40    0.60
   1   0  13    0.20    0.60
   1   0  13   -0.40    0.40
  -4  -1  13    1.40    0.70
  -4   1  13    0.20    0.70
  -2  -1  13  117.49    4.40
  -2  -1  13  126.39    4.40
  -2   1  13  126.39    4.40
  -2   1  13  120.69    4.40
   0  -1  13   19.10    1.40
   0  -1  13   17.20    1.40
   0   1  13   18.40    1.40
   0   1  13   18.40    1.40
   2  -1  13    3.00    0.70
   2   1  13    2.90    1.10
  -3  -2  13   34.60    1.80
  -3   2  13   34.10    1.80
  -1  -2  13   47.00    2.20
  -1  -2  13   46.20    2.30
  -1   2  13   43.30    2.20
  -1   2  13   43.20    2.20
   1  -2  13   16.90    1.30
   1  -2  13   14.80    1.30
   1   2  13   17.00    1.30
   1   2  13   14.10    1.90
  -4  -3  13   12.70    1.50
  -2  -3  13  148.49    5.10
  -2  -3  13  149.29    5.00
  -2   3  13  139.39    5.00
  -2   3  13  144.89    5.00
   0  -3  13   29.00    1.80
   0  -3  13   29.60    1.70
   0   3  13   29.50    1.80
   0   3  13   28.60    1.80
   2  -3  13   12.10    1.20
   2   3  13   10.60    1.10
   2   3  13   12.30    1.60
  -3  -4  13   80.29    3.10
  -1  -4  13   33.50    1.80
  -1  -4  13   34.60    2.00
  -1   4  13   33.40    1.90
   1  -4  13    0.60    0.60
   1  -4  13    0.40    0.60
   1   4  13    0.40    0.60
  -2  -5  13   33.20    1.80
  -2  -5  13   34.90    1.90
  -2   5  13   33.30    1.90
   0  -5  13   67.69    2.90
   0  -5  13   68.89    3.00
   0   5  13   67.99    2.90
   2  -5  13   34.30    1.80
   2   5  13   33.70    1.70
  -3  -6  13   19.30    1.30
  -3  -6  13   18.00    1.30
  -1  -6  13   46.40    2.20
  -1  -6  13   49.50    2.40
  -1   6  13   47.40    2.30
   1  -6  13    2.90    0.60
   1  -6  13    3.30    0.70
   1   6  13    2.90    0.70
  -2  -7  13    4.40    0.80
  -2  -7  13    5.20    1.00
  -2   7  13    4.20    0.80
   0  -7  13   21.50    1.40
   0  -7  13   22.10    1.60
   0   7  13   22.00    1.60
   2  -7  13    2.00    0.60
   2   7  13    1.60    0.60
  -3  -8  13    7.90    0.90
  -3  -8  13    8.60    0.80
  -1  -8  13   35.70    1.90
  -1  -8  13   38.30    2.00
  -1   8  13   38.40    2.00
   1  -8  13   15.90    1.30
   1  -8  13   15.10    1.20
   1   8  13   17.00    1.30
  -2  -9  13   24.60    1.50
  -2  -9  13   24.70    1.50
  -2   9  13   25.40    1.60
   0  -9  13   71.39    3.00
   0   9  13   67.99    2.90
   2  -9  13    5.30    0.80
   2   9  13    8.60    1.10
  -3 -10  13    2.00    0.50
  -3 -10  13    3.20    0.60
  -1 -10  13   69.09    3.00
  -1 -10  13   66.59    2.90
  -1  10  13   66.59    2.80
   1 -10  13    5.70    0.70
   1 -10  13    5.30    0.80
   1  10  13    5.90    0.80
  -2 -11  13   10.20    1.10
  -2 -11  13   11.20    1.20
  -2  11  13    9.60    1.10
   0 -11  13   18.50    1.30
   0 -11  13   20.20    1.50
   0  11  13   20.50    1.50
   2 -11  13    4.20    0.70
   2  11  13    3.30    0.60
  -3 -12  13    4.00    0.60
   3  12 -13    3.50    0.60
  -1 -12  13    4.50    0.80
  -1 -12  13    4.80    0.80
  -1  12  13    4.90    1.20
  -1  12  13    5.00    0.80
   1 -12  13    3.90    0.70
   1 -12  13    3.10    0.70
   1  12  13    2.70    0.60
  -2 -13  13    4.80    0.80
  -2 -13  13    4.20    0.70
  -2  13  13    5.40    0.90
  -2  13  13    5.50    0.80
   0 -13 -13   34.90    1.80
   0 -13  13   33.40    1.80
   0 -13  13   34.50    1.70
   0  13  13   34.00    1.80
  -1 -14  13    2.20    0.60
  -1 -14  13    1.80    0.60
  -1  14  13    2.70    0.60
  -1  14  13    1.00    0.70
   1 -14  13   12.50    1.00
   1  14  13   11.90    1.00
  -2 -15  13    2.30    0.60
  -2 -15  13    1.20    0.50
  -2  15  13    1.80    0.70
   0 -15  13   16.40    1.10
   0 -15 -13   17.70    1.20
   0  15  13   18.30    1.30
  -1 -16  13    8.30    0.90
  -1 -16  13    7.20    0.80
  -1  16  13    9.70    1.00
  -1  16  13    7.60    1.00
   0 -17  13    1.30    0.50
   0 -17 -13    0.80    0.50
   0  17  13    1.20    0.50
   0  17 -13    2.20    0.60
  -2   0  14  213.78    6.90
  -2   0  14  210.18    6.90
   0   0  14   70.99    3.50
   0   0  14   69.79    2.90
   2   0  14    9.90    1.00
  -3  -1  14   63.89    2.50
  -3   1  14   62.39    2.50
  -1  -1  14   63.49    2.70
  -1  -1  14   61.29    2.70
  -1   1  14   60.59    2.60
   1  -1  14   47.20    2.10
   1  -1  14   47.60    2.20
   1   1  14   50.19    2.20
   1   1  14   47.50    2.20
  -2  -2  14   66.69    2.60
  -2  -2  14   68.29    2.70
  -2   2  14   55.29    2.50
  -2   2  14   59.49    2.60
   0  -2  14    0.60    0.50
   0   2  14    0.00    0.40
   0   2  14    0.50    0.60
   2  -2  14    9.20    1.00
  -3  -3  14   59.39    2.30
  -3  -3  14   59.79    2.50
  -1  -3  14   58.59    2.60
  -1  -3  14   56.39    2.50
  -1   3  14   54.09    2.50
   1  -3  14    1.20    0.50
   1  -3  14    1.50    0.60
   1   3  14    1.00    0.50
  -2  -4  14    9.90    1.10
  -2  -4  14    8.60    1.00
  -2   4  14    8.80    0.90
   0  -4  14   11.50    1.70
   0  -4  14    9.90    1.10
   2  -4  14    1.20    0.50
  -3  -5  14    9.20    0.90
  -3  -5  14    8.30    0.80
  -1  -5  14  107.39    4.40
   1  -5  14    7.40    0.80
   1  -5  14    6.60    0.90
   1   5  14    6.70    0.90
  -2  -6  14   52.29    2.30
  -2  -6  14   54.79    2.40
  -2   6  14   53.89    2.30
   0  -6  14    1.80    0.50
   0  -6  14    2.30    0.70
   0   6  14    1.80    0.60
   2  -6  14   25.30    1.30
  -3  -7  14    8.10    0.90
  -3  -7  14    7.10    1.00
  -1  -7  14    5.40    0.80
  -1  -7  14    6.60    0.90
  -1   7  14    5.70    0.80
   1  -7  14    1.90    0.70
   1  -7  14    0.60    0.80
   1   7  14    1.10    0.60
  -2  -8  14    3.70    0.80
  -2  -8  14    4.60    0.70
  -2   8  14    3.60    0.70
   0  -8  14   10.30    1.00
   0  -8  14    9.30    1.10
   0   8  14    9.70    1.10
  -3  -9  14    1.40    0.50
  -3  -9  14    0.20    0.40
   3   9 -14    0.20    0.50
  -1  -9  14    6.60    0.90
  -1  -9  14    6.60    0.80
  -1   9  14    5.20    0.80
   1  -9  14    5.60    0.70
   1  -9  14    5.20    0.80
   1   9  14    5.30    0.70
  -2 -10  14    7.50    0.90
  -2 -10  14    6.90    0.90
  -2  10  14    6.20    0.80
   0 -10  14   14.50    1.20
   0 -10  14   13.00    1.10
   0  10  14   12.20    1.20
  -1 -11  14    4.00    0.70
  -1 -11  14    5.90    0.90
  -1  11  14    4.40    0.70
   1 -11  14    3.50    0.70
   1 -11  14    1.60    0.60
   1  11  14    1.80    0.50
  -2 -12  14   25.40    1.40
  -2 -12  14   23.30    1.30
  -2  12  14   23.60    1.40
   0 -12  14    4.50    0.70
   0  12  14    3.20    0.70
  -1 -13  14   13.90    1.20
  -1 -13  14   15.30    1.80
  -1  13  14   15.20    1.20
   1 -13  14   19.60    1.20
   1  13  14   20.00    1.20
  -2 -14  14   23.00    1.20
  -2 -14  14   25.40    1.30
   0 -14  14    7.60    0.80
   0 -14  14    7.40    0.80
   0  14  14    6.10    0.70
  -1 -15  14    9.00    0.90
  -1 -15  14    8.70    0.90
  -1  15  14    9.40    0.90
  -3   0  15   -0.30    0.60
  -1   0  15   -0.20    0.60
  -1   0  15   -0.30    0.40
   1   0  15    0.10    0.40
   1   0  15    0.00    0.60
  -2  -1  15   17.10    1.10
  -2  -1  15   19.80    1.70
  -2   1  15   15.10    1.20
  -2   1  15   17.00    1.20
   0  -1  15    2.10    0.60
   0  -1  15    1.60    0.50
   0   1  15    1.80    0.50
   0   1  15    2.70    0.80
  -3  -2  15   69.19    3.10
  -1  -2  15    9.30    0.90
  -1  -2  15    8.70    1.00
  -1   2  15    9.30    1.00
   1  -2  15   24.00    1.40
   1  -2  15   23.00    1.20
   1   2  15   22.40    1.30
  -2  -3  15    4.00    0.60
  -2  -3  15    4.30    0.80
  -2   3  15    4.10    0.60
   0  -3  15   53.69    2.30
   0  -3  15   55.09    2.30
   0   3  15   51.39    2.30
  -3  -4  15   65.69    2.40
  -1  -4  15   15.50    1.30
  -1  -4  15   14.70    1.10
  -1   4  15   14.00    1.10
   1  -4  15   11.90    0.90
   1  -4  15   12.00    1.10
   1   4  15   13.90    1.00
  -2  -5  15   19.80    1.30
  -2  -5  15   20.40    1.20
  -2   5  15   19.50    1.20
   0  -5  15   19.60    1.40
   0  -5  15   21.40    1.30
   0   5  15   21.30    1.30
  -1  -6  15    0.30    0.40
  -1  -6  15    0.70    0.50
  -1   6  15    0.70    0.50
   1  -6  15    0.80    0.40
   1  -6  15    2.10    0.60
   1   6  15    1.60    0.50
  -2  -7  15   30.00    2.20
  -2  -7  15   32.10    1.60
  -2   7  15   32.90    1.60
   0  -7  15   23.80    1.30
   0  -7  15   26.00    1.50
   0   7  15   25.40    1.50
  -1  -8  15    8.00    1.00
  -1  -8  15    4.90    0.70
  -1   8  15    5.70    0.80
   1  -8  15    2.80    0.50
   1  -8  15    3.50    0.70
   1   8  15    3.10    0.60
  -2  -9  15   37.80    1.80
  -2  -9  15   36.70    1.70
   0  -9  15   38.20    2.20
   0  -9  15   31.50    1.60
   0   9  15   33.60    1.80
  -1 -10  15    2.60    0.90
  -1  10  15    2.00    0.50
  -2 -11  15    0.90    0.50
  -2 -11  15    0.10    0.40
   0 -11  15    6.00    0.70
   0 -11  15    4.30    0.60
   0  11  15    4.20    0.60
  -1 -12  15    0.30    0.40
  -1 -12  15    0.80    0.50
  -1  12  15    0.90    0.50
  -2   0  16   16.40    1.40
  -2   0  16   19.50    1.10
  -1  -1  16    9.10    0.80
  -1  -1  16    8.80    0.90
  -1   1  16    8.80    0.90
   1  -1  16   18.50    1.00
   1   1  16   17.50    1.00
  -2  -2  16    8.30    0.90
  -2  -2  16    8.40    0.80
  -2   2  16    7.10    0.80
   0  -2  16    3.40    0.60
   0  -2  16    3.30    0.60
  -1  -3  16    9.50    1.00
  -1  -3  16    9.80    0.90
  -1   3  16    9.60    0.90
   1  -3  16    2.70    0.50
   1  -3  16    2.60    0.40
   1   3  16    2.80    0.50
  -2  -4  16    7.40    0.90
  -2  -4  16    9.90    0.90
  -2   4  16    8.20    0.80
   0  -4  16    5.30    0.70
   0  -4  16    4.60    0.60
   0   4  16    4.70    0.70
  -1  -5  16    9.00    0.90
  -1  -5  16    7.40    0.80
  -1   5  16    8.30    0.90
  -2  -6  16    7.10    0.80
  -2  -6  16    8.00    0.80
  -2   6  16    6.40    0.60
   0  -6  16   42.70    1.80
   0  -6  16   42.50    1.80
   0   6  16   43.20    1.80
  -1  -7  16   14.40    1.00
  -1  -7  16   13.40    1.00
  -1   7  16   14.80    1.00
   0  -8  16   24.10    1.20
   0  -8  16   24.50    1.30
   0   8  16   26.40    1.30
  -1  -9  16    4.30    0.60
  -1  -9  16    4.30    0.60
  -1   9  16    3.80    0.50
  -1   0  17    0.30    0.30
  -1  -2  17   11.30    1.20
  -1  -2  17   12.60    0.80
  -1   2  17   12.10    0.80
   0   0   0    0.00    0.00

_computing_structure_solution     'SHELXT 2018/2 (Sheldrick, 2018)'
;
_shelx_hkl_checksum   83685

_shelx_fab_file
;
    2    0    0      1.36      0.23
    4    0    0     -0.43     -0.75
    1    1    0      0.13      2.40
    3    1    0      0.45      0.46
    5    1    0      0.23     -0.09
    0    2    0     96.92      0.00
    2    2    0      0.65      1.02
    4    2    0     -0.37     -0.37
    1    3    0      0.62      5.54
    3    3    0      0.66      1.09
    5    3    0      0.38     -0.19
    0    4    0     75.04     -0.02
    2    4    0     -1.03      1.97
    4    4    0     -0.31      0.23
    1    5    0      1.17      5.53
    3    5    0     -0.10      1.04
    5    5    0      0.09     -0.20
    0    6    0     54.79     -0.04
    2    6    0     -2.37      1.52
    4    6    0     -0.30      0.23
    1    7    0      0.96      3.78
    3    7    0     -0.71      0.41
    5    7    0     -0.12     -0.23
    0    8    0     40.31     -0.05
    2    8    0     -2.22      0.53
    4    8    0     -0.19     -0.18
    1    9    0      0.05      2.18
    3    9    0     -0.51     -0.26
    0   10    0     28.43     -0.04
    2   10    0     -0.93      0.36
    4   10    0     -0.01     -0.30
    1   11    0     -0.47      1.20
    3   11    0      0.00     -0.45
    0   12    0     18.36     -0.02
    2   12    0      0.13      0.65
    4   12    0     -0.01     -0.04
    1   13    0     -0.12      0.42
    3   13    0      0.22     -0.11
    0   14    0     11.96     -0.01
    2   14    0      0.33      0.64
    4   14    0     -0.19      0.08
    1   15    0      0.28     -0.32
    3   15    0      0.25      0.35
    0   16    0      8.96      0.00
    2   16    0      0.12      0.49
    4   16    0     -0.30     -0.08
    1   17    0      0.26     -0.71
    3   17    0      0.35      0.53
    0   18    0      7.08      0.00
    2   18    0     -0.05      0.39
    1   19    0      0.42     -0.43
    3   19    0      0.56      0.44
    0   20    0      4.97      0.00
    2   20    0     -0.10      0.16
    1   21    0      0.98      0.23
    3   21    0      0.70      0.42
    0   22    0      2.70      0.00
    2   22    0     -0.07     -0.03
    1   23    0      1.18      0.47
    0   24    0      0.90      0.00
    2   24    0     -0.05      0.08
    1   25    0      0.60     -0.01
    0   26    0      0.06      0.00
    1   27    0     -0.05     -0.51
   -4    1    1     -0.62      0.34
   -2    1    1     -0.79      1.21
    0    1    1    -44.09     18.33
    2    1    1      2.51      1.88
    4    1    1      1.21      0.73
   -5    2    1      0.13     -0.10
   -3    2    1      0.43     -1.64
   -1    2    1     -1.06     -1.02
    1    2    1     -2.76      0.17
    3    2    1     -0.57      0.47
    5    2    1     -0.21      0.28
   -4    3    1      0.06      0.16
   -2    3    1      0.64      2.44
    0    3    1    -36.81     15.97
    2    3    1      2.80      0.62
    4    3    1      0.27      0.52
   -5    4    1      0.14     -0.01
   -3    4    1      0.13     -1.08
   -1    4    1     -0.28     -0.37
    1    4    1     -2.84     -0.57
    3    4    1     -1.09      0.06
    5    4    1     -0.29      0.10
   -4    5    1      0.47      0.11
   -2    5    1      2.13      2.75
    0    5    1    -26.84     13.71
    2    5    1      2.69     -0.31
    4    5    1     -0.22      0.21
   -5    6    1      0.07      0.20
   -3    6    1     -0.30      0.63
   -1    6    1      0.89      1.33
    1    6    1     -1.61     -1.14
    3    6    1     -0.96     -0.61
    5    6    1     -0.23     -0.25
   -4    7    1      0.20      0.28
   -2    7    1      2.32      1.48
    0    7    1    -18.44     12.54
    2    7    1      1.74     -0.22
    4    7    1      0.23      0.03
   -5    8    1      0.01      0.25
   -3    8    1     -0.13      1.20
   -1    8    1      0.61      2.54
    1    8    1     -1.66     -0.60
    3    8    1     -0.14     -0.49
   -4    9    1     -0.20      0.34
   -2    9    1      1.18      0.48
    0    9    1    -12.74     11.01
    2    9    1      0.56      0.00
    4    9    1      0.64      0.03
   -3   10    1      0.32      0.56
   -1   10    1     -0.20      2.73
    1   10    1     -2.57      0.15
    3   10    1      0.43      0.22
   -4   11    1     -0.28      0.15
   -2   11    1     -0.20      0.90
    0   11    1     -9.17      8.20
    2   11    1      0.10     -0.29
    4   11    1      0.44     -0.03
   -3   12    1      0.52      0.14
   -1   12    1     -0.23      2.06
    1   12    1     -2.37      0.34
    3   12    1      0.23      0.42
   -4   13    1     -0.19     -0.04
   -2   13    1     -0.86      1.63
    0   13    1     -7.04      5.05
    2   13    1      0.21     -0.79
    4   13    1      0.18     -0.22
   -3   14    1      0.52      0.31
   -1   14    1     -0.03      1.06
    1   14    1     -1.10      0.38
    3   14    1     -0.14     -0.13
   -4   15    1     -0.10     -0.10
   -2   15    1     -0.85      1.34
    0   15    1     -5.61      2.71
    2   15    1      0.18     -1.17
    4   15    1      0.30     -0.33
   -3   16    1      0.34      0.39
   -1   16    1     -0.20      0.53
    1   16    1     -0.29      0.31
    3   16    1     -0.18     -0.59
   -4   17    1      0.03     -0.21
   -2   17    1     -0.72      0.41
    0   17    1     -4.45      1.21
    2   17    1      0.19     -1.24
    4   17    1      0.46     -0.29
   -3   18    1      0.03      0.28
   -1   18    1      0.03      0.54
    1   18    1     -0.39     -0.27
    3   18    1     -0.21     -0.41
   -2   19    1     -0.63     -0.03
    0   19    1     -3.69      0.00
    2   19    1      0.64     -0.81
   -3   20    1     -0.04      0.30
   -1   20    1      0.98      0.21
    1   20    1     -0.57     -0.90
    3   20    1     -0.45     -0.02
   -2   21    1     -0.30      0.16
    0   21    1     -3.23     -1.17
    2   21    1      0.89     -0.10
   -3   22    1      0.24      0.28
   -1   22    1      1.65     -0.50
    1   22    1     -0.35     -0.82
    3   22    1     -0.56      0.06
   -2   23    1      0.16      0.32
    0   23    1     -2.56     -1.94
    2   23    1      0.34      0.19
   -1   24    1      1.43     -0.55
    1   24    1      0.00     -0.30
   -2   25    1      0.32      0.19
    0   25    1     -1.60     -1.88
    2   25    1     -0.33     -0.05
   -1   26    1      0.84      0.18
    1   26    1      0.12     -0.02
    0   27    1     -0.78     -1.13
   -4    0    2      0.39     -0.49
   -2    0    2      0.64      1.31
    0    0    2    -24.16     34.66
    2    0    2     -1.03     -0.47
    4    0    2     -0.48      0.17
   -5    1    2     -0.01      0.02
   -3    1    2     -0.06      0.25
   -1    1    2     -1.02      0.34
    1    1    2     -0.54     -1.51
    3    1    2      0.07     -0.39
    5    1    2     -0.09      0.09
   -4    2    2      0.36     -0.21
   -2    2    2      0.25      1.26
    0    2    2    -22.06     31.58
    2    2    2     -0.54     -0.22
    4    2    2     -0.23     -0.07
   -5    3    2     -0.04      0.08
   -3    3    2     -0.28      0.32
   -1    3    2     -3.33      0.15
    1    3    2     -2.03     -2.54
    3    3    2      0.44     -0.76
    5    3    2     -0.04      0.21
   -4    4    2      0.24      0.21
   -2    4    2     -0.56      0.58
    0    4    2    -18.09     24.66
    2    4    2      0.40      0.25
    4    4    2      0.24     -0.34
   -5    5    2     -0.04      0.15
   -3    5    2     -0.56     -0.22
   -1    5    2     -5.34     -1.12
    1    5    2     -3.68     -1.01
    3    5    2      0.87     -0.33
    5    5    2      0.28      0.29
   -4    6    2      0.01      0.23
   -2    6    2     -1.15     -0.89
    0    6    2    -15.27     17.84
    2    6    2      0.78      0.36
    4    6    2      0.41     -0.13
   -5    7    2      0.10      0.14
   -3    7    2     -0.59     -0.60
   -1    7    2     -5.72     -1.79
    1    7    2     -3.90     -0.21
    3    7    2      0.70      0.26
   -4    8    2     -0.29      0.07
   -2    8    2     -1.22     -1.98
    0    8    2    -12.98     12.39
    2    8    2      0.31     -0.07
    4    8    2      0.11      0.28
   -5    9    2      0.28      0.07
   -3    9    2     -0.28     -0.38
   -1    9    2     -4.59     -1.15
    1    9    2     -2.16     -1.23
    3    9    2      0.14      0.18
   -4   10    2     -0.31      0.09
   -2   10    2     -1.03     -2.04
    0   10    2     -9.53      7.63
    2   10    2     -0.20     -0.37
    4   10    2     -0.23      0.35
   -3   11    2     -0.02      0.08
   -1   11    2     -3.01     -0.41
    1   11    2     -0.04     -1.93
    3   11    2     -0.10     -0.40
   -4   12    2      0.08      0.13
   -2   12    2     -1.01     -1.78
    0   12    2     -5.77      3.91
    2   12    2      0.00      0.04
    4   12    2     -0.18      0.21
   -3   13    2     -0.13      0.26
   -1   13    2     -1.32     -0.51
    1   13    2      0.82     -1.39
    3   13    2     -0.02     -0.53
   -4   14    2      0.36      0.02
   -2   14    2     -1.15     -1.58
    0   14    2     -3.36      2.28
    2   14    2      0.56      0.75
    4   14    2      0.11      0.34
   -3   15    2     -0.28      0.03
   -1   15    2      0.28     -0.85
    1   15    2      0.69     -0.71
    3   15    2     -0.04     -0.01
   -4   16    2      0.16      0.08
   -2   16    2     -1.06     -1.00
    0   16    2     -2.03      2.26
    2   16    2      0.55      0.98
    4   16    2      0.18      0.67
   -3   17    2     -0.12     -0.57
   -1   17    2      0.88     -0.62
    1   17    2      0.57     -0.25
    3   17    2     -0.06      0.43
   -4   18    2     -0.11      0.47
   -2   18    2     -0.64     -0.20
    0   18    2     -0.68      2.29
    2   18    2     -0.15      0.68
   -3   19    2      0.04     -1.28
   -1   19    2      0.25      0.06
    1   19    2      0.49      0.35
    3   19    2      0.08      0.29
   -2   20    2     -0.31      0.07
    0   20    2      0.79      1.77
    2   20    2     -0.72      0.33
   -3   21    2     -0.22     -1.55
   -1   21    2     -0.60      0.50
    1   21    2      0.16      0.72
    3   21    2      0.10     -0.16
   -2   22    2     -0.26     -0.22
    0   22    2      1.86      1.28
    2   22    2     -0.58      0.15
   -1   23    2     -0.88      0.41
    1   23    2     -0.02      0.40
   -2   24    2     -0.14     -0.48
    0   24    2      2.21      1.09
    2   24    2     -0.06      0.11
   -1   25    2     -0.81      0.09
    1   25    2      0.19     -0.09
    0   26    2      1.87      0.87
   -4    1    3     -0.11     -0.58
   -2    1    3     -0.06     -0.16
    0    1    3     12.07    -55.44
    2    1    3     -3.61      1.76
    4    1    3     -0.60     -0.35
   -5    2    3      0.15      0.00
   -3    2    3      0.87      1.06
   -1    2    3      0.05     -1.95
    1    2    3      1.00     -1.23
    3    2    3      0.13     -0.33
    5    2    3      0.14     -0.52
   -4    3    3     -0.20     -0.28
   -2    3    3     -1.18     -0.55
    0    3    3      9.95    -49.74
    2    3    3     -3.68      2.05
    4    3    3     -0.41     -0.20
   -5    4    3      0.18     -0.02
   -3    4    3      0.77      0.97
   -1    4    3      0.50     -2.90
    1    4    3      1.81     -1.89
    3    4    3      0.03     -0.56
    5    4    3      0.13     -0.49
   -4    5    3     -0.28     -0.14
   -2    5    3     -1.34      0.09
    0    5    3      7.37    -41.58
    2    5    3     -3.31      1.42
    4    5    3     -0.34      0.02
   -5    6    3     -0.03     -0.01
   -3    6    3      0.00      0.37
   -1    6    3      1.19     -2.85
    1    6    3      2.55     -2.02
    3    6    3     -0.30     -0.60
   -4    7    3     -0.24     -0.31
   -2    7    3      0.01      1.48
    0    7    3      5.16    -33.10
    2    7    3     -1.94     -0.10
    4    7    3     -0.33      0.05
   -5    8    3     -0.34      0.11
   -3    8    3     -0.44      0.27
   -1    8    3      1.46     -2.43
    1    8    3      2.73     -1.80
    3    8    3     -0.63     -0.34
   -4    9    3     -0.12     -0.40
   -2    9    3      1.13      1.83
    0    9    3      3.23    -24.74
    2    9    3     -0.22     -1.05
    4    9    3     -0.06     -0.14
   -3   10    3     -0.38      0.30
   -1   10    3      0.92     -1.76
    1   10    3      1.56     -1.15
    3   10    3     -0.65      0.16
   -4   11    3     -0.03     -0.12
   -2   11    3      1.01      0.96
    0   11    3      2.07    -17.70
    2   11    3      0.30     -1.01
    4   11    3      0.23     -0.22
   -3   12    3     -0.48     -0.16
   -1   12    3      0.09     -0.61
    1   12    3     -0.35     -0.08
    3   12    3     -0.37      0.47
   -4   13    3      0.02      0.25
   -2   13    3      0.64      0.14
    0   13    3      1.95    -13.14
    2   13    3     -0.50     -0.92
    4   13    3      0.08     -0.09
   -3   14    3     -0.87     -0.61
   -1   14    3     -0.29      0.55
    1   14    3     -1.23      0.81
    3   14    3     -0.10      0.29
   -4   15    3      0.12      0.26
   -2   15    3      0.83     -0.30
    0   15    3      1.85     -9.97
    2   15    3     -0.99     -1.04
    4   15    3     -0.39     -0.11
   -3   16    3     -0.88     -0.35
   -1   16    3     -0.18      0.76
    1   16    3     -0.50      0.86
    3   16    3     -0.07     -0.08
   -4   17    3      0.21     -0.09
   -2   17    3      1.06     -0.72
    0   17    3      1.11     -6.60
    2   17    3     -0.53     -0.69
   -3   18    3     -0.29      0.31
   -1   18    3     -0.03      0.11
    1   18    3      0.51      0.17
    3   18    3     -0.15     -0.23
   -2   19    3      0.76     -0.80
    0   19    3      0.42     -3.44
    2   19    3     -0.11      0.06
   -3   20    3      0.21      0.70
   -1   20    3      0.06     -0.33
    1   20    3      0.62     -0.40
    3   20    3     -0.08     -0.13
   -2   21    3      0.33     -0.18
    0   21    3      0.31     -1.60
    2   21    3     -0.23      0.31
   -3   22    3      0.17      0.69
   -1   22    3      0.19     -0.20
    1   22    3      0.06     -0.29
   -2   23    3      0.14      0.56
    0   23    3      0.24     -0.85
    2   23    3     -0.25     -0.07
   -1   24    3      0.23      0.00
    1   24    3     -0.28      0.16
   -2   25    3      0.03      0.73
    0   25    3     -0.14     -0.39
   -1   26    3      0.10     -0.01
    1   26    3     -0.12      0.33
    0   27    3     -0.39      0.00
   -4    0    4      0.98      0.67
   -2    0    4     -0.82      0.11
    0    0    4      5.36     15.06
    2    0    4      2.36     -2.62
    4    0    4      0.59     -0.03
   -5    1    4     -0.02      0.01
   -3    1    4     -0.44     -0.19
   -1    1    4      0.51     -0.05
    1    1    4      0.61      0.91
    3    1    4     -0.12      0.53
   -4    2    4      0.80      0.60
   -2    2    4     -0.46      0.06
    0    2    4      5.71     15.38
    2    2    4      1.96     -2.45
    4    2    4      0.57      0.02
   -5    3    4     -0.11      0.02
   -3    3    4     -0.78     -0.37
   -1    3    4      1.83     -0.08
    1    3    4      1.04      1.59
    3    3    4     -0.36      1.22
   -4    4    4      0.53      0.47
   -2    4    4      0.25      0.00
    0    4    4      6.32     15.44
    2    4    4      1.32     -1.84
    4    4    4      0.48      0.06
   -5    5    4     -0.18     -0.02
   -3    5    4     -0.30     -0.34
   -1    5    4      2.70     -0.07
    1    5    4      0.30      1.01
    3    5    4     -0.40      1.13
   -4    6    4      0.52      0.27
   -2    6    4      0.80     -0.05
    0    6    4      6.39     13.72
    2    6    4      0.95     -0.74
    4    6    4      0.31      0.03
   -5    7    4     -0.10     -0.16
   -3    7    4      0.12     -0.38
   -1    7    4      1.76     -0.30
    1    7    4     -0.42      1.01
    3    7    4     -0.10      0.52
   -4    8    4      0.61     -0.15
   -2    8    4      1.08     -0.27
    0    8    4      5.66     10.50
    2    8    4      0.53      0.50
    4    8    4      0.15      0.10
   -5    9    4      0.07     -0.29
   -3    9    4      0.02     -0.32
   -1    9    4      0.04     -0.78
    1    9    4     -0.16      1.39
    3    9    4      0.26      0.03
   -4   10    4      0.36     -0.57
   -2   10    4      1.21     -0.69
    0   10    4      4.52      7.97
    2   10    4      0.06      1.24
    4   10    4      0.03      0.22
   -3   11    4      0.06      0.03
   -1   11    4     -0.39     -1.10
    1   11    4      0.74      0.54
    3   11    4      0.34     -0.06
   -4   12    4     -0.21     -0.50
   -2   12    4      1.17     -0.92
    0   12    4      3.33      7.27
    2   12    4      0.22      1.32
    4   12    4     -0.06      0.10
   -3   13    4      0.61      0.25
   -1   13    4      0.14     -0.92
    1   13    4      1.36     -0.86
    3   13    4      0.27      0.05
   -4   14    4     -0.62     -0.04
   -2   14    4      0.93     -0.59
    0   14    4      2.06      6.84
    2   14    4      0.87      1.08
    4   14    4     -0.04     -0.21
   -3   15    4      0.99      0.14
   -1   15    4      0.03     -0.26
    1   15    4      1.13     -0.83
    3   15    4      0.26      0.23
   -4   16    4     -0.64      0.20
   -2   16    4      0.65      0.02
    0   16    4      0.70      5.08
    2   16    4      0.98      0.60
   -3   17    4      0.73      0.22
   -1   17    4     -0.62      0.43
    1   17    4      0.26      0.32
    3   17    4      0.18      0.45
   -2   18    4      0.36      0.28
    0   18    4     -0.54      2.86
    2   18    4      0.45     -0.19
   -3   19    4      0.49      0.61
   -1   19    4     -0.77      0.71
    1   19    4     -0.38      0.79
    3   19    4     -0.02      0.52
   -2   20    4     -0.04      0.02
    0   20    4     -1.39      1.76
    2   20    4      0.12     -0.81
   -3   21    4      0.75      0.68
   -1   21    4     -0.33      0.52
    1   21    4     -0.26      0.36
   -2   22    4     -0.47     -0.23
    0   22    4     -1.75      1.70
    2   22    4      0.23     -0.70
   -1   23    4      0.13      0.06
    1   23    4      0.12      0.13
   -2   24    4     -0.55     -0.10
    0   24    4     -1.61      1.56
    2   24    4      0.28     -0.18
   -1   25    4      0.35     -0.38
    1   25    4      0.14      0.42
    0   26    4     -1.12      1.01
   -4    1    5     -0.76      0.16
   -2    1    5     -1.11      0.27
    0    1    5      3.24     15.23
    2    1    5     -0.40      1.20
    4    1    5      0.08      0.11
   -5    2    5     -0.07      0.12
   -3    2    5     -0.66     -0.24
   -1    2    5      0.99     -0.36
    1    2    5     -0.09     -1.51
    3    2    5      0.36     -0.39
   -4    3    5     -0.83     -0.13
   -2    3    5     -0.04     -0.31
    0    3    5      4.12     13.33
    2    3    5     -0.39      0.47
    4    3    5     -0.09      0.12
   -5    4    5     -0.12      0.19
   -3    4    5     -0.63     -0.43
   -1    4    5      1.30      0.08
    1    4    5      0.26     -2.25
    3    4    5      0.50     -0.69
   -4    5    5     -0.86     -0.39
   -2    5    5      0.12     -0.76
    0    5    5      5.01     11.09
    2    5    5     -0.05      0.14
    4    5    5     -0.23      0.01
   -5    6    5     -0.07      0.16
   -3    6    5     -0.17     -0.51
   -1    6    5      1.61      0.75
    1    6    5      0.34     -2.23
    3    6    5      0.33     -0.74
   -4    7    5     -0.76     -0.25
   -2    7    5     -0.91     -0.32
    0    7    5      5.39      9.03
    2    7    5      0.41      0.35
    4    7    5     -0.30     -0.17
   -5    8    5     -0.01      0.04
   -3    8    5      0.07     -0.49
   -1    8    5      2.15      0.78
    1    8    5     -0.10     -1.66
    3    8    5      0.05     -0.60
   -4    9    5     -0.53      0.21
   -2    9    5     -1.37      0.71
    0    9    5      5.36      6.51
    2    9    5      0.52      0.09
    4    9    5     -0.36     -0.22
   -3   10    5      0.03     -0.42
   -1   10    5      1.82      0.46
    1   10    5     -0.23     -0.51
    3   10    5     -0.02     -0.50
   -4   11    5     -0.21      0.35
   -2   11    5     -0.67      1.18
    0   11    5      4.99      3.77
    2   11    5      0.24     -0.65
    4   11    5     -0.29     -0.11
   -3   12    5      0.05     -0.35
   -1   12    5      0.52      0.31
    1   12    5     -0.05      0.67
    3   12    5      0.04     -0.45
   -4   13    5      0.07     -0.08
   -2   13    5     -0.06      0.77
    0   13    5      4.32      1.74
    2   13    5     -0.11     -0.82
    4   13    5     -0.01      0.06
   -3   14    5      0.16     -0.38
   -1   14    5     -0.20      0.19
    1   14    5     -0.41      1.03
    3   14    5     -0.16     -0.41
   -4   15    5      0.22     -0.52
   -2   15    5     -0.12      0.33
    0   15    5      3.62      0.50
    2   15    5     -0.40     -0.25
   -3   16    5      0.07     -0.59
   -1   16    5      0.32     -0.17
    1   16    5     -1.02      0.59
    3   16    5     -0.56     -0.57
   -4   17    5      0.32     -0.39
   -2   17    5     -0.08      0.29
    0   17    5      3.00     -0.51
    2   17    5     -0.43      0.13
   -3   18    5     -0.35     -0.90
   -1   18    5      0.92     -0.50
    1   18    5     -0.83      0.17
    3   18    5     -0.61     -0.80
   -2   19    5      0.33      0.11
    0   19    5      2.36     -1.35
    2   19    5     -0.14      0.00
   -3   20    5     -0.87     -1.01
   -1   20    5      0.75     -0.39
    1   20    5     -0.07      0.01
    3   20    5     -0.24     -0.60
   -2   21    5      0.52     -0.43
    0   21    5      1.72     -1.88
    2   21    5      0.12     -0.02
   -3   22    5     -1.06     -0.77
   -1   22    5      0.36      0.13
    1   22    5      0.23     -0.26
   -2   23    5      0.26     -0.84
    0   23    5      1.18     -2.09
    2   23    5      0.03      0.30
   -1   24    5      0.31      0.64
    1   24    5     -0.04     -0.61
    0   25    5      0.65     -1.84
   -1   26    5      0.40      0.76
   -4    0    6     -0.36      0.24
   -2    0    6      0.69     -1.22
    0    0    6    -10.39    -10.24
    2    0    6     -0.47     -0.34
    4    0    6     -0.28      0.09
   -5    1    6     -0.05     -0.05
   -3    1    6      0.29     -0.09
   -1    1    6     -0.60      0.60
    1    1    6      0.32      0.59
    3    1    6     -0.31     -0.23
   -4    2    6     -0.28      0.24
   -2    2    6      0.12     -0.96
    0    2    6    -11.46     -9.42
    2    2    6     -0.09     -0.25
    4    2    6     -0.33      0.15
   -5    3    6     -0.07     -0.23
   -3    3    6      0.55     -0.17
   -1    3    6     -1.96      1.27
    1    3    6      0.80      1.85
    3    3    6     -0.52     -0.41
   -4    4    6     -0.04      0.29
   -2    4    6     -0.74     -0.47
    0    4    6    -13.43     -7.95
    2    4    6      0.24     -0.06
    4    4    6     -0.36      0.29
   -5    5    6      0.02     -0.39
   -3    5    6      0.39     -0.04
   -1    5    6     -2.98      0.94
    1    5    6      0.94      2.64
    3    5    6     -0.12     -0.18
   -4    6    6      0.34      0.36
   -2    6    6     -0.81     -0.21
    0    6    6    -14.11     -6.77
    2    6    6     -0.18      0.00
    4    6    6     -0.22      0.38
   -5    7    6      0.13     -0.22
   -3    7    6      0.27      0.12
   -1    7    6     -2.69      0.05
    1    7    6      0.72      2.00
    3    7    6      0.23      0.05
   -4    8    6      0.74      0.30
   -2    8    6     -0.45     -0.14
    0    8    6    -12.82     -5.26
    2    8    6     -0.51     -0.09
    4    8    6      0.04      0.30
   -3    9    6      0.21      0.18
   -1    9    6     -1.31     -0.71
    1    9    6      0.25      0.44
    3    9    6      0.10      0.13
   -4   10    6      0.88     -0.01
   -2   10    6     -0.27      0.14
    0   10    6    -10.64     -3.29
    2   10    6     -0.13     -0.05
    4   10    6      0.20      0.14
   -3   11    6     -0.10      0.27
   -1   11    6     -0.21     -0.98
    1   11    6     -0.19     -0.58
    3   11    6     -0.26      0.24
   -4   12    6      0.62     -0.34
   -2   12    6     -0.07      0.54
    0   12    6     -8.60     -1.97
    2   12    6      0.24      0.17
    4   12    6      0.13      0.11
   -3   13    6     -0.44      0.57
   -1   13    6     -0.06     -0.79
    1   13    6     -0.31     -0.72
    3   13    6     -0.36      0.38
   -4   14    6      0.21     -0.39
   -2   14    6      0.16      0.63
    0   14    6     -6.69     -1.49
    2   14    6      0.16      0.17
   -3   15    6     -0.30      0.81
   -1   15    6     -0.45     -0.39
    1   15    6     -0.13     -0.67
    3   15    6      0.00      0.33
   -4   16    6     -0.02     -0.22
   -2   16    6      0.04      0.50
    0   16    6     -4.68     -0.92
    2   16    6      0.18     -0.02
   -3   17    6      0.16      0.69
   -1   17    6     -0.85     -0.11
    1   17    6      0.10     -0.65
    3   17    6      0.50      0.19
   -2   18    6     -0.28      0.65
    0   18    6     -2.89     -0.10
    2   18    6      0.44      0.16
   -3   19    6      0.39      0.46
   -1   19    6     -1.14     -0.11
    1   19    6      0.19     -0.36
    3   19    6      0.58      0.16
   -2   20    6     -0.15      0.91
    0   20    6     -1.60      0.37
    2   20    6      0.39      0.57
   -3   21    6      0.33      0.45
   -1   21    6     -1.28     -0.25
    1   21    6      0.15      0.09
   -2   22    6      0.35      0.71
    0   22    6     -0.62      0.48
    2   22    6      0.04      0.50
   -1   23    6     -1.21     -0.31
    1   23    6      0.03      0.27
   -2   24    6      0.59      0.23
    0   24    6      0.14      0.47
   -1   25    6     -0.87     -0.20
   -4    1    7     -0.01     -0.40
   -2    1    7     -0.08     -1.33
    0    1    7      3.12     -6.17
    2    1    7      0.03     -0.66
    4    1    7     -0.18      0.46
   -5    2    7      0.08     -0.05
   -3    2    7      0.51      0.01
   -1    2    7      1.32      0.24
    1    2    7     -0.21      0.39
    3    2    7      0.27      0.34
   -4    3    7      0.13     -0.42
   -2    3    7      0.46     -0.59
    0    3    7      3.36     -5.56
    2    3    7     -0.04     -0.26
    4    3    7      0.03      0.05
   -5    4    7      0.13      0.00
   -3    4    7      0.74      0.21
   -1    4    7      2.62      0.34
    1    4    7     -0.38     -0.11
    3    4    7      0.21      0.39
   -4    5    7      0.17     -0.33
   -2    5    7      0.88      0.01
    0    5    7      4.13     -4.14
    2    5    7     -0.14     -0.23
    4    5    7      0.21     -0.32
   -5    6    7      0.06      0.03
   -3    6    7      0.57      0.41
   -1    6    7      3.04      0.88
    1    6    7     -0.01     -0.77
    3    6    7      0.13      0.13
   -4    7    7     -0.06     -0.15
   -2    7    7      0.60     -0.09
    0    7    7      4.97     -2.27
    2    7    7     -0.16     -0.38
    4    7    7      0.24     -0.35
   -3    8    7      0.22      0.40
   -1    8    7      2.30      1.69
    1    8    7      0.64     -0.49
    3    8    7      0.36     -0.12
   -4    9    7     -0.41      0.07
   -2    9    7     -0.26     -0.48
    0    9    7      5.05     -0.63
    2    9    7     -0.07      0.08
    4    9    7      0.16     -0.19
   -3   10    7      0.09      0.24
   -1   10    7      1.39      1.63
    1   10    7      0.64      0.40
    3   10    7      0.61     -0.19
   -4   11    7     -0.45      0.39
   -2   11    7     -0.94     -0.57
    0   11    7      4.43      0.54
    2   11    7      0.00      0.76
    4   11    7      0.04     -0.12
   -3   12    7      0.19      0.05
   -1   12    7      0.88      0.61
    1   12    7      0.05      0.79
    3   12    7      0.57     -0.25
   -4   13    7     -0.04      0.71
   -2   13    7     -0.92     -0.39
    0   13    7      3.72      1.31
    2   13    7     -0.06      0.74
   -3   14    7      0.18     -0.07
   -1   14    7      0.43     -0.02
    1   14    7     -0.24      0.40
    3   14    7      0.46     -0.37
   -4   15    7      0.40      0.74
   -2   15    7     -0.47     -0.35
    0   15    7      3.16      1.50
    2   15    7     -0.19      0.20
   -3   16    7     -0.03      0.02
   -1   16    7      0.09      0.18
    1   16    7     -0.24     -0.16
    3   16    7      0.43     -0.25
   -2   17    7     -0.14     -0.49
    0   17    7      2.72      1.09
    2   17    7     -0.23     -0.16
   -3   18    7     -0.12      0.21
   -1   18    7      0.24      0.25
    1   18    7     -0.49     -0.33
    3   18    7      0.24      0.06
   -2   19    7     -0.02     -0.47
    0   19    7      2.42      0.61
    2   19    7     -0.15     -0.34
   -3   20    7      0.07      0.20
   -1   20    7      0.57     -0.18
    1   20    7     -0.70     -0.07
   -2   21    7      0.09     -0.16
    0   21    7      2.07      0.49
    2   21    7     -0.04     -0.54
   -1   22    7      0.52     -0.41
    1   22    7     -0.37      0.29
   -2   23    7      0.16      0.21
    0   23    7      1.45      0.59
   -1   24    7      0.16     -0.12
    1   24    7      0.12      0.41
    0   25    7      0.73      0.57
   -4    0    8      0.52     -0.52
   -2    0    8      0.94      2.31
    0    0    8      6.25      6.83
    2    0    8      1.17      0.02
    4    0    8      0.35     -0.90
   -5    1    8      0.08     -0.09
   -3    1    8     -0.32      0.09
   -1    1    8     -0.49     -0.47
    1    1    8     -0.31      0.06
    3    1    8      0.14     -0.01
   -4    2    8      0.51     -0.46
   -2    2    8      0.86      1.87
    0    2    8      6.37      5.73
    2    2    8      0.85     -0.09
    4    2    8      0.28     -0.79
   -5    3    8      0.19     -0.13
   -3    3    8     -0.69      0.12
   -1    3    8     -1.41     -0.92
    1    3    8     -0.68      0.10
    3    3    8      0.24      0.02
   -4    4    8      0.38     -0.30
   -2    4    8      0.59      0.97
    0    4    8      6.13      3.43
    2    4    8      0.46     -0.25
    4    4    8      0.16     -0.55
   -3    5    8     -0.54      0.00
   -1    5    8     -2.04     -0.71
    1    5    8     -0.78      0.17
    3    5    8      0.13      0.25
   -4    6    8      0.12     -0.03
   -2    6    8      0.32      0.28
    0    6    8      4.66      1.42
    2    6    8      0.49     -0.23
    4    6    8      0.12     -0.25
   -3    7    8     -0.20     -0.10
   -1    7    8     -2.05     -0.37
    1    7    8     -0.81      0.38
    3    7    8      0.06      0.64
   -4    8    8      0.02      0.28
   -2    8    8      0.39     -0.04
    0    8    8      2.23     -0.10
    2    8    8      0.38     -0.18
    4    8    8      0.11      0.06
   -3    9    8     -0.06     -0.20
   -1    9    8     -1.28      0.03
    1    9    8     -0.49      0.31
    3    9    8      0.02      0.77
   -4   10    8      0.19      0.39
   -2   10    8      0.64     -0.14
    0   10    8      0.11     -1.18
    2   10    8     -0.13     -0.37
   -3   11    8     -0.18     -0.39
   -1   11    8     -0.07      0.52
    1   11    8      0.27     -0.27
    3   11    8     -0.13      0.47
   -4   12    8      0.35      0.15
   -2   12    8      0.62      0.11
    0   12    8     -0.94     -1.42
    2   12    8     -0.28     -0.65
   -3   13    8     -0.29     -0.50
   -1   13    8      0.81      0.50
    1   13    8      0.76     -0.77
    3   13    8     -0.31      0.17
   -4   14    8      0.19     -0.12
   -2   14    8      0.34      0.63
    0   14    8     -1.19     -0.94
    2   14    8      0.23     -0.60
   -3   15    8     -0.18     -0.36
   -1   15    8      0.87     -0.20
    1   15    8      0.68     -0.67
    3   15    8     -0.44      0.22
   -2   16    8      0.06      0.83
    0   16    8     -1.28     -0.47
    2   16    8      0.63     -0.24
   -3   17    8      0.04     -0.16
   -1   17    8      0.51     -0.71
    1   17    8      0.54     -0.28
   -2   18    8     -0.35      0.47
    0   18    8     -1.49     -0.16
    2   18    8      0.42      0.03
   -3   19    8      0.04     -0.09
   -1   19    8      0.52     -0.50
    1   19    8      0.57     -0.13
   -2   20    8     -0.85      0.08
    0   20    8     -1.79      0.25
    2   20    8      0.07      0.10
   -1   21    8      0.86     -0.19
    1   21    8      0.40     -0.26
   -2   22    8     -0.94      0.10
    0   22    8     -1.94      0.60
   -1   23    8      0.83     -0.29
    1   23    8      0.08     -0.42
    0   24    8     -1.63      0.54
   -4    1    9     -0.52      0.16
   -2    1    9      0.61     -0.76
    0    1    9     -1.91      1.20
    2    1    9     -0.70      0.62
    4    1    9     -0.48      0.11
   -3    2    9      0.16      0.05
   -1    2    9      0.10      0.76
    1    2    9     -0.06     -0.21
    3    2    9     -0.24     -0.22
   -4    3    9     -0.40      0.29
   -2    3    9      0.33     -0.52
    0    3    9     -1.76      1.86
    2    3    9     -0.59      0.68
    4    3    9     -0.27      0.30
   -3    4    9      0.10      0.15
   -1    4    9     -0.05      1.01
    1    4    9      0.20      0.18
    3    4    9     -0.22     -0.36
   -4    5    9     -0.25      0.23
   -2    5    9      0.20     -0.28
    0    5    9     -1.77      2.39
    2    5    9     -0.40      0.93
   -3    6    9     -0.05      0.19
   -1    6    9     -0.27      0.61
    1    6    9      0.38      0.61
    3    6    9     -0.31     -0.32
   -4    7    9     -0.20     -0.10
   -2    7    9      0.28     -0.15
    0    7    9     -1.51      2.47
    2    7    9     -0.23      0.94
   -3    8    9     -0.07      0.05
   -1    8    9     -0.46      0.08
    1    8    9      0.03      0.54
    3    8    9     -0.63     -0.16
   -4    9    9     -0.36     -0.39
   -2    9    9      0.26     -0.17
    0    9    9     -0.63      2.25
    2    9    9     -0.22      0.37
   -3   10    9      0.01     -0.09
   -1   10    9     -0.72      0.04
    1   10    9     -0.54      0.39
    3   10    9     -0.60     -0.04
   -4   11    9     -0.70     -0.36
   -2   11    9      0.05     -0.41
    0   11    9      0.05      1.63
    2   11    9     -0.43     -0.14
   -3   12    9      0.06     -0.05
   -1   12    9     -0.89      0.40
    1   12    9     -0.65      0.52
    3   12    9     -0.03      0.02
   -4   13    9     -0.89     -0.13
   -2   13    9     -0.27     -0.85
    0   13    9     -0.08      0.79
    2   13    9     -0.71      0.03
   -3   14    9      0.03      0.02
   -1   14    9     -0.65      0.55
    1   14    9     -0.17      0.54
    3   14    9      0.36      0.05
   -2   15    9     -0.54     -1.09
    0   15    9     -0.32      0.42
    2   15    9     -0.78      0.42
   -3   16    9     -0.11     -0.16
   -1   16    9     -0.19      0.40
    1   16    9      0.37      0.26
   -2   17    9     -0.39     -0.77
    0   17    9      0.02      0.63
    2   17    9     -0.51      0.46
   -3   18    9     -0.28     -0.46
   -1   18    9      0.03      0.40
    1   18    9      0.40      0.09
   -2   19    9      0.23     -0.19
    0   19    9      0.47      0.63
    2   19    9     -0.10      0.30
   -1   20    9     -0.05      0.60
    1   20    9      0.00      0.23
   -2   21    9      0.71      0.10
    0   21    9      0.54      0.05
   -1   22    9     -0.11      0.60
    1   22    9     -0.32      0.39
    0   23    9      0.43     -0.48
   -4    0   10      0.97      0.60
   -2    0   10     -1.36      0.00
    0    0   10     -4.94      0.60
    2    0   10     -0.35      0.31
   -3    1   10     -0.01     -0.08
   -1    1   10      0.18     -0.04
    1    1   10     -0.10     -0.31
    3    1   10      0.00      0.21
   -4    2   10      0.67      0.55
   -2    2   10     -1.24      0.14
    0    2   10     -4.80      0.80
    2    2   10     -0.21      0.08
   -3    3   10     -0.11     -0.14
   -1    3   10      0.40     -0.50
    1    3   10     -0.35     -0.81
    3    3   10      0.02      0.48
   -4    4   10      0.07      0.42
   -2    4   10     -0.97      0.40
    0    4   10     -4.07      0.92
    2    4   10     -0.20     -0.42
   -3    5   10     -0.36      0.00
   -1    5   10      0.39     -1.25
    1    5   10     -0.41     -1.07
    3    5   10      0.05      0.35
   -4    6   10     -0.32      0.26
   -2    6   10     -0.64      0.49
    0    6   10     -2.70      0.42
    2    6   10     -0.52     -0.68
   -3    7   10     -0.49      0.22
   -1    7   10      0.25     -1.39
    1    7   10      0.01     -1.03
    3    7   10      0.06     -0.14
   -4    8   10     -0.37      0.12
   -2    8   10     -0.28      0.38
    0    8   10     -1.54     -0.30
    2    8   10     -0.50     -0.34
   -3    9   10     -0.22      0.33
   -1    9   10      0.08     -0.89
    1    9   10      0.42     -0.66
    3    9   10      0.01     -0.46
   -4   10   10     -0.16      0.03
   -2   10   10      0.06      0.33
    0   10   10     -1.04     -0.71
    2   10   10      0.17      0.26
   -3   11   10      0.23      0.23
   -1   11   10     -0.12     -0.39
    1   11   10      0.36     -0.07
    3   11   10     -0.15     -0.30
   -4   12   10      0.17      0.01
   -2   12   10      0.30      0.39
    0   12   10     -0.75     -0.92
    2   12   10      0.71      0.46
   -3   13   10      0.37      0.05
   -1   13   10     -0.17     -0.03
    1   13   10      0.19      0.48
    3   13   10     -0.31     -0.02
   -2   14   10      0.43      0.31
    0   14   10     -0.44     -1.20
    2   14   10      0.55      0.29
   -3   15   10      0.13      0.14
   -1   15   10      0.06      0.28
    1   15   10      0.30      0.78
   -2   16   10      0.46     -0.12
    0   16   10     -0.53     -1.39
    2   16   10      0.12      0.27
   -3   17   10      0.04      0.49
   -1   17   10      0.25      0.38
    1   17   10      0.40      0.69
   -2   18   10      0.31     -0.64
    0   18   10     -0.92     -1.33
    2   18   10     -0.09      0.45
   -1   19   10      0.03      0.28
    1   19   10      0.31      0.19
   -2   20   10     -0.05     -0.83
    0   20   10     -0.96     -1.11
   -1   21   10     -0.36      0.26
    1   21   10      0.26     -0.35
    0   22   10     -0.52     -0.79
   -4    1   11     -0.58     -0.50
   -2    1   11      0.26      0.70
    0    1   11      3.47     -3.14
    2    1   11      0.25     -0.08
   -3    2   11      0.15     -0.06
   -1    2   11     -0.65      0.19
    1    2   11      0.47      0.38
    3    2   11      0.15     -0.14
   -4    3   11     -0.18     -0.71
   -2    3   11      0.23      0.41
    0    3   11      2.82     -3.13
    2    3   11      0.18     -0.04
   -3    4   11      0.27     -0.25
   -1    4   11     -0.57      0.61
    1    4   11      0.49      0.38
    3    4   11      0.11     -0.08
   -4    5   11      0.29     -0.77
   -2    5   11      0.08      0.16
    0    5   11      2.23     -2.47
    2    5   11      0.30     -0.14
   -3    6   11      0.29     -0.39
   -1    6   11     -0.21      0.91
    1    6   11      0.08      0.33
    3    6   11      0.17      0.04
   -4    7   11      0.53     -0.55
   -2    7   11     -0.13      0.09
    0    7   11      1.98     -1.28
    2    7   11      0.52     -0.31
   -3    8   11      0.15     -0.29
   -1    8   11     -0.31      0.72
    1    8   11     -0.27      0.29
    3    8   11      0.47      0.04
   -4    9   11      0.49     -0.33
   -2    9   11     -0.30      0.05
    0    9   11      1.82     -0.31
    2    9   11      0.52     -0.39
   -3   10   11     -0.11      0.03
   -1   10   11     -0.67      0.23
    1   10   11     -0.25     -0.20
    3   10   11      0.60     -0.01
   -2   11   11     -0.36     -0.02
    0   11   11      1.72      0.24
    2   11   11      0.35     -0.46
   -3   12   11     -0.24      0.30
   -1   12   11     -0.82     -0.21
    1   12   11     -0.20     -0.86
   -2   13   11     -0.16      0.01
    0   13   11      1.72      0.70
    2   13   11      0.29     -0.63
   -3   14   11     -0.11      0.25
   -1   14   11     -0.80     -0.41
    1   14   11     -0.57     -0.86
   -2   15   11      0.28      0.18
    0   15   11      1.71      1.04
    2   15   11      0.26     -0.77
   -3   16   11      0.13     -0.07
   -1   16   11     -0.81     -0.30
    1   16   11     -1.11     -0.31
   -2   17   11      0.54      0.41
    0   17   11      1.61      1.02
   -1   18   11     -0.72     -0.05
    1   18   11     -1.21      0.02
   -2   19   11      0.33      0.55
    0   19   11      1.50      0.76
   -1   20   11     -0.37      0.02
   -4    0   12     -0.42      0.36
   -2    0   12     -0.20     -1.02
    0    0   12     -2.42     -1.27
    2    0   12      0.46     -1.84
   -3    1   12     -0.01      0.08
   -1    1   12      0.02     -0.42
    1    1   12      0.01     -0.10
    3    1   12     -0.17     -0.07
   -4    2   12     -0.32      0.38
   -2    2   12     -0.29     -0.99
    0    2   12     -2.06     -1.40
    2    2   12      0.58     -1.59
   -3    3   12     -0.02      0.11
   -1    3   12      0.12     -0.93
    1    3   12      0.18     -0.04
    3    3   12     -0.36     -0.24
   -4    4   12     -0.15      0.32
   -2    4   12     -0.33     -0.97
    0    4   12     -1.68     -1.56
    2    4   12      0.82     -0.93
   -3    5   12      0.01     -0.06
   -1    5   12      0.38     -0.91
    1    5   12      0.38      0.34
    3    5   12     -0.31     -0.30
   -4    6   12     -0.06      0.09
   -2    6   12     -0.10     -0.97
    0    6   12     -1.95     -1.52
    2    6   12      0.77     -0.14
   -3    7   12      0.11     -0.31
   -1    7   12      0.77     -0.78
    1    7   12      0.23      0.54
   -4    8   12      0.02     -0.14
   -2    8   12      0.24     -0.79
    0    8   12     -2.19     -1.45
    2    8   12      0.19      0.38
   -3    9   12      0.22     -0.42
   -1    9   12      1.05     -0.72
    1    9   12     -0.08      0.49
   -2   10   12      0.41     -0.47
    0   10   12     -1.83     -1.48
    2   10   12     -0.47      0.62
   -3   11   12      0.28     -0.38
   -1   11   12      1.04     -0.53
    1   11   12     -0.15      0.46
   -2   12   12      0.28     -0.23
    0   12   12     -1.36     -1.41
    2   12   12     -0.61      0.77
   -3   13   12      0.24     -0.32
   -1   13   12      0.85     -0.13
    1   13   12     -0.04      0.42
   -2   14   12     -0.07     -0.03
    0   14   12     -1.23     -1.17
    2   14   12     -0.35      0.75
   -3   15   12      0.07     -0.29
   -1   15   12      0.58      0.21
    1   15   12      0.09      0.14
   -2   16   12     -0.28      0.23
    0   16   12     -1.19     -0.93
   -1   17   12      0.24      0.24
    1   17   12      0.36     -0.11
   -2   18   12     -0.12      0.34
    0   18   12     -1.02     -0.71
   -1   19   12     -0.07     -0.03
   -4    1   13      0.97     -0.25
   -2    1   13      0.29      0.57
    0    1   13      2.01      3.52
    2    1   13     -0.37      2.19
   -3    2   13     -0.05      0.22
   -1    2   13      0.46      0.19
    1    2   13     -0.30      0.02
   -4    3   13      0.78      0.17
   -2    3   13      0.25      0.65
    0    3   13      1.83      3.46
    2    3   13     -0.27      1.70
   -3    4   13     -0.07      0.34
   -1    4   13      0.32      0.07
    1    4   13     -0.69     -0.04
   -2    5   13      0.19      0.94
    0    5   13      1.57      3.08
    2    5   13     -0.37      0.82
   -3    6   13     -0.11      0.32
   -1    6   13     -0.15     -0.15
    1    6   13     -0.79     -0.32
   -2    7   13      0.11      1.24
    0    7   13      1.23      2.67
    2    7   13     -0.53     -0.18
   -3    8   13     -0.21      0.21
   -1    8   13     -0.41     -0.27
    1    8   13     -0.34     -0.51
   -2    9   13      0.01      1.21
    0    9   13      0.84      2.64
    2    9   13     -0.42     -0.86
   -3   10   13     -0.33      0.08
   -1   10   13     -0.45     -0.37
    1   10   13      0.27     -0.20
   -2   11   13     -0.07      0.84
    0   11   13      0.49      2.58
    2   11   13     -0.23     -0.94
   -3   12   13     -0.41     -0.02
   -1   12   13     -0.43     -0.53
    1   12   13      0.54      0.27
   -2   13   13     -0.13      0.46
    0   13   13      0.26      2.03
   -1   14   13     -0.28     -0.68
    1   14   13      0.46      0.25
   -2   15   13     -0.20      0.23
    0   15   13      0.07      1.33
   -1   16   13      0.03     -0.82
    0   17   13     -0.06      0.96
   -2    0   14      0.34     -0.10
    0    0   14      2.58     -2.92
    2    0   14     -0.01     -0.55
   -3    1   14     -0.09     -0.22
   -1    1   14      0.03      0.19
    1    1   14      0.21      0.14
   -2    2   14      0.38     -0.28
    0    2   14      2.39     -2.81
    2    2   14     -0.24     -0.18
   -3    3   14     -0.14     -0.50
   -1    3   14      0.23      0.60
    1    3   14      0.49      0.10
   -2    4   14      0.36     -0.61
    0    4   14      2.19     -2.65
    2    4   14     -0.57      0.50
   -3    5   14      0.04     -0.45
   -1    5   14      0.56      0.94
    1    5   14      0.61     -0.24
   -2    6   14      0.12     -0.75
    0    6   14      2.26     -2.63
    2    6   14     -0.40      0.85
   -3    7   14      0.28     -0.12
   -1    7   14      0.80      1.02
    1    7   14      0.58     -0.39
   -2    8   14     -0.15     -0.68
    0    8   14      2.19     -2.61
   -3    9   14      0.38      0.23
   -1    9   14      0.99      0.82
    1    9   14      0.24     -0.38
   -2   10   14     -0.18     -0.51
    0   10   14      1.70     -2.29
   -1   11   14      1.11      0.53
    1   11   14     -0.35     -0.55
   -2   12   14     -0.01     -0.33
    0   12   14      1.18     -1.69
   -1   13   14      0.85      0.34
    1   13   14     -0.62     -0.64
   -2   14   14      0.12     -0.22
    0   14   14      0.97     -1.19
   -1   15   14      0.28      0.31
   -2    1   15     -0.77     -0.16
    0    1   15     -4.96      3.37
   -3    2   15      0.20      0.19
   -1    2   15     -0.35     -0.33
    1    2   15     -0.35      0.02
   -2    3   15     -0.49     -0.05
    0    3   15     -4.34      3.27
   -3    4   15      0.30      0.27
   -1    4   15     -0.51     -0.37
    1    4   15     -0.22      0.12
   -2    5   15     -0.23     -0.12
    0    5   15     -3.75      3.21
   -1    6   15     -0.49     -0.20
    1    6   15      0.07      0.35
   -2    7   15     -0.16     -0.33
    0    7   15     -3.41      2.94
   -1    8   15     -0.45      0.01
    1    8   15      0.15      0.57
   -2    9   15     -0.15     -0.39
    0    9   15     -2.94      2.22
   -1   10   15     -0.41      0.24
   -2   11   15     -0.07     -0.31
    0   11   15     -2.19      1.48
   -1   12   15     -0.22      0.40
   -2    0   16      0.44     -0.09
   -1    1   16      0.12      0.04
    1    1   16      0.03     -0.24
   -2    2   16      0.39      0.03
    0    2   16      2.59     -1.74
   -1    3   16      0.08     -0.02
    1    3   16      0.00     -0.34
   -2    4   16      0.31      0.27
    0    4   16      2.42     -1.65
   -1    5   16     -0.28     -0.17
   -2    6   16      0.30      0.39
    0    6   16      2.20     -1.55
   -1    7   16     -0.45     -0.12
    0    8   16      1.92     -1.29
   -1    9   16     -0.40      0.18
   -1    2   17      0.30      0.36
    0    1    0      0.00      0.00
    4    1    0      0.00      0.00
    1    2    0      0.00      0.00
    5    2    0      0.00      0.00
    0    3    0      0.00      0.00
    4    3    0      0.00      0.00
    1    4    0      0.00      0.00
    5    4    0      0.00      0.00
    0    5    0      0.00      0.00
    4    5    0      0.00      0.00
    1    6    0      0.00      0.00
    5    6    0      0.00      0.00
    0    7    0      0.00      0.00
    4    7    0      0.00      0.00
    1    8    0      0.00      0.00
    5    8    0      0.00      0.00
    2    9    0      0.00      0.00
    5    9    0      0.00     -0.26
    1   10    0      0.00      0.00
    5   10    0      0.00      0.00
    2   11    0      0.00      0.00
    5   11    0      0.18     -0.24
    1   12    0      0.00      0.00
    5   12    0      0.00      0.00
    2   13    0      0.00      0.00
    5   13    0      0.19     -0.16
    1   14    0      0.00      0.00
    5   14    0      0.00      0.00
    2   15    0      0.00      0.00
    5   15    0      0.13     -0.06
    1   16    0      0.00      0.00
    2   17    0      0.00      0.00
    3   18    0      0.00      0.00
    4   18    0     -0.29     -0.16
    2   19    0      0.00      0.00
    3   20    0      0.00      0.00
    4   20    0     -0.28     -0.04
    2   21    0      0.00      0.00
    3   22    0      0.00      0.00
    0   23    0      0.00      0.00
    3   23    0      0.60      0.58
    3   24    0      0.00      0.00
    0   25    0      0.00      0.00
    3   25    0      0.27      0.56
    1   26    0      0.00      0.00
    2   26    0     -0.12      0.24
    0   27    0      0.00      0.00
    0   28    0     -0.01      0.00
    2   28    0     -0.15      0.14
   -4    0    1      0.00      0.00
   -2    0    1      0.00      0.00
    0    0    1      0.00      0.00
    2    0    1      0.00      0.00
    4    0    1      0.00      0.00
   -3    1    1      0.00      0.00
    1    1    1      0.00      0.00
    5    1    1      0.00      0.00
   -4    2    1      0.00      0.00
    0    2    1      0.00      0.00
    4    2    1      0.00      0.00
   -3    3    1      0.00      0.00
    1    3    1      0.00      0.00
    5    3    1      0.00      0.00
   -4    4    1      0.00      0.00
    0    4    1      0.00      0.00
    4    4    1      0.00      0.00
   -3    5    1      0.00      0.00
    1    5    1      0.00      0.00
    5    5    1      0.00      0.00
   -4    6    1      0.00      0.00
    0    6    1      0.00      0.00
    4    6    1      0.00      0.00
   -3    7    1      0.00      0.00
    1    7    1      0.00      0.00
    5    7    1      0.00      0.00
   -4    8    1      0.00      0.00
    0    8    1      0.00      0.00
    4    8    1      0.00      0.00
    5    8    1     -0.12     -0.19
   -3    9    1      0.00      0.00
    1    9    1      0.00      0.00
    5    9    1      0.00      0.00
   -5   10    1     -0.03     -0.01
   -2   10    1      0.00      0.00
    2   10    1      0.00      0.00
    5   10    1     -0.02      0.27
   -3   11    1      0.00      0.00
    1   11    1      0.00      0.00
    5   11    1      0.00      0.00
   -5   12    1      0.01     -0.33
   -2   12    1      0.00      0.00
    2   12    1      0.00      0.00
    5   12    1      0.10      0.55
   -3   13    1      0.00      0.00
    1   13    1      0.00      0.00
    5   13    1      0.00      0.00
   -5   14    1      0.10     -0.41
   -2   14    1      0.00      0.00
    2   14    1      0.00      0.00
    5   14    1      0.16      0.39
   -3   15    1      0.00      0.00
    1   15    1      0.00      0.00
   -2   16    1      0.00      0.00
    2   16    1      0.00      0.00
   -3   17    1      0.00      0.00
    1   17    1      0.00      0.00
   -2   18    1      0.00      0.00
    2   18    1      0.00      0.00
   -4   19    1      0.13     -0.42
   -1   19    1      0.00      0.00
    3   19    1      0.00      0.00
    4   19    1      0.39     -0.24
   -2   20    1      0.00      0.00
    2   20    1      0.00      0.00
   -4   21    1      0.10     -0.45
   -1   21    1      0.00      0.00
    3   21    1      0.00      0.00
    4   21    1      0.22     -0.17
   -2   22    1      0.00      0.00
    2   22    1      0.00      0.00
   -1   23    1      0.00      0.00
    3   23    1      0.00      0.00
   -3   24    1      0.39      0.06
    0   24    1      0.00      0.00
    3   24    1     -0.36     -0.07
   -1   25    1      0.00      0.00
    3   25    1      0.00      0.00
   -3   26    1      0.14     -0.09
    0   26    1      0.00      0.00
   -2   27    1      0.15      0.05
    1   27    1      0.00      0.00
    2   27    1     -0.35     -0.20
   -1   28    1      0.45      0.59
    1   28    1      0.05     -0.01
   -4    1    2      0.00      0.00
    0    1    2      0.00      0.00
    4    1    2      0.00      0.00
   -3    2    2      0.00      0.00
    1    2    2      0.00      0.00
    5    2    2      0.00      0.00
   -4    3    2      0.00      0.00
    0    3    2      0.00      0.00
    4    3    2      0.00      0.00
   -3    4    2      0.00      0.00
    1    4    2      0.00      0.00
    5    4    2      0.00      0.00
   -4    5    2      0.00      0.00
    0    5    2      0.00      0.00
    4    5    2      0.00      0.00
   -3    6    2      0.00      0.00
    1    6    2      0.00      0.00
    5    6    2      0.00      0.00
   -4    7    2      0.00      0.00
    0    7    2      0.00      0.00
    4    7    2      0.00      0.00
    5    7    2      0.38      0.34
   -3    8    2      0.00      0.00
    1    8    2      0.00      0.00
    5    8    2      0.00      0.00
   -4    9    2      0.00      0.00
    0    9    2      0.00      0.00
    4    9    2      0.00      0.00
    5    9    2      0.09      0.23
   -3   10    2      0.00      0.00
    1   10    2      0.00      0.00
    5   10    2      0.00      0.00
   -5   11    2      0.32      0.09
   -2   11    2      0.00      0.00
    2   11    2      0.00      0.00
    5   11    2     -0.18     -0.04
   -3   12    2      0.00      0.00
    1   12    2      0.00      0.00
    5   12    2      0.00      0.00
   -5   13    2      0.21      0.23
   -2   13    2      0.00      0.00
    2   13    2      0.00      0.00
    5   13    2     -0.17     -0.16
   -3   14    2      0.00      0.00
    1   14    2      0.00      0.00
    5   14    2      0.00      0.00
   -5   15    2      0.12      0.27
   -2   15    2      0.00      0.00
    2   15    2      0.00      0.00
   -3   16    2      0.00      0.00
    1   16    2      0.00      0.00
   -2   17    2      0.00      0.00
    2   17    2      0.00      0.00
   -3   18    2      0.00      0.00
    1   18    2      0.00      0.00
    4   18    2     -0.01      0.73
   -2   19    2      0.00      0.00
    2   19    2      0.00      0.00
   -4   20    2      0.01      0.68
   -1   20    2      0.00      0.00
    3   20    2      0.00      0.00
    4   20    2     -0.19      0.38
   -2   21    2      0.00      0.00
    2   21    2      0.00      0.00
   -4   22    2      0.18      0.38
   -1   22    2      0.00      0.00
    3   22    2      0.00      0.00
   -3   23    2     -0.57     -1.09
    0   23    2      0.00      0.00
    3   23    2     -0.06     -0.40
   -1   24    2      0.00      0.00
    3   24    2      0.00      0.00
   -3   25    2     -0.52     -0.34
    0   25    2      0.00      0.00
    3   25    2     -0.10     -0.25
   -2   26    2      0.14     -0.50
    1   26    2      0.00      0.00
    2   26    2      0.20      0.12
   -1   27    2     -0.65     -0.06
    1   27    2      0.37     -0.22
   -2   28    2      0.25     -0.37
    0   28    2      1.14      0.44
    2   28    2      0.06      0.09
   -4    0    3      0.00      0.00
   -2    0    3      0.00      0.00
    0    0    3      0.00      0.00
    2    0    3      0.00      0.00
    4    0    3      0.00      0.00
   -3    1    3      0.00      0.00
    1    1    3      0.00      0.00
    5    1    3      0.00      0.00
   -4    2    3      0.00      0.00
    0    2    3      0.00      0.00
    4    2    3      0.00      0.00
   -3    3    3      0.00      0.00
    1    3    3      0.00      0.00
    5    3    3      0.00      0.00
   -4    4    3      0.00      0.00
    0    4    3      0.00      0.00
    4    4    3      0.00      0.00
   -3    5    3      0.00      0.00
    1    5    3      0.00      0.00
    5    5    3      0.00      0.00
   -4    6    3      0.00      0.00
    0    6    3      0.00      0.00
    4    6    3      0.00      0.00
    5    6    3      0.00     -0.21
   -3    7    3      0.00      0.00
    1    7    3      0.00      0.00
    5    7    3      0.00      0.00
   -4    8    3      0.00      0.00
    0    8    3      0.00      0.00
    4    8    3      0.00      0.00
    5    8    3     -0.06     -0.16
   -3    9    3      0.00      0.00
    1    9    3      0.00      0.00
    5    9    3      0.00      0.00
   -5   10    3     -0.39      0.24
   -2   10    3      0.00      0.00
    2   10    3      0.00      0.00
    5   10    3     -0.02     -0.26
   -3   11    3      0.00      0.00
    1   11    3      0.00      0.00
    5   11    3      0.00      0.00
   -5   12    3     -0.21      0.21
   -2   12    3      0.00      0.00
    2   12    3      0.00      0.00
    5   12    3     -0.01     -0.15
   -3   13    3      0.00      0.00
    1   13    3      0.00      0.00
    5   13    3      0.00      0.00
   -5   14    3     -0.13      0.06
   -2   14    3      0.00      0.00
    2   14    3      0.00      0.00
   -3   15    3      0.00      0.00
    1   15    3      0.00      0.00
   -2   16    3      0.00      0.00
    2   16    3      0.00      0.00
   -3   17    3      0.00      0.00
    1   17    3      0.00      0.00
    4   17    3     -0.57     -0.37
   -2   18    3      0.00      0.00
    2   18    3      0.00      0.00
   -4   19    3      0.15     -0.36
   -1   19    3      0.00      0.00
    3   19    3      0.00      0.00
    4   19    3     -0.29     -0.45
   -2   20    3      0.00      0.00
    2   20    3      0.00      0.00
   -4   21    3     -0.01     -0.25
   -1   21    3      0.00      0.00
    3   21    3      0.00      0.00
   -2   22    3      0.00      0.00
    2   22    3      0.00      0.00
    3   22    3      0.14      0.06
   -1   23    3      0.00      0.00
    3   23    3      0.00      0.00
   -3   24    3     -0.07      0.41
    0   24    3      0.00      0.00
    3   24    3      0.16      0.16
   -1   25    3      0.00      0.00
    2   25    3      0.00     -0.36
    0   26    3      0.00      0.00
   -2   27    3     -0.14      0.41
    1   27    3      0.00      0.00
    2   27    3      0.10     -0.29
   -1   28    3     -0.01      0.00
    1   28    3      0.13      0.14
   -4    1    4      0.00      0.00
    0    1    4      0.00      0.00
    4    1    4      0.00      0.00
    5    1    4     -0.04      0.15
   -3    2    4      0.00      0.00
    1    2    4      0.00      0.00
    5    2    4      0.00      0.00
   -4    3    4      0.00      0.00
    0    3    4      0.00      0.00
    4    3    4      0.00      0.00
    5    3    4     -0.17      0.30
   -3    4    4      0.00      0.00
    1    4    4      0.00      0.00
    5    4    4      0.00      0.00
   -4    5    4      0.00      0.00
    0    5    4      0.00      0.00
    4    5    4      0.00      0.00
    5    5    4     -0.25      0.16
   -3    6    4      0.00      0.00
    1    6    4      0.00      0.00
    5    6    4      0.00      0.00
   -4    7    4      0.00      0.00
    0    7    4      0.00      0.00
    4    7    4      0.00      0.00
    5    7    4     -0.17     -0.08
   -3    8    4      0.00      0.00
    1    8    4      0.00      0.00
    5    8    4      0.00      0.00
   -4    9    4      0.00      0.00
    0    9    4      0.00      0.00
    4    9    4      0.00      0.00
    5    9    4     -0.01     -0.09
   -3   10    4      0.00      0.00
    1   10    4      0.00      0.00
    5   10    4      0.00      0.00
   -5   11    4      0.16     -0.28
   -2   11    4      0.00      0.00
    2   11    4      0.00      0.00
    5   11    4      0.03      0.07
   -3   12    4      0.00      0.00
    1   12    4      0.00      0.00
   -5   13    4      0.15     -0.15
   -2   13    4      0.00      0.00
    2   13    4      0.00      0.00
   -3   14    4      0.00      0.00
    1   14    4      0.00      0.00
   -5   15    4      0.13     -0.06
   -2   15    4      0.00      0.00
    2   15    4      0.00      0.00
   -3   16    4      0.00      0.00
    1   16    4      0.00      0.00
    4   16    4      0.08     -0.32
   -2   17    4      0.00      0.00
    2   17    4      0.00      0.00
   -4   18    4     -0.50      0.03
   -1   18    4      0.00      0.00
    3   18    4      0.00      0.00
    4   18    4      0.16     -0.12
   -2   19    4      0.00      0.00
    2   19    4      0.00      0.00
   -4   20    4     -0.34     -0.14
   -1   20    4      0.00      0.00
    3   20    4      0.00      0.00
   -2   21    4      0.00      0.00
    2   21    4      0.00      0.00
    3   21    4     -0.09      0.30
   -1   22    4      0.00      0.00
    3   22    4      0.00      0.00
   -3   23    4      0.96      0.20
    0   23    4      0.00      0.00
    3   23    4      0.02      0.02
   -1   24    4      0.00      0.00
    3   24    4      0.00      0.00
   -3   25    4      0.63     -0.20
    0   25    4      0.00      0.00
   -2   26    4     -0.14      0.19
    1   26    4      0.00      0.00
    2   26    4      0.09      0.08
   -1   27    4      0.24     -0.54
    1   27    4     -0.06      0.58
   -2   28    4      0.30      0.21
    0   28    4     -0.57      0.42
   -4    0    5      0.00      0.00
   -2    0    5      0.00      0.00
    0    0    5      0.00      0.00
    2    0    5      0.00      0.00
    4    0    5      0.00      0.00
   -3    1    5      0.00      0.00
    1    1    5      0.00      0.00
    5    1    5      0.00      0.00
   -4    2    5      0.00      0.00
    0    2    5      0.00      0.00
    4    2    5      0.00      0.00
    5    2    5      0.20      0.11
   -3    3    5      0.00      0.00
    1    3    5      0.00      0.00
    5    3    5      0.00      0.00
   -4    4    5      0.00      0.00
    0    4    5      0.00      0.00
    4    4    5      0.00      0.00
    5    4    5      0.27      0.13
   -3    5    5      0.00      0.00
    1    5    5      0.00      0.00
    5    5    5      0.00      0.00
   -4    6    5      0.00      0.00
    0    6    5      0.00      0.00
    4    6    5      0.00      0.00
    5    6    5      0.23      0.16
   -3    7    5      0.00      0.00
    1    7    5      0.00      0.00
    5    7    5      0.00      0.00
   -4    8    5      0.00      0.00
    0    8    5      0.00      0.00
    4    8    5      0.00      0.00
    5    8    5      0.17      0.23
   -3    9    5      0.00      0.00
    1    9    5      0.00      0.00
    5    9    5      0.00      0.00
   -5   10    5     -0.11     -0.02
   -2   10    5      0.00      0.00
    2   10    5      0.00      0.00
    5   10    5      0.09      0.15
   -3   11    5      0.00      0.00
    1   11    5      0.00      0.00
   -5   12    5     -0.26      0.05
   -2   12    5      0.00      0.00
    2   12    5      0.00      0.00
   -3   13    5      0.00      0.00
    1   13    5      0.00      0.00
   -5   14    5     -0.21      0.10
   -2   14    5      0.00      0.00
    2   14    5      0.00      0.00
   -3   15    5      0.00      0.00
    1   15    5      0.00      0.00
    4   15    5      0.29      0.17
   -2   16    5      0.00      0.00
    2   16    5      0.00      0.00
   -3   17    5      0.00      0.00
    1   17    5      0.00      0.00
    4   17    5      0.34      0.14
   -2   18    5      0.00      0.00
    2   18    5      0.00      0.00
   -4   19    5      0.40      0.05
   -1   19    5      0.00      0.00
    3   19    5      0.00      0.00
    4   19    5      0.17      0.00
   -2   20    5      0.00      0.00
    2   20    5      0.00      0.00
   -4   21    5      0.29      0.24
   -1   21    5      0.00      0.00
    3   21    5      0.00      0.00
   -2   22    5      0.00      0.00
    2   22    5      0.00      0.00
    3   22    5      0.03     -0.08
   -1   23    5      0.00      0.00
    3   23    5      0.00      0.00
   -3   24    5     -0.74     -0.33
    0   24    5      0.00      0.00
   -2   25    5     -0.08     -0.80
    1   25    5      0.00      0.00
    2   25    5     -0.18      0.46
    0   26    5      0.00      0.00
    1   26    5     -0.29     -0.64
   -2   27    5     -0.21     -0.46
    0   27    5      0.15     -1.06
   -1   28    5      0.28      0.42
    1   28    5     -0.27     -0.36
   -4    1    6      0.00      0.00
    0    1    6      0.00      0.00
    4    1    6      0.00      0.00
    5    1    6     -0.08     -0.08
   -3    2    6      0.00      0.00
    1    2    6      0.00      0.00
    5    2    6      0.00      0.00
   -4    3    6      0.00      0.00
    0    3    6      0.00      0.00
    4    3    6      0.00      0.00
    5    3    6     -0.17     -0.19
   -3    4    6      0.00      0.00
    1    4    6      0.00      0.00
    5    4    6      0.00      0.00
   -4    5    6      0.00      0.00
    0    5    6      0.00      0.00
    4    5    6      0.00      0.00
    5    5    6     -0.16     -0.15
   -3    6    6      0.00      0.00
    1    6    6      0.00      0.00
    5    6    6      0.00      0.00
   -4    7    6      0.00      0.00
    0    7    6      0.00      0.00
    4    7    6      0.00      0.00
    5    7    6     -0.12     -0.05
   -3    8    6      0.00      0.00
    1    8    6      0.00      0.00
   -5    9    6      0.26      0.14
   -2    9    6      0.00      0.00
    2    9    6      0.00      0.00
   -3   10    6      0.00      0.00
    1   10    6      0.00      0.00
   -5   11    6      0.33      0.26
   -2   11    6      0.00      0.00
    2   11    6      0.00      0.00
   -3   12    6      0.00      0.00
    1   12    6      0.00      0.00
   -5   13    6      0.20      0.09
   -2   13    6      0.00      0.00
    2   13    6      0.00      0.00
   -3   14    6      0.00      0.00
    1   14    6      0.00      0.00
    4   14    6     -0.11      0.17
   -2   15    6      0.00      0.00
    2   15    6      0.00      0.00
   -3   16    6      0.00      0.00
    1   16    6      0.00      0.00
    4   16    6     -0.25      0.16
   -2   17    6      0.00      0.00
    2   17    6      0.00      0.00
   -4   18    6     -0.07     -0.13
   -1   18    6      0.00      0.00
    3   18    6      0.00      0.00
    4   18    6     -0.17      0.11
   -2   19    6      0.00      0.00
    2   19    6      0.00      0.00
   -4   20    6     -0.11     -0.14
   -1   20    6      0.00      0.00
    3   20    6      0.00      0.00
   -2   21    6      0.00      0.00
    2   21    6      0.00      0.00
    3   21    6      0.20      0.16
   -1   22    6      0.00      0.00
    3   22    6      0.00      0.00
   -3   23    6      0.28      0.43
    0   23    6      0.00      0.00
    3   23    6     -0.11      0.04
   -1   24    6      0.00      0.00
    2   24    6     -0.02     -0.01
    0   25    6      0.00      0.00
    1   25    6     -0.06      0.11
   -2   26    6      0.39      0.11
    0   26    6      0.46      0.20
    2   26    6      0.19     -0.23
   -1   27    6     -0.36     -0.11
    1   27    6      0.02     -0.03
    0   28    6      0.31     -0.20
   -4    0    7      0.00      0.00
   -2    0    7      0.00      0.00
    0    0    7      0.00      0.00
    2    0    7      0.00      0.00
    4    0    7      0.00      0.00
   -3    1    7      0.00      0.00
    1    1    7      0.00      0.00
    5    1    7      0.00      0.00
   -4    2    7      0.00      0.00
    0    2    7      0.00      0.00
    4    2    7      0.00      0.00
    5    2    7     -0.03      0.10
   -3    3    7      0.00      0.00
    1    3    7      0.00      0.00
    5    3    7      0.00      0.00
   -4    4    7      0.00      0.00
    0    4    7      0.00      0.00
    4    4    7      0.00      0.00
    5    4    7      0.00      0.11
   -3    5    7      0.00      0.00
    1    5    7      0.00      0.00
   -4    6    7      0.00      0.00
    0    6    7      0.00      0.00
    4    6    7      0.00      0.00
   -3    7    7      0.00      0.00
    1    7    7      0.00      0.00
   -5    8    7     -0.16     -0.09
   -2    8    7      0.00      0.00
    2    8    7      0.00      0.00
   -3    9    7      0.00      0.00
    1    9    7      0.00      0.00
   -5   10    7     -0.31     -0.27
   -2   10    7      0.00      0.00
    2   10    7      0.00      0.00
   -3   11    7      0.00      0.00
    1   11    7      0.00      0.00
   -5   12    7     -0.24     -0.32
   -2   12    7      0.00      0.00
    2   12    7      0.00      0.00
   -3   13    7      0.00      0.00
    1   13    7      0.00      0.00
    4   13    7     -0.04     -0.20
   -5   14    7     -0.03     -0.20
   -2   14    7      0.00      0.00
    2   14    7      0.00      0.00
   -3   15    7      0.00      0.00
    1   15    7      0.00      0.00
    4   15    7     -0.03     -0.24
   -2   16    7      0.00      0.00
    2   16    7      0.00      0.00
   -4   17    7      0.42      0.46
   -1   17    7      0.00      0.00
    3   17    7      0.00      0.00
   -2   18    7      0.00      0.00
    2   18    7      0.00      0.00
   -4   19    7      0.16      0.18
   -1   19    7      0.00      0.00
    3   19    7      0.00      0.00
   -2   20    7      0.00      0.00
    2   20    7      0.00      0.00
    3   20    7     -0.09      0.13
   -1   21    7      0.00      0.00
    3   21    7      0.00      0.00
   -3   22    7      0.25      0.02
    0   22    7      0.00      0.00
    3   22    7     -0.16     -0.08
   -1   23    7      0.00      0.00
    2   23    7     -0.04     -0.55
   -3   24    7      0.19      0.01
    0   24    7      0.00      0.00
   -2   25    7      0.01      0.32
    1   25    7      0.00      0.00
    2   25    7     -0.13     -0.25
   -1   26    7     -0.06      0.19
    1   26    7      0.23      0.26
    0   27    7      0.26      0.42
   -4    1    8      0.00      0.00
    0    1    8      0.00      0.00
    4    1    8      0.00      0.00
   -3    2    8      0.00      0.00
    1    2    8      0.00      0.00
   -4    3    8      0.00      0.00
    0    3    8      0.00      0.00
    4    3    8      0.00      0.00
   -3    4    8      0.00      0.00
    1    4    8      0.00      0.00
   -5    5    8      0.23      0.02
   -2    5    8      0.00      0.00
    2    5    8      0.00      0.00
   -3    6    8      0.00      0.00
    1    6    8      0.00      0.00
   -5    7    8      0.19      0.10
   -2    7    8      0.00      0.00
    2    7    8      0.00      0.00
   -3    8    8      0.00      0.00
    1    8    8      0.00      0.00
   -5    9    8      0.12      0.09
   -2    9    8      0.00      0.00
    2    9    8      0.00      0.00
   -3   10    8      0.00      0.00
    1   10    8      0.00      0.00
    4   10    8      0.09      0.25
   -5   11    8      0.05      0.13
   -2   11    8      0.00      0.00
    2   11    8      0.00      0.00
   -3   12    8      0.00      0.00
    1   12    8      0.00      0.00
    4   12    8      0.13      0.21
   -5   13    8      0.02      0.14
   -2   13    8      0.00      0.00
    2   13    8      0.00      0.00
   -3   14    8      0.00      0.00
    1   14    8      0.00      0.00
    4   14    8      0.21      0.07
   -2   15    8      0.00      0.00
    2   15    8      0.00      0.00
   -4   16    8     -0.09     -0.12
   -1   16    8      0.00      0.00
    3   16    8      0.00      0.00
   -2   17    8      0.00      0.00
    2   17    8      0.00      0.00
    3   17    8     -0.48      0.30
   -4   18    8     -0.14      0.01
   -1   18    8      0.00      0.00
    3   18    8      0.00      0.00
   -2   19    8      0.00      0.00
    2   19    8      0.00      0.00
    3   19    8     -0.32      0.10
   -1   20    8      0.00      0.00
    3   20    8      0.00      0.00
   -3   21    8     -0.16     -0.11
    0   21    8      0.00      0.00
   -1   22    8      0.00      0.00
    2   22    8      0.00      0.18
   -3   23    8     -0.22     -0.09
    0   23    8      0.00      0.00
   -2   24    8     -0.48      0.17
    1   24    8      0.00      0.00
    2   24    8      0.04      0.22
   -1   25    8      0.32     -0.44
    1   25    8     -0.02     -0.38
   -2   26    8     -0.03      0.01
    0   26    8     -0.87      0.20
   -1   27    8     -0.06     -0.24
   -4    0    9      0.00      0.00
   -2    0    9      0.00      0.00
    0    0    9      0.00      0.00
    2    0    9      0.00      0.00
    4    0    9      0.00      0.00
   -3    1    9      0.00      0.00
    1    1    9      0.00      0.00
   -5    2    9      0.03      0.34
   -2    2    9      0.00      0.00
    2    2    9      0.00      0.00
   -3    3    9      0.00      0.00
    1    3    9      0.00      0.00
   -5    4    9     -0.08      0.38
   -2    4    9      0.00      0.00
    2    4    9      0.00      0.00
   -3    5    9      0.00      0.00
    1    5    9      0.00      0.00
    4    5    9     -0.13      0.41
   -5    6    9     -0.17      0.20
   -2    6    9      0.00      0.00
    2    6    9      0.00      0.00
   -3    7    9      0.00      0.00
    1    7    9      0.00      0.00
    4    7    9     -0.26      0.21
   -5    8    9     -0.05      0.06
   -2    8    9      0.00      0.00
    2    8    9      0.00      0.00
   -3    9    9      0.00      0.00
    1    9    9      0.00      0.00
    4    9    9     -0.48     -0.15
   -5   10    9      0.13      0.00
   -2   10    9      0.00      0.00
    2   10    9      0.00      0.00
   -3   11    9      0.00      0.00
    1   11    9      0.00      0.00
    4   11    9     -0.48     -0.29
   -2   12    9      0.00      0.00
    2   12    9      0.00      0.00
   -3   13    9      0.00      0.00
    1   13    9      0.00      0.00
    4   13    9     -0.27     -0.10
   -2   14    9      0.00      0.00
    2   14    9      0.00      0.00
   -4   15    9     -0.72      0.05
   -1   15    9      0.00      0.00
    3   15    9      0.00      0.00
   -2   16    9      0.00      0.00
    2   16    9      0.00      0.00
    3   16    9      0.20     -0.01
   -4   17    9     -0.33      0.07
   -1   17    9      0.00      0.00
    3   17    9      0.00      0.00
   -2   18    9      0.00      0.00
    2   18    9      0.00      0.00
    3   18    9     -0.04     -0.12
   -4   19    9     -0.04      0.05
   -1   19    9      0.00      0.00
    3   19    9      0.00      0.00
   -3   20    9     -0.30     -0.51
    0   20    9      0.00      0.00
   -1   21    9      0.00      0.00
    2   21    9      0.14      0.19
   -3   22    9     -0.16     -0.25
    0   22    9      0.00      0.00
   -2   23    9      0.56      0.02
    1   23    9      0.00      0.00
    2   23    9      0.18      0.08
   -1   24    9     -0.01      0.28
    1   24    9     -0.28      0.33
   -2   25    9      0.16     -0.08
    0   25    9      0.34     -0.44
   -1   26    9      0.10     -0.01
    4    0   10      0.55      0.26
   -5    1   10     -0.08      0.08
   -2    1   10      0.00      0.00
    2    1   10      0.00      0.00
   -3    2   10      0.00      0.00
    1    2   10      0.00      0.00
    4    2   10      0.45      0.17
   -5    3   10     -0.16      0.11
   -2    3   10      0.00      0.00
    2    3   10      0.00      0.00
   -3    4   10      0.00      0.00
    1    4   10      0.00      0.00
    4    4   10      0.23      0.02
   -5    5   10     -0.11      0.00
   -2    5   10      0.00      0.00
    2    5   10      0.00      0.00
   -3    6   10      0.00      0.00
    1    6   10      0.00      0.00
    4    6   10      0.09      0.00
   -5    7   10     -0.05     -0.06
   -2    7   10      0.00      0.00
    2    7   10      0.00      0.00
   -3    8   10      0.00      0.00
    1    8   10      0.00      0.00
    4    8   10      0.15      0.03
   -5    9   10     -0.04     -0.02
   -2    9   10      0.00      0.00
    2    9   10      0.00      0.00
   -3   10   10      0.00      0.00
    1   10   10      0.00      0.00
    4   10   10      0.30      0.03
   -2   11   10      0.00      0.00
    2   11   10      0.00      0.00
   -3   12   10      0.00      0.00
    1   12   10      0.00      0.00
   -2   13   10      0.00      0.00
    2   13   10      0.00      0.00
   -4   14   10      0.38     -0.01
   -1   14   10      0.00      0.00
    3   14   10      0.00      0.00
   -2   15   10      0.00      0.00
    2   15   10      0.00      0.00
    3   15   10     -0.24     -0.02
   -4   16   10      0.26     -0.08
   -1   16   10      0.00      0.00
    3   16   10      0.00      0.00
   -2   17   10      0.00      0.00
    2   17   10      0.00      0.00
    3   17   10      0.05     -0.11
   -1   18   10      0.00      0.00
    3   18   10      0.00      0.00
   -3   19   10      0.26      0.63
    0   19   10      0.00      0.00
   -1   20   10      0.00      0.00
    2   20   10     -0.11      0.44
   -3   21   10      0.39      0.38
    0   21   10      0.00      0.00
   -2   22   10     -0.35     -0.56
    1   22   10      0.00      0.00
    2   22   10     -0.09      0.15
   -1   23   10     -0.42      0.27
    1   23   10      0.27     -0.40
   -2   24   10     -0.32     -0.16
    0   24   10     -0.09     -0.36
   -1   25   10     -0.19      0.13
   -4    0   11      0.00      0.00
   -2    0   11      0.00      0.00
    0    0   11      0.00      0.00
    2    0   11      0.00      0.00
    4    0   11      0.00      0.00
   -3    1   11      0.00      0.00
    1    1   11      0.00      0.00
    4    1   11     -0.09      0.04
   -5    2   11     -0.20     -0.36
   -2    2   11      0.00      0.00
    2    2   11      0.00      0.00
   -3    3   11      0.00      0.00
    1    3   11      0.00      0.00
    4    3   11     -0.12      0.08
   -5    4   11     -0.14     -0.39
   -2    4   11      0.00      0.00
    2    4   11      0.00      0.00
   -3    5   11      0.00      0.00
    1    5   11      0.00      0.00
    4    5   11     -0.10      0.03
   -5    6   11      0.05     -0.18
   -2    6   11      0.00      0.00
    2    6   11      0.00      0.00
   -3    7   11      0.00      0.00
    1    7   11      0.00      0.00
   -2    8   11      0.00      0.00
    2    8   11      0.00      0.00
   -3    9   11      0.00      0.00
    1    9   11      0.00      0.00
   -2   10   11      0.00      0.00
    2   10   11      0.00      0.00
   -4   11   11      0.30     -0.32
   -1   11   11      0.00      0.00
    3   11   11      0.00      0.00
   -2   12   11      0.00      0.00
    2   12   11      0.00      0.00
    3   12   11      0.38     -0.03
   -4   13   11      0.07     -0.35
   -1   13   11      0.00      0.00
    3   13   11      0.00      0.00
   -2   14   11      0.00      0.00
    2   14   11      0.00      0.00
    3   14   11      0.13     -0.05
   -4   15   11     -0.06     -0.23
   -1   15   11      0.00      0.00
    3   15   11      0.00      0.00
   -2   16   11      0.00      0.00
    2   16   11      0.00      0.00
    3   16   11      0.05     -0.06
   -1   17   11      0.00      0.00
    2   17   11      0.07     -0.77
   -3   18   11      0.25     -0.29
    0   18   11      0.00      0.00
   -1   19   11      0.00      0.00
    2   19   11     -0.13     -0.62
   -3   20   11      0.19     -0.18
    0   20   11      0.00      0.00
    1   20   11     -0.80      0.03
   -2   21   11      0.02      0.48
    0   21   11      1.19      0.51
   -1   22   11      0.06     -0.06
    1   22   11     -0.32      0.06
   -2   23   11     -0.03      0.22
    0   23   11      0.57      0.31
   -1   24   11      0.30     -0.02
   -5    1   12      0.11      0.03
   -2    1   12      0.00      0.00
    2    1   12      0.00      0.00
   -3    2   12      0.00      0.00
    1    2   12      0.00      0.00
   -5    3   12      0.20      0.08
   -2    3   12      0.00      0.00
    2    3   12      0.00      0.00
   -3    4   12      0.00      0.00
    1    4   12      0.00      0.00
   -2    5   12      0.00      0.00
    2    5   12      0.00      0.00
   -3    6   12      0.00      0.00
    1    6   12      0.00      0.00
   -2    7   12      0.00      0.00
    2    7   12      0.00      0.00
    3    7   12     -0.24     -0.10
   -3    8   12      0.00      0.00
    1    8   12      0.00      0.00
   -2    9   12      0.00      0.00
    2    9   12      0.00      0.00
    3    9   12     -0.26      0.11
   -4   10   12      0.17     -0.12
   -1   10   12      0.00      0.00
    3   10   12      0.00      0.00
   -2   11   12      0.00      0.00
    2   11   12      0.00      0.00
    3   11   12     -0.23      0.04
   -4   12   12      0.23      0.06
   -1   12   12      0.00      0.00
    3   12   12      0.00      0.00
   -2   13   12      0.00      0.00
    2   13   12      0.00      0.00
    3   13   12     -0.09     -0.09
   -4   14   12      0.15      0.13
   -1   14   12      0.00      0.00
    3   14   12      0.00      0.00
   -2   15   12      0.00      0.00
    2   15   12      0.00      0.00
   -1   16   12      0.00      0.00
    2   16   12     -0.19      0.44
   -3   17   12     -0.18     -0.16
    0   17   12      0.00      0.00
   -1   18   12      0.00      0.00
    2   18   12     -0.19      0.10
   -3   19   12     -0.32      0.05
    0   19   12      0.00      0.00
    1   19   12      0.63     -0.05
   -2   20   12      0.19      0.13
    0   20   12     -0.74     -0.38
   -1   21   12     -0.23     -0.25
    1   21   12      0.54      0.12
   -2   22   12      0.25     -0.09
    0   22   12     -0.36     -0.07
   -1   23   12     -0.23     -0.18
   -4    0   13      0.00      0.00
   -2    0   13      0.00      0.00
    0    0   13      0.00      0.00
    2    0   13      0.00      0.00
   -3    1   13      0.00      0.00
    1    1   13      0.00      0.00
   -2    2   13      0.00      0.00
    2    2   13      0.00      0.00
    3    2   13      0.11      0.07
   -3    3   13      0.00      0.00
    1    3   13      0.00      0.00
   -2    4   13      0.00      0.00
    2    4   13      0.00      0.00
    3    4   13      0.20      0.17
   -4    5   13      0.56      0.62
   -1    5   13      0.00      0.00
    3    5   13      0.00      0.00
   -2    6   13      0.00      0.00
    2    6   13      0.00      0.00
    3    6   13      0.18      0.27
   -4    7   13      0.35      0.81
   -1    7   13      0.00      0.00
    3    7   13      0.00      0.00
   -2    8   13      0.00      0.00
    2    8   13      0.00      0.00
    3    8   13      0.07      0.27
   -4    9   13      0.12      0.73
   -1    9   13      0.00      0.00
    3    9   13      0.00      0.00
   -2   10   13      0.00      0.00
    2   10   13      0.00      0.00
    3   10   13      0.03      0.18
   -4   11   13     -0.06      0.49
   -1   11   13      0.00      0.00
    3   11   13      0.00      0.00
   -2   12   13      0.00      0.00
    2   12   13      0.00      0.00
   -4   13   13     -0.08      0.20
   -1   13   13      0.00      0.00
    2   13   13     -0.21     -0.57
   -3   14   13     -0.33      0.00
    0   14   13      0.00      0.00
   -1   15   13      0.00      0.00
    2   15   13     -0.12     -0.18
   -3   16   13     -0.09      0.12
    0   16   13      0.00      0.00
    1   16   13      0.27     -0.13
   -2   17   13     -0.25      0.13
    1   17   13      0.00      0.00
    2   17   13      0.13      0.01
   -3   18   13      0.08      0.16
   -1   18   13      0.29     -0.78
    1   18   13      0.04     -0.29
   -2   19   13     -0.20      0.06
    0   19   13     -0.08      0.75
   -1   20   13      0.33     -0.41
    1   20   13     -0.13     -0.18
    0   21   13     -0.03      0.41
   -4    0   14     -0.52      0.14
   -2    1   14      0.00      0.00
    2    1   14      0.00      0.00
    3    1   14      0.14     -0.04
   -4    2   14     -0.62      0.00
   -1    2   14      0.00      0.00
    3    2   14      0.00      0.00
   -2    3   14      0.00      0.00
    2    3   14      0.00      0.00
    3    3   14      0.23     -0.06
   -4    4   14     -0.72     -0.28
   -1    4   14      0.00      0.00
    3    4   14      0.00      0.00
   -2    5   14      0.00      0.00
    2    5   14      0.00      0.00
    3    5   14      0.04     -0.04
   -4    6   14     -0.61     -0.46
   -1    6   14      0.00      0.00
    3    6   14      0.00      0.00
   -2    7   14      0.00      0.00
    2    7   14      0.00      0.00
   -4    8   14     -0.38     -0.45
   -1    8   14      0.00      0.00
    2    8   14      0.15      0.84
   -2    9   14      0.00      0.00
    2    9   14      0.00      0.00
   -4   10   14     -0.20     -0.31
   -1   10   14      0.00      0.00
    2   10   14      0.50      0.68
   -3   11   14      0.38      0.39
    0   11   14      0.00      0.00
   -1   12   14      0.00      0.00
    2   12   14      0.38      0.39
   -3   13   14      0.36      0.36
    0   13   14      0.00      0.00
   -1   14   14      0.00      0.00
    2   14   14      0.09      0.08
   -3   15   14      0.28      0.20
    0   15   14      0.00      0.00
    1   15   14     -0.35     -0.32
   -2   16   14      0.07     -0.19
    0   16   14      0.85     -0.95
   -1   17   14     -0.07      0.32
    1   17   14     -0.05      0.10
   -2   18   14     -0.09     -0.11
    0   18   14      0.59     -0.72
   -1   19   14     -0.05      0.23
   -4    0   15      0.00      0.00
   -2    0   15      0.00      0.00
    0    0   15      0.00      0.00
    2    0   15      0.00      0.00
   -4    1   15     -0.26      0.13
   -1    1   15      0.00      0.00
    2    1   15     -0.16     -0.71
   -2    2   15      0.00      0.00
    2    2   15      0.00      0.00
   -4    3   15     -0.14      0.08
   -1    3   15      0.00      0.00
    2    3   15     -0.18     -0.97
   -2    4   15      0.00      0.00
    2    4   15      0.00      0.00
   -4    5   15     -0.03      0.09
   -1    5   15      0.00      0.00
    2    5   15      0.02     -1.03
   -3    6   15      0.24      0.17
    0    6   15      0.00      0.00
   -1    7   15      0.00      0.00
    2    7   15      0.25     -0.67
   -3    8   15      0.03     -0.07
    0    8   15      0.00      0.00
   -1    9   15      0.00      0.00
    2    9   15      0.16     -0.27
   -3   10   15     -0.15     -0.26
    0   10   15      0.00      0.00
    1   10   15      0.21      0.58
   -1   11   15      0.00      0.00
    2   11   15     -0.02     -0.14
   -3   12   15     -0.19     -0.26
    0   12   15      0.00      0.00
    1   12   15      0.40      0.39
   -2   13   15     -0.03     -0.28
    0   13   15     -1.39      1.15
   -1   14   15      0.14      0.39
    1   14   15      0.44      0.21
   -2   15   15     -0.06     -0.27
    0   15   15     -0.76      0.93
   -1   16   15      0.40      0.34
   -2   17   15     -0.05     -0.22
    0   17   15     -0.38      0.53
   -1   18   15      0.31      0.30
    0    0   16      2.66     -1.80
    2    0   16      0.61      0.47
   -3    1   16     -0.01     -0.02
    0    1   16      0.00      0.00
   -1    2   16      0.00      0.00
    2    2   16      0.63      0.26
   -3    3   16     -0.07      0.02
    0    3   16      0.00      0.00
   -1    4   16      0.00      0.00
    2    4   16      0.51     -0.04
   -3    5   16     -0.16      0.18
    0    5   16      0.00      0.00
    1    5   16     -0.18      0.00
   -1    6   16      0.00      0.00
    2    6   16      0.14     -0.08
   -3    7   16     -0.19      0.27
    0    7   16      0.00      0.00
    1    7   16     -0.35      0.16
   -2    8   16      0.26      0.37
    1    8   16      0.00      0.00
   -3    9   16     -0.10      0.20
    0    9   16      0.00      0.00
    1    9   16     -0.30      0.01
   -2   10   16      0.12      0.34
    0   10   16      1.43     -0.97
   -1   11   16     -0.44      0.41
    1   11   16     -0.13     -0.02
   -2   12   16      0.02      0.35
    0   12   16      0.73     -0.80
   -1   13   16     -0.53      0.36
    1   13   16     -0.12      0.08
   -2   14   16     -0.01      0.28
    0   14   16      0.12     -0.63
   -1   15   16     -0.47      0.15
   -2    0   17      0.00      0.00
    0    0   17      0.00      0.00
   -2    1   17      0.09     -0.01
    0    1   17     -0.91     -1.47
   -3    2   17     -0.01      0.01
    0    2   17      0.00      0.00
    1    2   17      0.23      0.26
   -2    3   17     -0.07      0.02
    0    3   17     -1.47     -1.11
   -3    4   17     -0.07     -0.02
   -1    4   17      0.58      0.45
    1    4   17      0.17      0.17
   -2    5   17     -0.15      0.10
    0    5   17     -1.73     -0.71
   -3    6   17     -0.08     -0.08
   -1    6   17      0.58      0.27
    1    6   17      0.05     -0.11
   -2    7   17     -0.06      0.14
    0    7   17     -1.34     -0.41
   -1    8   17      0.28     -0.05
    1    8   17      0.05     -0.21
   -2    9   17      0.03      0.07
    0    9   17     -0.77     -0.17
   -1   10   17      0.05     -0.38
   -2   11   17      0.01      0.01
    0   11   17     -0.39     -0.01
   -1   12   17      0.02     -0.48
   -2    0   18      0.10      0.33
    0    0   18      0.72      1.92
   -1    1   18     -0.30     -0.10
   -2    2   18      0.13      0.29
    0    2   18      0.86      1.61
   -1    3   18     -0.61     -0.18
   -2    4   18      0.11      0.15
    0    4   18      1.02      1.09
   -1    5   18     -0.49     -0.07
   -2    6   18      0.02     -0.02
    0    6   18      0.82      0.78
   -1    7   18     -0.25      0.02
    0    0    0      0.00      0.00
# SQUEEZE RESULTS (Version =  10421)
# Note: Data are Listed for all Voids in the P1 Unit Cell
# i.e. Centre of Gravity, Solvent Accessible Volume,
# Recovered number of Electrons in the Void and
# Details about the Squeezed Material
loop_
  _platon_squeeze_void_nr
  _platon_squeeze_void_average_x
  _platon_squeeze_void_average_y
  _platon_squeeze_void_average_z
  _platon_squeeze_void_volume
  _platon_squeeze_void_count_electrons
  _platon_squeeze_void_content
   1 -0.112  0.500 -0.067       233        51 ' '
   2  0.038  0.000  0.433       233        51 ' '
# Missing Reflections Below sin(th)/lambda = 0.25
loop_
  _platon_missing_refln_index_h
  _platon_missing_refln_index_k
  _platon_missing_refln_index_l
  _platon_missing_refln_theta
    0    1    0     1.906
    1    2    0    10.709
    0    3    0     5.726
    1    4    0    12.629
    0    5    0     9.572
    1    6    0    15.333
    0    7    0    13.462
    1    8    0    18.519
    1   10    0    22.031
   -2    0    1    20.055
    0    0    1     3.106
    2    0    1    21.059
    1    1    1    11.094
    0    2    1     4.921
    1    3    1    12.368
    0    4    1     8.258
    1    5    1    14.604
    0    6    1    11.933
    1    7    1    17.469
    0    8    1    15.754
    1    9    1    20.748
    0    1    2     6.509
    1    2    2    13.185
    0    3    2     8.470
    1    4    2    14.806
    0    5    2    11.448
    1    6    2    17.198
    0    7    2    14.879
    1    8    2    20.125
    0    9    2    18.561
   -2    0    3    21.096
    0    0    3     9.355
    1    1    3    14.918
    0    2    3    10.115
    1    3    3    15.907
    0    4    3    12.125
    1    5    3    17.737
    0    6    3    14.914
    1    7    3    20.211
    0    8    3    18.166
    0    1    4    12.666
    1    2    4    17.758
    0    3    4    13.803
    1    4    4    19.028
    0    5    4    15.853
    1    6    4    20.999
    0    7    4    18.546
    0    9    4    21.687
    0    0    5    15.718
    1    1    5    20.180
    0    2    5    16.198
    1    3    5    20.951
    0    4    5    17.566
    1    5    5    22.427
    0    6    5    19.661
    0    8    5    22.315
    0    1    6    19.074
    0    3    6    19.880
    0    5    6    21.417
    0    0    7    22.289
    0    2    7    22.647
_platon_squeeze_void_probe_radius                  1.20
_platon_squeeze_details
)
TITL iq1a_mI_a.res in Ia
CELL    4.4961   23.1804   14.3978     90.00     98.81     90.00
SPGR Ia
# Solvent Accessible Volume =       463
# Electrons Found in S.A.V. =       101
# Note: Atoms in Void are Labelled as Cxxx and Qxxx for all Others
C101 0.940 0.997 0.267 !       2.56 eA-3
C102 0.129 0.503 0.061 !       2.42 eA-3
C103 0.751 0.503 0.110 !       2.31 eA-3
C104 0.918 0.455 0.038 !       0.74 eA-3
Q105 0.566 0.967 0.153 !       0.68 eA-3
C106 0.689 0.480 0.187 !       0.63 eA-3
)
;
_shelx_fab_checksum   91063
