# Supplementary material for: Experimental and Computational Investigation of the Oxime Bond Stereochemistry in c-Jun N-terminal Kinase 3 Inhibitors 11H-Indeno[1,2-b]quinoxalin-11-one Oxime and Tryptanthrin-6-oxime
Source: Pharmaceutics. 2023 Jun 23;15(7):1802. doi: 10.3390/pharmaceutics15071802 (PMC10383563; doi:10.3390/pharmaceutics15071802)
Supplement: Supplementary file 1 [file pharmaceutics-15-01802-s001.zip › 2249118.cif]

data_v-trp-1
_audit_creation_date               2023-02-23
_audit_creation_method
;
Olex2 1.3
(compiled 2020.11.12 svn.r5f609507 for OlexSys, GUI svn.r6408)
;
_shelx_SHELXL_version_number       '2014/7'
_audit_contact_author_address      ?
_audit_contact_author_email        ?
_audit_contact_author_name         ''
_audit_contact_author_phone        ?
_publ_contact_author_id_orcid      ?
_publ_section_references
;
Dolomanov, O.V., Bourhis, L.J., Gildea, R.J, Howard, J.A.K. & Puschmann, H.
 (2009), J. Appl. Cryst. 42, 339-341.

Sheldrick, G.M. (2015). Acta Cryst. A71, 3-8.

Sheldrick, G.M. (2015). Acta Cryst. C71, 3-8.
;
_chemical_name_common              ?
_chemical_name_systematic          ?
_chemical_formula_moiety           'C15 H9 N3 O2, C5 H5 N'
_chemical_formula_sum              'C20 H14 N4 O2'
_chemical_formula_weight           342.35
_chemical_melting_point            ?
loop_
  _atom_type_symbol
  _atom_type_description
  _atom_type_scat_dispersion_real
  _atom_type_scat_dispersion_imag
  _atom_type_scat_source
 'C' 'C' 0.0181 0.0091 'International Tables Vol C Tables 4.2.6.8 and 6.1.1.4'
 'H' 'H' 0.0000 0.0000 'International Tables Vol C Tables 4.2.6.8 and 6.1.1.4'
 'N' 'N' 0.0311 0.0180 'International Tables Vol C Tables 4.2.6.8 and 6.1.1.4'
 'O' 'O' 0.0492 0.0322 'International Tables Vol C Tables 4.2.6.8 and 6.1.1.4'

_shelx_space_group_comment
;
The symmetry employed for this shelxl refinement is uniquely defined
by the following loop, which should always be used as a source of
symmetry information in preference to the above space-group names.
They are only intended as comments.
;
_space_group_crystal_system        'monoclinic'
_space_group_IT_number             14
_space_group_name_H-M_alt          'P 1 21/n 1'
_space_group_name_Hall             '-P 2yn'
loop_
  _space_group_symop_operation_xyz
 'x, y, z'
 '-x+1/2, y+1/2, -z+1/2'
 '-x, -y, -z'
 'x-1/2, -y-1/2, z-1/2'

_cell_length_a                     5.07450(10)
_cell_length_b                     12.3974(2)
_cell_length_c                     25.5587(4)
_cell_angle_alpha                  90
_cell_angle_beta                   92.1260(10)
_cell_angle_gamma                  90
_cell_volume                       1606.81(5)
_cell_formula_units_Z              4
_cell_measurement_reflns_used      3648
_cell_measurement_temperature      92(2)
_cell_measurement_theta_max        74.03
_cell_measurement_theta_min        3.96
_shelx_estimated_absorpt_T_max     0.927
_shelx_estimated_absorpt_T_min     0.836
_exptl_absorpt_coefficient_mu      0.774
_exptl_absorpt_correction_T_max    0.7538
_exptl_absorpt_correction_T_min    0.6885
_exptl_absorpt_correction_type     multi-scan
_exptl_absorpt_process_details
;
SADABS-2016/2 (Bruker,2016/2) was used for absorption correction.
wR2(int) was 0.0623 before and 0.0496 after correction.
The Ratio of minimum to maximum transmission is 0.9134.
The \l/2 correction factor is Not present.
;
_exptl_absorpt_special_details     ?
_exptl_crystal_colour              'light yellow'
_exptl_crystal_colour_modifier     light
_exptl_crystal_colour_primary      yellow
_exptl_crystal_density_diffrn      1.415
_exptl_crystal_density_meas        ?
_exptl_crystal_density_method      ?
_exptl_crystal_description         needle
_exptl_crystal_F_000               712
loop_
  _exptl_crystal_face_index_h
  _exptl_crystal_face_index_k
  _exptl_crystal_face_index_l
  _exptl_crystal_face_perp_dist
 -1.00 1.00 1.00 0.0420
 -2.00 1.00 0.00 0.0400
 2.00 -1.00 0.00 0.0350
 1.00 -1.00 -2.00 0.0360
 -1.00 0.00 -2.00 0.0590
 0.00 0.00 -1.00 0.0520
 -1.00 0.00 1.00 0.0340
 1.00 0.00 -1.00 0.0310
 0.00 -1.00 2.00 0.0420
 0.00 1.00 -2.00 0.0610
 -2.00 -1.00 2.00 0.0370
 2.00 -2.00 1.00 0.0340
 -1.00 0.00 -1.00 0.0500
 -1.00 -2.00 -2.00 0.0430

_exptl_crystal_size_max            0.24
_exptl_crystal_size_mid            0.16
_exptl_crystal_size_min            0.1
_exptl_transmission_factor_max     ?
_exptl_transmission_factor_min     ?
_diffrn_reflns_av_R_equivalents    0.0609
_diffrn_reflns_av_unetI/netI       0.0530
_diffrn_reflns_Laue_measured_fraction_full  0.973
_diffrn_reflns_Laue_measured_fraction_max  0.949
_diffrn_reflns_limit_h_max         5
_diffrn_reflns_limit_h_min         -5
_diffrn_reflns_limit_k_max         15
_diffrn_reflns_limit_k_min         -14
_diffrn_reflns_limit_l_max         30
_diffrn_reflns_limit_l_min         -31
_diffrn_reflns_number              16109
_diffrn_reflns_point_group_measured_fraction_full  0.973
_diffrn_reflns_point_group_measured_fraction_max  0.949
_diffrn_reflns_theta_full          67.679
_diffrn_reflns_theta_max           74.549
_diffrn_reflns_theta_min           3.461
_diffrn_ambient_temperature        92(2)
_diffrn_detector                   PIXEL
_diffrn_detector_area_resol_mean   7.41
_diffrn_detector_type              'Bruker PHOTON III area detector'
_diffrn_measured_fraction_theta_full  0.973
_diffrn_measured_fraction_theta_max  0.949
_diffrn_measurement_device         'three-circle diffractometer'
_diffrn_measurement_device_type    'Bruker D8 Venture diffractometer'
_diffrn_measurement_method         '\w and \f scans'
_diffrn_radiation_monochromator    'Incoatec HELIOS multilayer mirrors'
_diffrn_radiation_type             CuK\a
_diffrn_radiation_wavelength       1.54178
_diffrn_source                     'Incoatec IuS3.0 microfocus X-ray tube'
_diffrn_source_current             1.1
_diffrn_source_power               0.055
_diffrn_source_voltage             50.0
_diffrn_standards_number           .
_reflns_Friedel_coverage           0.000
_reflns_Friedel_fraction_full      .
_reflns_Friedel_fraction_max       .
_reflns_number_gt                  2209
_reflns_number_total               3131
_reflns_special_details
;
 Reflections were merged by SHELXL according to the crystal
 class for the calculation of statistics and refinement.
 
 _reflns_Friedel_fraction is defined as the number of unique
 Friedel pairs measured divided by the number that would be
 possible theoretically, ignoring centric projections and
 systematic absences.
;
_reflns_threshold_expression       'I > 2\s(I)'
_computing_cell_refinement         'Bruker SAINT'
_computing_data_collection         'Bruker APEX3'
_computing_data_reduction          'Bruker SAINT'
_computing_molecular_graphics      'Olex2 1.3 (Dolomanov et al., 2009)'
_computing_publication_material    'Olex2 1.3 (Dolomanov et al., 2009)'
_computing_structure_refinement    'SHELXL 2014/7 (Sheldrick, 2015)'
_computing_structure_solution      'SHELXT 2014/5 (Sheldrick, 2014)'
_refine_diff_density_max           0.254
_refine_diff_density_min           -0.298
_refine_diff_density_rms           0.052
_refine_ls_extinction_coef         .
_refine_ls_extinction_method       none
_refine_ls_goodness_of_fit_ref     1.026
_refine_ls_hydrogen_treatment      mixed
_refine_ls_matrix_type             full
_refine_ls_number_parameters       238
_refine_ls_number_reflns           3131
_refine_ls_number_restraints       0
_refine_ls_R_factor_all            0.0769
_refine_ls_R_factor_gt             0.0464
_refine_ls_restrained_S_all        1.026
_refine_ls_shift/su_max            0.001
_refine_ls_shift/su_mean           0.000
_refine_ls_structure_factor_coef   Fsqd
_refine_ls_weighting_details      
 'w=1/[\s^2^(Fo^2^)+(0.0598P)^2^+0.3999P] where P=(Fo^2^+2Fc^2^)/3'
_refine_ls_weighting_scheme        calc
_refine_ls_wR_factor_gt            0.1084
_refine_ls_wR_factor_ref           0.1251
_refine_special_details            ?
_olex2_refinement_description
;
1. Fixed Uiso
 At 1.2 times of:
  All C(H) groups
 At 1.5 times of:
  All O(H) groups
2.a Aromatic/amide H refined with riding coordinates:
 C5(H5), C6(H6), C7(H7), C8(H8), C12(H12), C13(H13), C14(H14), C15(H15),
 C16(H16), C17(H17), C18(H18), C19(H19), C20(H20)
;
_atom_sites_solution_hydrogens     mixed
_atom_sites_solution_primary       dual
_atom_sites_solution_secondary     ?
loop_
  _atom_site_label
  _atom_site_type_symbol
  _atom_site_fract_x
  _atom_site_fract_y
  _atom_site_fract_z
  _atom_site_U_iso_or_equiv
  _atom_site_adp_type
  _atom_site_occupancy
  _atom_site_site_symmetry_order
  _atom_site_calc_flag
  _atom_site_refinement_flags_posn
  _atom_site_refinement_flags_adp
  _atom_site_refinement_flags_occupancy
  _atom_site_disorder_assembly
  _atom_site_disorder_group
 O1 O 1.1557(3) 0.37883(11) 0.72542(5) 0.0284(4) Uani 1 1 d . . . . .
 O2 O 0.3447(3) 0.15270(12) 0.54302(5) 0.0304(4) Uani 1 1 d . . . . .
 H2 H 0.277(5) 0.1430(19) 0.5049(10) 0.046 Uiso 1 1 d . U . . .
 N1 N 0.9123(3) 0.31925(13) 0.65434(6) 0.0222(4) Uani 1 1 d . . . . .
 N2 N 0.9697(3) 0.38296(13) 0.56711(6) 0.0231(4) Uani 1 1 d . . . . .
 N3 N 0.5441(3) 0.22792(14) 0.54303(6) 0.0262(4) Uani 1 1 d . . . . .
 C1 C 0.8536(4) 0.32228(16) 0.60021(7) 0.0221(5) Uani 1 1 d . . . . .
 C2 C 0.6344(4) 0.24611(16) 0.59017(7) 0.0221(5) Uani 1 1 d . . . . .
 C3 C 0.5634(4) 0.20277(16) 0.64103(7) 0.0218(5) Uani 1 1 d . . . . .
 C4 C 0.7374(4) 0.24686(16) 0.67891(7) 0.0220(5) Uani 1 1 d . . . . .
 C5 C 0.7260(4) 0.22085(17) 0.73154(7) 0.0264(5) Uani 1 1 d . . . . .
 H5 H 0.8465 0.2506 0.7569 0.032 Uiso 1 1 calc R U . . .
 C6 C 0.5299(4) 0.14918(17) 0.74533(7) 0.0284(5) Uani 1 1 d . . . . .
 H6 H 0.5168 0.1294 0.7811 0.034 Uiso 1 1 calc R U . . .
 C7 C 0.3531(4) 0.10573(16) 0.70852(7) 0.0270(5) Uani 1 1 d . . . . .
 H7 H 0.2212 0.0572 0.7194 0.032 Uiso 1 1 calc R U . . .
 C8 C 0.3660(4) 0.13223(16) 0.65569(7) 0.0249(5) Uani 1 1 d . . . . .
 H8 H 0.2437 0.1030 0.6305 0.030 Uiso 1 1 calc R U . . .
 C9 C 1.1107(4) 0.38136(16) 0.67823(7) 0.0236(5) Uani 1 1 d . . . . .
 C10 C 1.2518(4) 0.44824(16) 0.64115(7) 0.0221(5) Uani 1 1 d . . . . .
 C11 C 1.1714(4) 0.44859(16) 0.58758(7) 0.0221(5) Uani 1 1 d . . . . .
 C12 C 1.3010(4) 0.51751(16) 0.55348(7) 0.0247(5) Uani 1 1 d . . . . .
 H12 H 1.2449 0.5208 0.5176 0.030 Uiso 1 1 calc R U . . .
 C13 C 1.5079(4) 0.58030(16) 0.57133(7) 0.0260(5) Uani 1 1 d . . . . .
 H13 H 1.5950 0.6261 0.5477 0.031 Uiso 1 1 calc R U . . .
 C14 C 1.5918(4) 0.57743(17) 0.62414(7) 0.0255(5) Uani 1 1 d . . . . .
 H14 H 1.7374 0.6201 0.6361 0.031 Uiso 1 1 calc R U . . .
 C15 C 1.4625(4) 0.51242(16) 0.65872(7) 0.0245(5) Uani 1 1 d . . . . .
 H15 H 1.5173 0.5114 0.6947 0.029 Uiso 1 1 calc R U . . .
 N4 N 0.1682(4) 0.13698(14) 0.44513(6) 0.0286(4) Uani 1 1 d . . . . .
 C16 C -0.0336(5) 0.19998(19) 0.43115(8) 0.0336(6) Uani 1 1 d . . . . .
 H16 H -0.1084 0.2446 0.4569 0.040 Uiso 1 1 calc R U . . .
 C17 C -0.1391(5) 0.20335(19) 0.38061(8) 0.0360(6) Uani 1 1 d . . . . .
 H17 H -0.2849 0.2490 0.3721 0.043 Uiso 1 1 calc R U . . .
 C18 C -0.0313(4) 0.14006(17) 0.34264(8) 0.0285(5) Uani 1 1 d . . . . .
 H18 H -0.0994 0.1418 0.3075 0.034 Uiso 1 1 calc R U . . .
 C19 C 0.1760(5) 0.07478(19) 0.35678(8) 0.0371(6) Uani 1 1 d . . . . .
 H19 H 0.2542 0.0297 0.3316 0.045 Uiso 1 1 calc R U . . .
 C20 C 0.2705(5) 0.0751(2) 0.40824(8) 0.0384(6) Uani 1 1 d . . . . .
 H20 H 0.4145 0.0292 0.4178 0.046 Uiso 1 1 calc R U . . .

loop_
  _atom_site_aniso_label
  _atom_site_aniso_U_11
  _atom_site_aniso_U_22
  _atom_site_aniso_U_33
  _atom_site_aniso_U_23
  _atom_site_aniso_U_13
  _atom_site_aniso_U_12
 O1 0.0366(10) 0.0327(8) 0.0156(7) -0.0006(6) -0.0054(6) 0.0009(7)
 O2 0.0360(10) 0.0355(9) 0.0191(7) -0.0032(6) -0.0060(6) -0.0039(7)
 N1 0.0280(11) 0.0246(9) 0.0137(8) -0.0008(6) -0.0018(7) 0.0051(8)
 N2 0.0276(11) 0.0261(9) 0.0155(8) -0.0004(6) -0.0008(7) 0.0050(8)
 N3 0.0272(11) 0.0292(10) 0.0218(9) -0.0028(7) -0.0046(7) 0.0020(8)
 C1 0.0262(12) 0.0265(11) 0.0134(9) -0.0029(7) -0.0037(8) 0.0104(9)
 C2 0.0241(12) 0.0252(11) 0.0166(9) -0.0002(7) -0.0033(8) 0.0074(9)
 C3 0.0262(12) 0.0238(10) 0.0152(9) -0.0012(8) -0.0038(8) 0.0097(9)
 C4 0.0225(12) 0.0226(11) 0.0205(10) -0.0006(8) -0.0022(8) 0.0071(9)
 C5 0.0305(13) 0.0324(12) 0.0159(9) -0.0005(8) -0.0031(8) 0.0066(10)
 C6 0.0378(14) 0.0309(12) 0.0164(9) 0.0026(8) 0.0014(9) 0.0068(10)
 C7 0.0309(13) 0.0264(11) 0.0240(10) -0.0002(8) 0.0037(9) 0.0033(10)
 C8 0.0270(13) 0.0248(11) 0.0226(10) -0.0038(8) -0.0018(8) 0.0065(9)
 C9 0.0305(13) 0.0239(11) 0.0163(9) -0.0021(8) -0.0019(8) 0.0095(9)
 C10 0.0248(12) 0.0225(11) 0.0188(9) -0.0016(7) -0.0012(8) 0.0086(9)
 C11 0.0246(12) 0.0234(11) 0.0182(9) -0.0023(8) -0.0014(8) 0.0079(9)
 C12 0.0300(13) 0.0283(12) 0.0156(9) -0.0008(8) -0.0006(8) 0.0064(10)
 C13 0.0303(13) 0.0256(11) 0.0222(10) 0.0002(8) 0.0041(9) 0.0041(10)
 C14 0.0252(13) 0.0256(11) 0.0256(10) -0.0043(8) -0.0023(9) 0.0025(9)
 C15 0.0287(13) 0.0277(11) 0.0167(9) -0.0036(8) -0.0047(8) 0.0083(9)
 N4 0.0344(12) 0.0298(10) 0.0211(9) -0.0016(7) -0.0044(8) -0.0004(8)
 C16 0.0415(15) 0.0342(13) 0.0251(11) -0.0046(9) 0.0016(10) 0.0078(11)
 C17 0.0425(15) 0.0371(14) 0.0280(11) 0.0003(10) -0.0060(10) 0.0154(12)
 C18 0.0360(14) 0.0295(12) 0.0196(10) 0.0011(8) -0.0055(9) -0.0012(10)
 C19 0.0415(16) 0.0422(14) 0.0271(11) -0.0120(10) -0.0061(10) 0.0139(12)
 C20 0.0393(16) 0.0462(15) 0.0289(12) -0.0073(10) -0.0091(10) 0.0166(12)

_geom_special_details
;
 All esds (except the esd in the dihedral angle between two l.s. planes)
 are estimated using the full covariance matrix.  The cell esds are taken
 into account individually in the estimation of esds in distances, angles
 and torsion angles; correlations between esds in cell parameters are only
 used when they are defined by crystal symmetry.  An approximate (isotropic)
 treatment of cell esds is used for estimating esds involving l.s. planes.
;
loop_
  _geom_bond_atom_site_label_1
  _geom_bond_atom_site_label_2
  _geom_bond_distance
  _geom_bond_site_symmetry_2
  _geom_bond_publ_flag
 O1 C9 1.220(2) . ?
 O2 H2 1.03(2) . ?
 O2 N3 1.376(2) . ?
 N1 C1 1.405(2) . ?
 N1 C4 1.424(2) . ?
 N1 C9 1.391(3) . ?
 N2 C1 1.291(2) . ?
 N2 C11 1.394(3) . ?
 N3 C2 1.293(2) . ?
 C1 C2 1.474(3) . ?
 C2 C3 1.464(2) . ?
 C3 C4 1.397(3) . ?
 C3 C8 1.392(3) . ?
 C4 C5 1.386(2) . ?
 C5 H5 0.9500 . ?
 C5 C6 1.389(3) . ?
 C6 H6 0.9500 . ?
 C6 C7 1.385(3) . ?
 C7 H7 0.9500 . ?
 C7 C8 1.394(3) . ?
 C8 H8 0.9500 . ?
 C9 C10 1.466(3) . ?
 C10 C11 1.414(2) . ?
 C10 C15 1.393(3) . ?
 C11 C12 1.402(3) . ?
 C12 H12 0.9500 . ?
 C12 C13 1.372(3) . ?
 C13 H13 0.9500 . ?
 C13 C14 1.401(3) . ?
 C14 H14 0.9500 . ?
 C14 C15 1.380(3) . ?
 C15 H15 0.9500 . ?
 N4 C16 1.326(3) . ?
 N4 C20 1.336(3) . ?
 C16 H16 0.9500 . ?
 C16 C17 1.380(3) . ?
 C17 H17 0.9500 . ?
 C17 C18 1.377(3) . ?
 C18 H18 0.9500 . ?
 C18 C19 1.365(3) . ?
 C19 H19 0.9500 . ?
 C19 C20 1.383(3) . ?
 C20 H20 0.9500 . ?

loop_
  _geom_angle_atom_site_label_1
  _geom_angle_atom_site_label_2
  _geom_angle_atom_site_label_3
  _geom_angle
  _geom_angle_site_symmetry_1
  _geom_angle_site_symmetry_3
  _geom_angle_publ_flag
 N3 O2 H2 107.5(13) . . ?
 C1 N1 C4 109.76(17) . . ?
 C9 N1 C1 122.79(16) . . ?
 C9 N1 C4 127.44(15) . . ?
 C1 N2 C11 116.17(17) . . ?
 C2 N3 O2 110.70(16) . . ?
 N1 C1 C2 106.59(16) . . ?
 N2 C1 N1 125.14(19) . . ?
 N2 C1 C2 128.25(18) . . ?
 N3 C2 C1 120.86(17) . . ?
 N3 C2 C3 132.3(2) . . ?
 C3 C2 C1 106.82(16) . . ?
 C4 C3 C2 107.56(18) . . ?
 C8 C3 C2 132.31(19) . . ?
 C8 C3 C4 120.12(17) . . ?
 C3 C4 N1 109.20(16) . . ?
 C5 C4 N1 128.58(19) . . ?
 C5 C4 C3 122.2(2) . . ?
 C4 C5 H5 121.6 . . ?
 C4 C5 C6 116.8(2) . . ?
 C6 C5 H5 121.6 . . ?
 C5 C6 H6 119.0 . . ?
 C7 C6 C5 121.90(18) . . ?
 C7 C6 H6 119.0 . . ?
 C6 C7 H7 119.5 . . ?
 C6 C7 C8 120.9(2) . . ?
 C8 C7 H7 119.5 . . ?
 C3 C8 C7 118.0(2) . . ?
 C3 C8 H8 121.0 . . ?
 C7 C8 H8 121.0 . . ?
 O1 C9 N1 121.74(18) . . ?
 O1 C9 C10 125.2(2) . . ?
 N1 C9 C10 113.10(16) . . ?
 C11 C10 C9 119.82(19) . . ?
 C15 C10 C9 120.13(18) . . ?
 C15 C10 C11 120.04(18) . . ?
 N2 C11 C10 122.89(17) . . ?
 N2 C11 C12 118.51(17) . . ?
 C12 C11 C10 118.60(19) . . ?
 C11 C12 H12 119.7 . . ?
 C13 C12 C11 120.68(18) . . ?
 C13 C12 H12 119.7 . . ?
 C12 C13 H13 119.7 . . ?
 C12 C13 C14 120.51(18) . . ?
 C14 C13 H13 119.7 . . ?
 C13 C14 H14 120.1 . . ?
 C15 C14 C13 119.8(2) . . ?
 C15 C14 H14 120.1 . . ?
 C10 C15 H15 119.9 . . ?
 C14 C15 C10 120.30(19) . . ?
 C14 C15 H15 119.9 . . ?
 C16 N4 C20 117.68(19) . . ?
 N4 C16 H16 118.7 . . ?
 N4 C16 C17 122.60(19) . . ?
 C17 C16 H16 118.7 . . ?
 C16 C17 H17 120.3 . . ?
 C18 C17 C16 119.5(2) . . ?
 C18 C17 H17 120.3 . . ?
 C17 C18 H18 120.9 . . ?
 C19 C18 C17 118.3(2) . . ?
 C19 C18 H18 120.9 . . ?
 C18 C19 H19 120.4 . . ?
 C18 C19 C20 119.1(2) . . ?
 C20 C19 H19 120.4 . . ?
 N4 C20 C19 122.9(2) . . ?
 N4 C20 H20 118.6 . . ?
 C19 C20 H20 118.6 . . ?

loop_
  _geom_torsion_atom_site_label_1
  _geom_torsion_atom_site_label_2
  _geom_torsion_atom_site_label_3
  _geom_torsion_atom_site_label_4
  _geom_torsion
  _geom_torsion_site_symmetry_1
  _geom_torsion_site_symmetry_2
  _geom_torsion_site_symmetry_3
  _geom_torsion_site_symmetry_4
  _geom_torsion_publ_flag
 O1 C9 C10 C11 -176.46(18) . . . . ?
 O1 C9 C10 C15 2.7(3) . . . . ?
 O2 N3 C2 C1 178.71(16) . . . . ?
 O2 N3 C2 C3 -0.3(3) . . . . ?
 N1 C1 C2 N3 -176.97(17) . . . . ?
 N1 C1 C2 C3 2.2(2) . . . . ?
 N1 C4 C5 C6 178.39(18) . . . . ?
 N1 C9 C10 C11 3.1(2) . . . . ?
 N1 C9 C10 C15 -177.79(17) . . . . ?
 N2 C1 C2 N3 4.5(3) . . . . ?
 N2 C1 C2 C3 -176.32(19) . . . . ?
 N2 C11 C12 C13 -177.27(17) . . . . ?
 N3 C2 C3 C4 176.7(2) . . . . ?
 N3 C2 C3 C8 -4.1(4) . . . . ?
 C1 N1 C4 C3 -0.3(2) . . . . ?
 C1 N1 C4 C5 -179.45(19) . . . . ?
 C1 N1 C9 O1 178.77(18) . . . . ?
 C1 N1 C9 C10 -0.8(2) . . . . ?
 C1 N2 C11 C10 1.5(3) . . . . ?
 C1 N2 C11 C12 -178.88(17) . . . . ?
 C1 C2 C3 C4 -2.4(2) . . . . ?
 C1 C2 C3 C8 176.8(2) . . . . ?
 C2 C3 C4 N1 1.7(2) . . . . ?
 C2 C3 C4 C5 -179.06(18) . . . . ?
 C2 C3 C8 C7 179.3(2) . . . . ?
 C3 C4 C5 C6 -0.7(3) . . . . ?
 C4 N1 C1 N2 177.35(18) . . . . ?
 C4 N1 C1 C2 -1.3(2) . . . . ?
 C4 N1 C9 O1 0.2(3) . . . . ?
 C4 N1 C9 C10 -179.30(17) . . . . ?
 C4 C3 C8 C7 -1.5(3) . . . . ?
 C4 C5 C6 C7 -0.2(3) . . . . ?
 C5 C6 C7 C8 0.2(3) . . . . ?
 C6 C7 C8 C3 0.6(3) . . . . ?
 C8 C3 C4 N1 -177.64(16) . . . . ?
 C8 C3 C4 C5 1.6(3) . . . . ?
 C9 N1 C1 N2 -1.4(3) . . . . ?
 C9 N1 C1 C2 179.96(16) . . . . ?
 C9 N1 C4 C3 178.44(17) . . . . ?
 C9 N1 C4 C5 -0.8(3) . . . . ?
 C9 C10 C11 N2 -3.6(3) . . . . ?
 C9 C10 C11 C12 176.71(17) . . . . ?
 C9 C10 C15 C14 -178.45(18) . . . . ?
 C10 C11 C12 C13 2.4(3) . . . . ?
 C11 N2 C1 N1 1.1(3) . . . . ?
 C11 N2 C1 C2 179.40(18) . . . . ?
 C11 C10 C15 C14 0.7(3) . . . . ?
 C11 C12 C13 C14 -0.6(3) . . . . ?
 C12 C13 C14 C15 -1.2(3) . . . . ?
 C13 C14 C15 C10 1.1(3) . . . . ?
 C15 C10 C11 N2 177.22(17) . . . . ?
 C15 C10 C11 C12 -2.4(3) . . . . ?
 N4 C16 C17 C18 -0.6(4) . . . . ?
 C16 N4 C20 C19 0.4(4) . . . . ?
 C16 C17 C18 C19 0.8(3) . . . . ?
 C17 C18 C19 C20 -0.4(3) . . . . ?
 C18 C19 C20 N4 -0.2(4) . . . . ?
 C20 N4 C16 C17 0.1(3) . . . . ?

_shelx_res_file
;
    v-trp-1.res created by SHELXL-2014/7

TITL v-trp-1_a.res in P2(1)/n
REM Old TITL
REM SHELXT solution in P2(1)/n
REM R1 0.177, Rweak 0.006, Alpha 0.021, Orientation as input
REM Formula found by SHELXT: C26
CELL 1.54178 5.0745 12.3974 25.5587 90 92.126 90
ZERR 4 0.0001 0.0002 0.0004 0 0.001 0
LATT 1
SYMM 0.5-X,0.5+Y,0.5-Z
SFAC C H N O
UNIT 80 56 16 8

L.S. 4 0 0
PLAN  5
SIZE 0.1 0.16 0.24
TEMP -181(2)
CONF
list 4
fmap 2 53
MORE -1
BOND $H
ACTA
OMIT 5 1 1
OMIT -5 0 1
REM <olex2.extras>
REM <HklSrc "%.\\V-Trp-1.hkl">
REM </olex2.extras>

WGHT    0.059800    0.399900
FVAR       0.45482
O1    4    1.155660    0.378834    0.725424    11.00000    0.03660    0.03266 =
         0.01561   -0.00062   -0.00538    0.00094
O2    4    0.344749    0.152698    0.543019    11.00000    0.03600    0.03550 =
         0.01914   -0.00316   -0.00596   -0.00392
H2    2    0.276655    0.143031    0.504892    11.00000   -1.50000
N1    3    0.912340    0.319252    0.654337    11.00000    0.02802    0.02456 =
         0.01370   -0.00084   -0.00179    0.00507
N2    3    0.969714    0.382961    0.567112    11.00000    0.02763    0.02613 =
         0.01549   -0.00041   -0.00079    0.00497
N3    3    0.544145    0.227916    0.543029    11.00000    0.02715    0.02919 =
         0.02176   -0.00284   -0.00456    0.00200
C1    1    0.853566    0.322285    0.600209    11.00000    0.02618    0.02652 =
         0.01340   -0.00295   -0.00371    0.01039
C2    1    0.634402    0.246111    0.590166    11.00000    0.02412    0.02515 =
         0.01663   -0.00024   -0.00331    0.00740
C3    1    0.563406    0.202773    0.641028    11.00000    0.02619    0.02381 =
         0.01520   -0.00121   -0.00381    0.00967
C4    1    0.737447    0.246855    0.678913    11.00000    0.02255    0.02265 =
         0.02052   -0.00064   -0.00223    0.00712
C5    1    0.725992    0.220849    0.731537    11.00000    0.03053    0.03235 =
         0.01590   -0.00049   -0.00314    0.00661
AFIX  43
H5    2    0.846481    0.250625    0.756949    11.00000   -1.20000
AFIX   0
C6    1    0.529939    0.149179    0.745333    11.00000    0.03781    0.03092 =
         0.01641    0.00256    0.00136    0.00676
AFIX  43
H6    2    0.516786    0.129400    0.781051    11.00000   -1.20000
AFIX   0
C7    1    0.353102    0.105728    0.708524    11.00000    0.03085    0.02639 =
         0.02404   -0.00017    0.00371    0.00334
AFIX  43
H7    2    0.221157    0.057165    0.719442    11.00000   -1.20000
AFIX   0
C8    1    0.365971    0.132234    0.655694    11.00000    0.02703    0.02477 =
         0.02258   -0.00378   -0.00176    0.00651
AFIX  43
H8    2    0.243682    0.103038    0.630455    11.00000   -1.20000
AFIX   0
C9    1    1.110701    0.381361    0.678234    11.00000    0.03047    0.02391 =
         0.01633   -0.00207   -0.00189    0.00947
C10   1    1.251849    0.448241    0.641149    11.00000    0.02484    0.02250 =
         0.01876   -0.00161   -0.00124    0.00859
C11   1    1.171424    0.448588    0.587577    11.00000    0.02461    0.02344 =
         0.01823   -0.00227   -0.00145    0.00790
C12   1    1.301012    0.517513    0.553479    11.00000    0.03003    0.02829 =
         0.01561   -0.00081   -0.00060    0.00639
AFIX  43
H12   2    1.244943    0.520769    0.517635    11.00000   -1.20000
AFIX   0
C13   1    1.507932    0.580304    0.571329    11.00000    0.03035    0.02560 =
         0.02220    0.00016    0.00410    0.00408
AFIX  43
H13   2    1.595029    0.626100    0.547691    11.00000   -1.20000
AFIX   0
C14   1    1.591820    0.577429    0.624140    11.00000    0.02518    0.02560 =
         0.02557   -0.00434   -0.00225    0.00250
AFIX  43
H14   2    1.737357    0.620114    0.636124    11.00000   -1.20000
AFIX   0
C15   1    1.462473    0.512415    0.658718    11.00000    0.02868    0.02768 =
         0.01666   -0.00364   -0.00473    0.00825
AFIX  43
H15   2    1.517288    0.511412    0.694661    11.00000   -1.20000
AFIX   0

N4    3    0.168239    0.136980    0.445132    11.00000    0.03441    0.02982 =
         0.02107   -0.00156   -0.00441   -0.00043
C16   1   -0.033550    0.199982    0.431147    11.00000    0.04153    0.03418 =
         0.02506   -0.00462    0.00161    0.00775
AFIX  43
H16   2   -0.108422    0.244552    0.456930    11.00000   -1.20000
AFIX   0
C17   1   -0.139082    0.203353    0.380610    11.00000    0.04247    0.03713 =
         0.02795    0.00029   -0.00599    0.01542
AFIX  43
H17   2   -0.284877    0.248964    0.372098    11.00000   -1.20000
AFIX   0
C18   1   -0.031289    0.140059    0.342636    11.00000    0.03598    0.02948 =
         0.01957    0.00112   -0.00549   -0.00123
AFIX  43
H18   2   -0.099379    0.141777    0.307518    11.00000   -1.20000
AFIX   0
C19   1    0.175964    0.074781    0.356777    11.00000    0.04150    0.04224 =
         0.02707   -0.01202   -0.00612    0.01388
AFIX  43
H19   2    0.254239    0.029739    0.331604    11.00000   -1.20000
AFIX   0
C20   1    0.270525    0.075077    0.408244    11.00000    0.03931    0.04617 =
         0.02886   -0.00728   -0.00912    0.01660
AFIX  43
H20   2    0.414492    0.029249    0.417762    11.00000   -1.20000
AFIX   0
HKLF 4

REM  v-trp-1_a.res in P2(1)/n
REM R1 =  0.0464 for    2209 Fo > 4sig(Fo)  and  0.0769 for all    3131 data
REM    238 parameters refined using      0 restraints

END

WGHT      0.0598      0.3999

REM Highest difference peak  0.254,  deepest hole -0.298,  1-sigma level  0.052
Q1    1   1.1736  0.4520  0.6200  11.00000  0.05    0.25
Q2    1   1.5013  0.5944  0.6003  11.00000  0.05    0.23
Q3    1   0.6559  0.2802  0.5191  11.00000  0.05    0.22
Q4    1   0.6935  0.2555  0.7011  11.00000  0.05    0.22
Q5    1   0.6033  0.2383  0.6619  11.00000  0.05    0.22
;
_shelx_res_checksum                16266
_shelx_hkl_file
;
  -1   0   0   -0.10    0.40
  -1   0   0    0.30    0.40
  -1   0   0   -0.90    1.20
  -1   0   0    0.50    1.20
  -1   0   0    0.10    0.40
   1   0   0   -0.30    0.40
   1   0   0    1.50    1.50
   1   0   0    0.00    0.90
   1   0   0    0.50    1.30
  -2   0   0    6.30    0.90
  -2   0   0    6.40    2.00
  -2   0   0    2.80    3.10
   2   0   0    6.80    1.10
   2   0   0   11.40    4.20
  -3   0   0    9.80    5.60
   3   0   0    5.50    5.30
  -4   0   0   25.00   12.70
   4   0   0    3.20    2.80
   4   0   0   11.30   10.40
   5   1   0   10.00    2.50
   4   1   0   11.60    2.70
   4   1   0    8.00   11.90
  -4  -1   0   21.50   11.40
   3   1   0  174.98   15.40
  -3  -1   0  170.98   14.90
  -3  -1   0  165.98    5.80
   2   1   0   45.50    2.00
   2   1   0   43.70    7.20
  -2  -1   0   47.90    6.80
  -2  -1   0   46.20    4.00
  -2  -1   0   43.40    2.20
  -2  -1   0   42.30    2.10
   1   1   0   54.89    1.80
   1   1   0   54.79    3.10
   1   1   0   61.69    5.00
   1   1   0   56.19    2.20
  -1  -1   0   56.19    1.80
  -1  -1   0   56.39    2.10
  -1  -1   0   53.69    3.10
  -1  -1   0   56.89    4.60
   0   1   0    0.30    0.20
   0   1   0   -0.10    0.50
   0   1   0    0.20    0.60
   0   1   0   -0.10    0.20
   0   1   0    0.10    0.40
   0  -1   0    0.00    0.30
   0  -1   0    0.30    0.30
   0  -1   0    0.00    0.20
   0  -1   0    0.00    0.60
   0  -1   0   -0.30    0.50
  -1   1   0   56.89    2.10
  -1   1   0   54.89    2.30
   1  -1   0   55.69    4.80
   1  -1   0   54.19    4.10
   1  -1   0   61.29    4.00
   1  -1   0   56.59    2.30
   1  -1   0   57.19    2.00
  -2   1   0   44.80    2.10
  -2   1   0   53.89    7.00
   2  -1   0   44.50    2.50
   2  -1   0   45.10    4.50
   2  -1   0   48.00    7.70
  -3   1   0  182.28   15.10
  -3   1   0  180.78   11.30
  -3   1   0  170.08    5.70
   3  -1   0  172.58   15.40
   3  -1   0  174.78    6.70
  -4   1   0    2.50   11.80
   4  -1   0   12.90   11.60
   5   2   0   56.09    4.90
   4   2   0   26.90    3.60
   4   2   0   36.30   12.70
  -4  -2   0   41.90   13.10
   3   2   0   21.30    5.90
  -3  -2   0   27.70    7.80
  -3  -2   0   35.80    2.50
   2   2   0  107.59    3.30
   2   2   0  110.99    9.80
  -2  -2   0  106.69    3.90
  -2  -2   0  106.09    9.40
  -2  -2   0  100.49    5.50
  -2  -2   0  107.29    3.40
   1   2   0  216.98    5.90
   1   2   0  227.18   10.80
  -1  -2   0  204.78   10.00
  -1  -2   0  214.48    6.40
  -1  -2   0  221.28    5.90
  -1  -2   0  223.18    8.30
   0   2   0  569.84   16.40
   0   2   0  659.73   19.50
   0   2   0  598.04   16.40
   0   2   0  619.44   17.40
   0  -2   0  643.44   16.40
   0  -2   0  649.04   19.10
   0  -2   0  664.03   16.50
   0  -2   0  635.04   17.30
  -1   2   0  219.88    6.30
   1  -2   0  227.68    9.70
   1  -2   0  217.98    8.40
   1  -2   0  205.88   10.20
   1  -2   0  208.68    6.60
   1  -2   0  216.28    6.30
  -2   2   0  115.79    8.70
   2  -2   0  114.79    4.60
   2  -2   0  109.79    9.60
   2  -2   0  114.19    4.00
  -3   2   0   33.20    7.90
  -3   2   0   35.80    2.30
  -3   2   0   42.30    7.10
   3  -2   0   39.20   10.20
   3  -2   0   33.30    3.00
  -4   2   0   20.40   14.10
   4  -2   0   24.80   10.70
   5   3   0    1.60    2.00
   4   3   0   71.49   18.30
   4   3   0   64.19    5.40
  -4  -3   0   73.19   18.00
   3   3   0   47.70   10.80
  -3  -3   0   44.10    3.00
  -3  -3   0   31.50    7.60
   2   3   0   10.80    0.70
   2   3   0    8.90    4.80
  -2  -3   0   15.70    2.90
  -2  -3   0   11.70    4.30
  -2  -3   0    9.90    1.50
   1   3   0 1766.62   47.20
   1   3   0 1863.11   47.10
  -1  -3   0 1900.91   53.19
  -1  -3   0 1842.72   47.70
  -1  -3   0 1933.81   51.29
   0   3   0   -2.50    1.40
   0   3   0   -0.60    0.60
   0  -3   0   -2.00    1.60
   0  -3   0    0.10    0.20
   0  -3   0   -0.70    0.60
   0  -3   0    0.50    0.70
   0  -3   0   -1.60    1.40
  -1   3   0 1829.12   56.89
  -1   3   0 1853.61   52.39
  -1   3   0 1883.91   50.19
   1  -3   0 1971.60   49.10
   1  -3   0 1966.50   56.39
   1  -3   0 1890.31   48.70
  -2   3   0   13.70    3.60
   2  -3   0   11.90    1.80
   2  -3   0   13.10    5.00
   2  -3   0   12.30    1.60
   2  -3   0   14.30    4.70
  -3   3   0   61.99    9.90
  -3   3   0   51.29    2.90
   3  -3   0   49.99    9.20
   3  -3   0   49.60    3.90
  -4   3   0   69.89   24.10
   5   4   0   50.89    4.60
   4   4   0  109.49    6.70
   4   4   0  120.39   25.10
  -4  -4   0   68.09   17.90
   3   4   0    2.40    6.50
  -3  -4   0    8.90    7.30
  -3  -4   0    4.00    1.60
  -2  -4   0   81.39    9.30
  -2  -4   0   72.49    6.90
  -2  -4   0   75.69    3.60
   1   4   0   -0.60    2.40
   1   4   0    1.00    1.10
   1   4   0    0.70    0.60
  -1  -4   0    2.30    2.30
  -1  -4   0   -0.10    0.80
  -1  -4   0    3.30    2.60
   0   4   0  911.71   30.00
   0  -4   0  900.41   25.70
   0  -4   0  937.21   24.30
   0  -4   0  913.11   29.70
   0  -4   0  901.61   24.30
  -1   4   0    1.00    2.50
   1  -4   0    0.30    0.90
   1  -4   0    0.60    0.90
   1  -4   0    1.10    2.60
  -2   4   0   67.39    9.40
  -2   4   0   88.19    7.10
   2  -4   0   81.39    8.50
   2  -4   0   79.39    4.30
   2  -4   0   76.49    3.60
  -3   4   0    5.20    1.60
  -3   4   0   -1.90    6.20
  -3   4   0    1.50    7.80
   3  -4   0   16.50    7.80
   3  -4   0    4.60    2.00
  -4   4   0  115.09   21.10
   4  -4   0  100.99    9.10
   5   5   0    7.90    2.60
   4   5   0    9.20    2.80
   4   5   0   10.00    2.80
   3   5   0   16.30    3.00
   3   5   0   21.20   10.30
  -3  -5   0   21.60    3.00
  -3  -5   0   30.20    9.20
   2   5   0  397.86   22.80
  -2  -5   0  395.86   20.90
  -2  -5   0  408.06   17.60
  -2  -5   0  394.76   12.40
   1   5   0   14.20    1.50
   1   5   0   15.10    5.40
  -1  -5   0   12.00    1.80
  -1  -5   0   14.50    3.70
  -1  -5   0   11.50    3.50
   0   5   0   -0.80    2.90
   0   5   0    0.90    0.80
   0  -5   0   -1.30    2.60
   0  -5   0    0.10    0.80
   0  -5   0    0.40    1.90
  -1   5   0   15.30    4.00
   1  -5   0   12.40    4.20
   1  -5   0   12.50    1.70
   1  -5   0   12.00    1.80
  -2   5   0  414.36   15.40
  -2   5   0  404.96   21.40
  -2   5   0  404.26   11.00
   2  -5   0  395.96   12.20
   2  -5   0  406.86   13.30
   2  -5   0  382.36   20.30
  -3   5   0   40.80   12.10
   3  -5   0   18.90    3.40
   3  -5   0   15.80    4.20
   3  -5   0   33.30   11.20
   4  -5   0    7.90    4.40
   5   6   0    0.90    1.80
   4   6   0   14.30    3.00
   4   6   0   16.40    3.30
   3   6   0    0.20    1.80
   3   6   0   -8.90    9.70
  -3  -6   0   -3.50    9.10
  -3  -6   0    3.20    2.20
   2   6   0   99.39   12.10
  -2  -6   0   72.89   11.60
  -2  -6   0   93.49    4.80
  -2  -6   0   96.69   10.80
   1   6   0  218.68    7.10
   1   6   0  222.88   15.40
  -1  -6   0  200.48   12.50
  -1  -6   0  210.78   13.40
  -1  -6   0  230.28    8.00
   0   6   0   58.69    8.70
   0   6   0   58.89    3.20
   0  -6   0   58.59    3.40
   0  -6   0   57.89    6.10
   0  -6   0   44.10    7.20
  -1   6   0  235.08   14.80
   1  -6   0  226.88   14.60
   1  -6   0  231.38    8.10
   1  -6   0  231.68    8.50
  -2   6   0   95.49   13.00
   2  -6   0   86.49    5.20
   2  -6   0   74.99   11.30
   2  -6   0   93.49    4.70
  -3   6   0    1.60   10.20
   3  -6   0   -0.90    3.10
   3  -6   0    1.70    2.20
   3  -6   0    1.10   13.40
   4  -6   0   15.70    5.00
   5   7   0   12.60    2.50
   4   7   0    3.00    2.40
   4   7   0   -0.30    2.10
   3   7   0    3.00    2.30
   3   7   0   31.70   19.40
  -3  -7   0   -0.90   13.60
   2   7   0   87.49   13.70
  -2  -7   0   95.99   13.70
  -2  -7   0   91.19   12.60
  -2  -7   0  107.09    5.60
   1   7   0   46.10    4.80
   1   7   0   45.80    9.70
  -1  -7   0   43.10    7.60
  -1  -7   0   47.20    3.40
  -1  -7   0   34.10    7.10
   0   7   0   -1.60    0.80
   0   7   0    0.80    4.40
   0  -7   0    1.50    4.40
   0  -7   0    0.30    1.20
  -1   7   0   49.70    3.60
  -1   7   0   43.60    8.30
   1  -7   0   60.49    4.00
   1  -7   0   33.00    7.80
   1  -7   0   50.89    3.60
  -2   7   0  128.69   15.30
   2  -7   0  113.09   14.60
   2  -7   0  103.59    5.60
   2  -7   0  105.69    6.20
  -3   7   0   18.60   14.10
   3  -7   0   19.90   20.80
   3  -7   0    4.50    3.70
   3  -7   0   -4.90    4.90
   4  -7   0    2.40    4.20
   5  -7   0   24.30    6.20
   5   8   0   -0.20    1.50
   4   8   0    2.30    2.00
   4   8   0   -0.20    2.10
   3   8   0   62.69    5.40
   2   8   0    1.40    2.10
   2   8   0    9.40    9.90
  -2  -8   0    7.30   11.70
  -2  -8   0    3.80    2.10
  -2  -8   0   20.50   11.50
   1   8   0  164.38   16.50
  -1  -8   0  156.88   15.10
   0   8   0  162.08    6.90
   0   8   0  177.88   16.00
   0  -8   0  146.79   14.10
   0  -8   0  172.58    7.40
  -1   8   0  172.68    7.60
  -1   8   0  173.88   16.40
   1  -8   0  163.98   16.00
   1  -8   0  174.28    7.60
  -2   8   0    4.50    2.10
  -2   8   0    4.90    9.70
   2  -8   0    1.20    2.80
   2  -8   0   14.40   10.40
   2  -8   0    2.90    6.10
   2  -8   0    1.70    2.40
   3  -8   0   57.69    7.30
   4  -8   0    5.30    4.40
   5   9   0    2.20    1.40
   4   9   0    3.40    2.00
   4   9   0    4.90    2.10
   3   9   0   -0.60    1.90
   2   9   0  112.19   10.40
   2   9   0  180.78   26.70
   2   9   0  114.39    6.90
   1   9   0   23.20    3.60
   1   9   0   15.40   10.00
  -1  -9   0   12.60    2.80
  -1  -9   0   27.30   10.40
   0   9   0   -2.10    1.60
   0   9   0    6.90    7.90
   0  -9   0    0.00    2.00
   0  -9   0   -5.20    2.70
   0  -9   0   11.60    8.30
  -1   9   0   17.90    3.30
  -1   9   0   31.30   10.80
   1  -9   0    3.60   10.10
   1  -9   0   16.90    5.40
   1  -9   0   20.20    5.50
   1  -9   0   19.10    5.40
  -2   9   0   76.19   19.80
   2  -9   0  118.09   10.60
   2  -9   0  107.99   21.00
   2  -9   0  137.69    9.70
   3  -9   0    7.60    5.30
   3  -9   0    0.90    3.60
   4  -9   0   10.40    4.90
   4  10   0   -1.30    1.70
   4  10   0    1.60    2.00
   3  10   0   -0.30    1.90
   2  10   0   66.39    5.40
   2  10   0   56.69    7.10
   1  10   0   61.39    5.50
   1  10   0   26.30   14.70
  -1 -10   0   62.09    6.40
  -1 -10   0   56.49   16.60
   0  10   0   10.20    3.20
   0  10   0   13.50   12.40
   0 -10   0   13.50    4.40
   0 -10   0    6.90    3.70
   0 -10   0    9.80   10.30
  -1  10   0   53.59   24.40
   1 -10   0   37.40   12.80
   1 -10   0   55.89    7.70
   1 -10   0   44.00    6.00
   2 -10   0   72.59    8.80
   2 -10   0   65.49    8.00
   3 -10   0    4.10    4.70
   3 -10   0    1.20    4.50
   4 -10   0    9.20    4.70
   4  11   0    1.90    1.60
   4  11   0    1.90    1.70
   3  11   0    2.10    1.90
   2  11   0    1.70    4.40
   2  11   0    3.50    2.30
   1  11   0   95.99   11.60
   1  11   0   53.89    5.40
  -1 -11   0   50.79    6.00
   0 -11   0   -1.40    3.30
   0 -11   0    2.40    2.90
   1 -11   0   39.80    6.80
   1 -11   0   43.70    6.40
   2 -11   0    3.90    5.30
   2 -11   0    0.90    3.40
   3 -11   0   -2.20    3.50
   3 -11   0    2.00    3.80
   4 -11   0   15.20    5.40
   4  12   0    3.30    1.30
   3  12   0    8.80    2.30
   2  12   0    1.00    3.50
   2  12   0   -2.20    2.00
   0 -12   0   11.90    4.10
   1 -12   0   22.10    7.10
   1 -12   0   15.90    5.40
   2 -12   0    6.80    4.00
   2 -12   0   -8.30    3.80
   3 -12   0   -4.20    3.00
   3 -12   0   11.30    4.30
   4 -12   0    9.30    4.70
   3  13   0    1.20    1.50
   3  13   0    1.70    2.60
   2  13   0    9.70    3.10
   2  13   0   22.20    6.00
   1  13   0   39.90    6.80
   0 -13   0   -5.00    2.30
   1 -13   0   31.30    5.70
   1 -13   0   33.80    5.40
   2 -13   0   13.30    4.40
   3 -13   0   15.50    4.80
   1  14   0   24.00    4.80
   0  14   0   23.10    6.10
  -1  14   0   70.49    8.90
  -2  14   0   12.80    4.00
   2 -14   0   20.80    4.90
   0  15   0   -4.30    3.30
  -1  15   0   17.60    3.70
  -1  15  -1    2.50    2.90
   0  15  -1   -1.10    4.40
   1  15  -1   21.90    3.40
   2 -14   1    4.80    4.70
   1 -14   1   -7.90    4.80
  -1  14  -1   15.50    5.00
   0  14  -1  127.09   10.70
   1  14  -1   15.90    4.30
   3 -13   1   30.20    5.80
   2 -13   1    6.50    3.90
   2 -13   1   20.50    4.90
  -2  13  -1   23.30    5.50
   1 -13   1   -7.20    2.90
   1 -13   1    4.50    3.90
   0  13  -1   83.59   10.60
   1  13  -1  208.98   12.50
   2  13  -1    4.60    3.20
   3  13  -1    1.30    3.00
   3  13  -1   -1.00    1.30
   4 -12   1   12.10    4.70
   3 -12   1   13.80    4.60
   2 -12   1    6.00    3.90
   2 -12   1   -5.30    3.70
   1 -12   1   -3.30    3.80
   1 -12   1    4.00    3.90
   0 -12   1    5.70    3.30
   1  12  -1  359.46   21.10
   2  12  -1    0.30    3.50
   2  12  -1    4.70    2.40
   3  12  -1   -1.30    1.70
   4 -11   1   36.90    6.50
   3 -11   1    4.80    4.10
   3 -11   1   -0.40    3.50
   2 -11   1   80.39    8.10
   2 -11   1   80.69   10.20
   1 -11   1    9.10    3.80
   1 -11   1    4.30    4.50
   0 -11   1  116.19    8.70
   0 -11   1   97.89    8.60
   1  11  -1   58.19    5.70
   2  11  -1   -2.80    3.80
   2  11  -1    1.20    2.20
   3  11  -1    1.10    1.80
   4  11  -1    1.00    1.50
   4  11  -1    4.20    1.60
   4 -10   1   19.70    5.80
   3 -10   1    7.30    5.30
   3 -10   1    4.30    4.30
   2 -10   1   69.59    8.70
   2 -10   1   73.39    8.10
   1 -10   1   -3.80    3.40
   1 -10   1   -1.90    2.80
   1 -10   1  -20.20   13.30
  -1  10  -1   -7.80   15.70
   0 -10   1   20.60    4.60
   0 -10   1   20.10    4.30
   0 -10   1   35.20   12.40
   0  10  -1   15.40    3.30
   0  10  -1   13.00   13.40
  -1 -10   1   22.20    4.10
   1  10  -1   19.60    3.70
   1  10  -1   -5.10   12.70
   2  10  -1    2.80    2.40
   2  10  -1    0.20    3.90
   3  10  -1   -0.10    2.00
   4  10  -1    1.90    2.10
   4  10  -1    0.00    1.60
   4  -9   1   16.10    5.40
   3  -9   1    8.60    5.30
   3  -9   1    2.90    3.80
   2  -9   1   23.30    5.00
   2  -9   1   18.70    6.00
   2  -9   1   -3.00   16.80
  -2   9  -1   31.00   22.30
   1  -9   1    0.20    9.70
   1  -9   1    3.60    4.10
   1  -9   1    5.80    3.40
  -1   9  -1    5.10    3.10
  -1   9  -1   14.10    8.90
   0  -9   1   16.70    8.00
   0  -9   1   19.80    3.10
   0  -9   1   20.30    5.00
   0   9  -1   20.60    3.00
   0   9  -1   27.40    9.80
  -1  -9   1   34.40   10.30
  -1  -9   1   30.40    4.00
   1   9  -1   33.90    4.40
   1   9  -1   44.50   12.30
   2   9  -1    9.00    5.00
   2   9  -1  -14.40   11.90
   2   9  -1   13.60    3.10
   3   9  -1   14.80    3.40
   4   9  -1    2.40    2.00
   4   9  -1   -3.20    1.80
   5   9  -1   24.50    2.50
   5  -8   1   33.60    6.90
   4  -8   1    5.80    4.70
   3  -8   1    7.80    4.10
   2  -8   1   11.00    3.00
   2  -8   1   16.30    3.50
   2  -8   1   23.50   12.40
   2  -8   1    9.90    3.60
  -2   8  -1    3.90   10.20
  -2   8  -1   12.20    2.90
   1  -8   1   82.19   12.20
   1  -8   1  105.29    5.70
  -1   8  -1   80.69   12.20
  -1   8  -1  100.69    5.60
   0  -8   1   24.60    3.10
   0  -8   1   12.60    6.70
   0   8  -1   24.60    2.80
   0   8  -1   30.00    8.40
  -1  -8   1    8.30    2.10
  -1  -8   1    4.10    6.00
   1   8  -1    8.60    5.90
  -2  -8   1   56.69   12.70
  -2  -8   1   69.49    5.20
  -2  -8   1   31.80   13.30
   2   8  -1   59.29   14.10
   2   8  -1   69.09    7.70
   2   8  -1   76.09    5.50
   3   8  -1  360.56   13.70
   4   8  -1    3.60    2.10
   4   8  -1   -0.20    1.90
   5   8  -1    9.30    2.00
   5  -7   1    8.20    5.40
   4  -7   1   81.39    8.90
   3  -7   1   46.80    7.70
   3  -7   1   48.00   22.50
   3  -7   1   45.20    6.20
  -3   7  -1   70.69   17.00
   2  -7   1   -2.40    3.20
   2  -7   1    3.50    1.90
   2  -7   1    3.40    7.60
   2  -7   1    3.00    1.70
  -2   7  -1   -1.60    7.10
   1  -7   1   -0.20    1.30
   1  -7   1   -0.10    1.20
   1  -7   1    6.40    5.20
  -1   7  -1   -0.40    4.60
   0  -7   1    7.70    4.90
   0  -7   1    4.30    1.50
   0   7  -1    5.90    1.40
   0   7  -1    6.90    5.80
  -1  -7   1   16.20    6.80
  -1  -7   1   13.10    2.10
  -1  -7   1   15.90    6.00
   1   7  -1   10.30    6.00
   1   7  -1   12.30    1.50
  -2  -7   1   87.69   12.30
  -2  -7   1   95.69   13.70
  -2  -7   1   94.79    5.40
   2   7  -1  110.09   22.90
  -3  -7   1   16.90   15.40
   3   7  -1  -12.10   17.10
   3   7  -1   -3.30    1.70
   4   7  -1    3.00    2.20
   4   7  -1    1.80    2.20
   5   7  -1    5.00    2.10
   4  -6   1   32.40    6.00
   3  -6   1   34.80    4.40
   3  -6   1   54.89    7.30
   3  -6   1   59.59   18.50
  -3   6  -1   31.70   13.20
   2  -6   1   68.59    4.00
   2  -6   1   64.89   10.10
   2  -6   1   62.99    4.50
  -2   6  -1   66.19   10.80
   1  -6   1    5.70    4.40
   1  -6   1    8.20    1.60
   1  -6   1    7.90    1.50
  -1   6  -1   11.60    5.90
   0  -6   1   19.30    5.40
   0  -6   1   20.00    2.30
   0   6  -1   19.80    2.10
   0   6  -1   25.10    6.20
  -1  -6   1  346.97   17.20
  -1  -6   1  342.87   16.10
  -1  -6   1  347.27   11.10
   1   6  -1  337.87   10.10
   1   6  -1  363.46   19.90
  -2  -6   1    0.90    5.60
  -2  -6   1    3.70    5.80
  -2  -6   1    5.40    1.60
   2   6  -1    0.30    5.90
  -3  -6   1    2.50   10.00
  -3  -6   1   -0.80    2.20
   3   6  -1   -0.30    9.80
   3   6  -1    1.20    1.80
   4   6  -1    1.60    2.20
   4   6  -1   -0.20    2.20
   5   6  -1    5.10    2.10
   4  -5   1    8.00    4.50
   3  -5   1    9.10    2.40
   3  -5   1    8.60    3.50
   3  -5   1   -6.00    9.70
  -3   5  -1   21.40    8.60
   2  -5   1  135.89    6.20
   2  -5   1  142.39    5.40
   2  -5   1  114.79   11.20
  -2   5  -1  134.09    4.30
  -2   5  -1  137.89   12.00
   1  -5   1    3.60    1.20
   1  -5   1    0.20    2.70
   1  -5   1    3.00    1.20
  -1   5  -1    2.90    3.40
   0  -5   1   95.89    4.00
   0  -5   1   90.29    4.60
   0  -5   1   91.99    8.10
   0  -5   1   92.99    4.00
   0  -5   1   78.69    5.00
   0   5  -1   97.19    8.50
  -1  -5   1  261.07   13.00
  -1  -5   1  265.77    8.40
  -1  -5   1  243.98   12.50
   1   5  -1  243.38    7.50
   1   5  -1  267.37   15.20
  -2  -5   1 2493.05   71.59
  -2  -5   1 2460.55   76.69
  -2  -5   1 2495.45   65.19
   2   5  -1 2564.04   79.99
  -3  -5   1   78.69    4.90
  -3  -5   1   88.69   14.60
   3   5  -1   62.59   13.80
   4   5  -1    3.90    2.30
   4   5  -1    2.90    2.60
   5   5  -1    2.20    2.10
   4  -4   1   15.10    5.20
  -4   4  -1   21.60   17.10
   3  -4   1   -9.50    7.20
   3  -4   1    1.80    1.80
  -3   4  -1    0.50    8.60
  -3   4  -1    0.10    6.20
  -3   4  -1    2.00    1.30
   2  -4   1   98.39    3.90
   2  -4   1   93.39    4.70
   2  -4   1   88.89    9.00
  -2   4  -1   94.09    7.30
  -2   4  -1   91.29    9.80
   1  -4   1    7.80    1.20
   1  -4   1    8.30    3.20
   1  -4   1    7.10    1.40
  -1   4  -1    6.80    3.50
   0  -4   1    5.20    1.90
   0  -4   1    9.70    3.10
   0  -4   1    9.60    1.30
   0  -4   1    9.60    2.40
   0  -4   1    7.30    1.10
   0   4  -1   12.00    3.70
  -1  -4   1 1766.22   51.29
  -1  -4   1 1738.53   50.59
  -1  -4   1 1785.62   45.70
   1   4  -1 1757.42   44.80
   1   4  -1 1774.02   44.90
   1   4  -1 1743.83   53.79
  -2  -4   1  292.47   13.30
  -2  -4   1  282.17    9.20
  -2  -4   1  265.07   16.00
   2   4  -1  332.37   22.50
  -3  -4   1   20.40    7.20
  -3  -4   1   21.00    2.60
   3   4  -1   26.10    9.30
  -4  -4   1   36.10   15.10
   4   4  -1   51.89    4.70
   4   4  -1   21.40   14.50
   4   4  -1   49.10    4.90
   5   4  -1    2.70    2.30
  -4   3  -1   42.70   17.00
   3  -3   1   19.90    2.90
   3  -3   1    4.00    6.30
   3  -3   1   19.70    7.80
  -3   3  -1   20.70    7.20
   2  -3   1   60.49    3.50
   2  -3   1   57.99    7.20
   2  -3   1   70.19    9.00
   2  -3   1   60.59    2.70
  -2   3  -1   75.49   11.90
   1  -3   1 4753.52  120.69
  -1   3  -1 4546.75  121.49
  -1   3  -1 4578.64  115.99
  -1   3  -1 4454.55  114.19
  -1   3  -1 4433.66  116.09
   0  -3   1 2186.38   55.39
   0  -3   1 2098.29   55.19
   0  -3   1 2128.79   58.59
   0  -3   1 2155.38   54.39
   0   3  -1 2141.89   59.49
   0   3  -1 2096.99   54.49
  -1  -3   1 1002.30   30.20
  -1  -3   1 1024.50   31.70
  -1  -3   1  983.00   26.70
   1   3  -1 1018.10   26.00
   1   3  -1 1048.90   33.50
   1   3  -1 1039.10   25.90
  -2  -3   1   16.70    3.60
  -2  -3   1   20.90    2.20
  -2  -3   1   18.30    5.20
   2   3  -1   12.60    4.80
  -3  -3   1   39.00    2.90
  -3  -3   1   30.40    8.00
   3   3  -1   19.40    6.60
  -4  -3   1   45.80   15.20
   4   3  -1   51.79   15.80
   4   3  -1   68.79    5.40
   5   3  -1    4.50    2.30
  -4   2  -1   71.89   17.00
   3  -2   1   -0.20    6.00
   3  -2   1    1.40    1.40
  -3   2  -1   -4.70    5.60
  -3   2  -1    0.30    0.90
  -3   2  -1   -3.20    6.20
   2  -2   1   62.29    8.90
   2  -2   1   43.00    5.50
   2  -2   1   48.00    2.90
  -2   2  -1   44.10    2.10
  -2   2  -1   48.90    6.60
   1  -2   1 1193.58   36.10
   1  -2   1 1217.68   34.60
   1  -2   1 1158.08   31.10
   1  -2   1 1204.68   30.60
  -1   2  -1 1177.18   30.70
  -1   2  -1 1223.48   33.10
   0  -2   1  457.55   12.40
   0  -2   1  437.56   11.70
   0  -2   1  437.46   14.20
   0  -2   1  439.86   11.70
   0  -2   1  447.06   12.30
   0   2  -1  454.05   14.90
   0   2  -1  433.86   11.70
   0   2  -1  425.36   11.70
  -1  -2   1  498.55   15.50
  -1  -2   1  486.85   13.10
  -1  -2   1  486.55   17.40
   1   2  -1  479.25   12.30
   1   2  -1  486.75   18.00
   1   2  -1  472.85   12.30
  -2  -2   1   84.09    3.50
  -2  -2   1   92.69    5.90
  -2  -2   1   80.49    2.40
  -2  -2   1   96.99    9.00
   2   2  -1   82.09    2.40
   2   2  -1   93.19    8.80
  -3  -2   1   24.30    7.00
  -3  -2   1   28.60    2.50
   3   2  -1   13.70    6.80
  -4  -2   1   -4.50   10.30
   4   2  -1   21.80   13.70
   4   2  -1    7.60    2.70
   5   2  -1   12.40    2.90
   4  -1   1  148.29   22.70
  -4   1  -1  137.39   19.30
   3  -1   1  193.78   16.50
   3  -1   1  186.88    7.20
  -3   1  -1  204.08   15.60
  -3   1  -1  207.78    6.20
   2  -1   1   15.40    1.70
   2  -1   1   17.80    3.20
   2  -1   1   16.80    3.10
  -2   1  -1   15.90    1.30
  -2   1  -1   16.70    4.30
  -2   1  -1   17.10    1.20
   1  -1   1  265.27    7.60
   1  -1   1  243.68    6.70
   1  -1   1  250.17   10.90
   1  -1   1  252.27    8.90
  -1   1  -1  249.28    9.70
  -1   1  -1  238.58    6.70
  -1   1  -1  251.27    7.20
   0  -1   1  283.17    7.20
   0  -1   1  276.87    7.70
   0  -1   1  276.27    9.00
   0  -1   1  265.77    7.20
   0  -1   1  288.87    9.20
   0   1  -1  261.37    7.20
   0   1  -1  274.77    8.90
   0   1  -1  273.57    7.20
   0   1  -1  265.57    8.60
   0   1  -1  270.27    7.70
  -1  -1   1  315.37    8.30
  -1  -1   1  323.07    8.70
  -1  -1   1  320.67   10.40
   1   1  -1  325.67   12.70
   1   1  -1  319.97    8.80
   1   1  -1  319.37    8.30
   1   1  -1  325.07   12.60
  -2  -1   1  587.84   23.10
  -2  -1   1  579.34   17.80
  -2  -1   1  557.44   15.20
  -2  -1   1  511.15   14.80
   2   1  -1  571.74   14.80
   2   1  -1  562.84   23.10
  -3  -1   1  120.29   13.10
   3   1  -1  132.89   13.00
  -4  -1   1    9.30   11.20
   4   1  -1   16.80    3.10
   4   1  -1   44.30   15.20
   5   1  -1   10.30    2.60
   4   0   1   -9.60   11.50
  -4   0  -1    1.30   11.50
   3   0   1   12.10    6.10
   3   0   1   18.30    2.20
  -3   0  -1   19.10    1.70
  -3   0  -1   13.70    6.20
   2   0   1   -0.50    2.50
   2   0   1   -0.20    0.60
  -2   0  -1    0.00    0.50
  -2   0  -1    1.80    1.80
  -2   0  -1    0.60    0.60
  -2   0  -1   -0.90    2.30
   1   0   1   26.30    1.80
   1   0   1   30.60    4.30
   1   0   1   23.00    1.30
  -1   0  -1   24.00    1.00
  -1   0  -1   22.90    1.20
  -1   0  -1   26.60    3.50
  -1   0  -1   24.50    1.00
   0   0   1    0.00    0.10
   0   0   1    0.10    0.20
   0   0  -1    0.00    0.10
   0   0  -1    0.10    0.20
   0   0  -1    0.10    0.30
   0   0  -1    0.00    0.10
   0   0  -1   -0.10    0.20
  -1   0   1   14.50    1.00
  -1   0   1   14.10    1.00
  -1   0   1   18.90    2.00
  -1   0   1   14.70    1.00
   1   0  -1   15.40    1.00
   1   0  -1   10.70    2.30
   1   0  -1   18.10    3.20
  -2   0   1   -0.40    0.50
  -2   0   1    0.30    1.90
  -2   0   1    3.20    3.10
   2   0  -1   -0.30    0.50
   2   0  -1   -1.30    2.60
  -3   0   1   -0.10    5.00
  -3   0   1    1.50    5.20
  -3   0   1   -0.30    0.80
   3   0  -1   -4.60    4.40
   3   0  -1    0.40    0.90
  -4   0   1   13.70   11.90
   4   0  -1   -9.30   10.40
   4   0  -1    0.30    2.40
   5   0  -1    1.90    2.50
   5   1   1   -0.30    2.10
   4   1   1  151.58    7.80
   4   1   1  154.78   21.70
  -4  -1  -1  145.09   21.70
   3   1   1  192.88   16.40
  -3  -1  -1  204.58   16.20
  -3  -1  -1  193.48    6.30
   2   1   1   19.60    5.30
   2   1   1   17.60    1.40
  -2  -1  -1   13.70    4.10
  -2  -1  -1   18.00    1.40
   1   1   1  247.18    6.70
   1   1   1  237.98    6.70
   1   1   1  248.28    7.30
   1   1   1  253.17   11.00
  -1  -1  -1  245.58    6.70
  -1  -1  -1  253.97   10.70
  -1  -1  -1  246.08    7.30
  -1  -1  -1  242.78    6.70
   0   1   1  281.57    7.20
   0   1   1  271.67    8.60
   0   1   1  273.37    8.30
   0   1   1  263.47    6.90
   0   1   1  274.37    8.30
   0  -1  -1  275.27    7.20
   0  -1  -1  269.77    6.90
   0  -1  -1  266.27    8.40
   0  -1  -1  268.27    8.50
   0  -1  -1  270.77    8.30
   0  -1  -1  261.77    7.10
  -1   1   1  325.37    9.20
  -1   1   1  334.97    9.10
   1  -1  -1  345.47   12.80
   1  -1  -1  324.07    9.20
   1  -1  -1  335.17   12.10
   1  -1  -1  333.47   11.80
   1  -1  -1  330.57    9.00
  -2   1   1  567.64   22.30
  -2   1   1  575.74   15.50
   2  -1  -1  582.44   23.40
   2  -1  -1  565.04   15.80
   2  -1  -1  566.44   19.50
  -3   1   1  146.09   13.30
  -3   1   1  139.99    5.00
  -3   1   1  142.19   10.60
   3  -1  -1  121.19   13.20
   3  -1  -1  134.19    5.60
  -4   1   1   -7.80   11.10
   4  -1  -1   20.50    9.50
   5   2   1   26.10    3.50
   4   2   1  101.89   20.00
   4   2   1   72.49    5.70
  -4  -2  -1   75.29   15.40
   3   2   1   -0.50    0.90
   3   2   1   -1.60    5.00
  -3  -2  -1    1.10    4.40
  -3  -2  -1   -1.00    0.90
   2   2   1   45.50    7.40
   2   2   1   46.80    2.90
  -2  -2  -1   46.70    7.00
  -2  -2  -1   42.60    2.20
  -2  -2  -1   43.90    2.10
   1   2   1 1180.08   36.00
   1   2   1 1216.08   30.50
   1   2   1 1183.58   30.80
  -1  -2  -1 1166.28   32.50
  -1  -2  -1 1199.48   30.50
  -1  -2  -1 1230.68   35.90
  -1  -2  -1 1182.18   30.70
   0   2   1  465.95   12.20
   0   2   1  476.65   12.30
   0   2   1  431.56   12.20
   0   2   1  438.96   13.70
   0   2   1  475.05   14.90
   0  -2  -1  451.65   14.70
   0  -2  -1  446.06   12.20
   0  -2  -1  487.45   14.70
   0  -2  -1  457.55   11.70
   1  -2  -1  491.25   13.40
   1  -2  -1  488.75   17.40
   1  -2  -1  488.85   16.70
   1  -2  -1  471.85   15.70
   1  -2  -1  492.35   13.10
  -2   2   1   77.49    7.20
   2  -2  -1   85.89    8.20
   2  -2  -1   87.79    3.90
   2  -2  -1   90.99    3.50
   2  -2  -1   84.69    7.20
  -3   2   1   30.60    2.30
  -3   2   1   39.50    7.60
  -3   2   1   33.00    7.60
   3  -2  -1   20.00    6.90
   3  -2  -1   25.50    2.80
  -4   2   1   16.80   13.80
   4  -2  -1    1.30   11.30
   5   3   1    2.30    2.20
   4   3   1   30.60   14.10
   4   3   1   29.20    3.90
  -4  -3  -1   38.40   15.20
   3   3   1   19.80    6.50
  -3  -3  -1   12.70    6.50
  -3  -3  -1   14.90    2.10
   2   3   1   55.99    2.20
   2   3   1   50.09    7.90
  -2  -3  -1   58.19    4.90
  -2  -3  -1   56.39    2.30
  -2  -3  -1   60.19    8.70
  -2  -3  -1   62.99    2.90
   1   3   1 4626.04  123.59
   1   3   1 4513.65  115.99
  -1  -3  -1 4546.15  122.19
  -1  -3  -1 4737.53  119.79
   0   3   1 2137.29   58.49
   0  -3  -1 2110.79   56.19
   0  -3  -1 2096.99   53.29
   0  -3  -1 2153.48   58.39
  -1   3   1  981.70   31.40
   1  -3  -1 1021.40   31.90
   1  -3  -1 1050.69   26.80
   1  -3  -1  979.90   26.30
   1  -3  -1  989.70   28.50
  -2   3   1   15.80    3.50
   2  -3  -1   16.20    1.70
   2  -3  -1   13.60    1.80
   2  -3  -1   16.60    4.50
   2  -3  -1   24.30    5.30
  -3   3   1   33.10    8.30
  -3   3   1   37.00    2.70
   3  -3  -1   39.40    3.50
   3  -3  -1   36.90    8.80
   3  -3  -1   19.50    6.80
  -4   3   1   28.90   19.60
  -4   3   1   93.29   20.70
   5   4   1   56.69    4.90
   4   4   1   26.90   19.80
   4   4   1   23.50    3.60
  -4  -4  -1   18.10   17.10
   3   4   1    1.80    6.10
  -3  -4  -1    2.50    1.50
  -3  -4  -1   -8.60    6.20
   2   4   1   98.69   16.90
   2   4   1   92.39    3.00
   2   4   1   88.29    3.30
  -2  -4  -1   92.39    4.10
  -2  -4  -1   94.99    9.70
  -2  -4  -1  107.59    7.30
   1   4   1    9.40    1.10
   1   4   1    7.80    3.60
  -1  -4  -1    8.40    1.40
  -1  -4  -1    7.00    2.80
  -1  -4  -1    9.10    2.80
   0   4   1    9.50    1.20
   0   4   1    9.20    3.50
   0  -4  -1    8.40    1.90
   0  -4  -1    5.60    2.50
   0  -4  -1    9.20    1.40
   0  -4  -1    7.10    0.50
  -1   4   1 1688.23   44.60
  -1   4   1 1781.42   48.10
  -1   4   1 1811.52   52.89
   1  -4  -1 1745.53   47.00
   1  -4  -1 1810.62   46.10
   1  -4  -1 1883.41   53.39
   1  -4  -1 1727.73   46.40
  -2   4   1  304.07   16.90
  -2   4   1  284.47   13.40
   2  -4  -1  282.07   15.60
   2  -4  -1  294.07    9.20
   2  -4  -1  285.57    9.90
  -3   4   1   22.60    2.50
  -3   4   1   20.70    8.90
  -3   4   1   19.20    7.70
   3  -4  -1   16.20    8.10
   3  -4  -1   20.80    3.10
  -4   4   1   69.09   20.10
   4  -4  -1   40.40    6.40
   5   5   1   48.90    4.60
   4   5   1    5.00    2.80
   4   5   1   12.00    2.80
   3   5   1   11.40    2.60
   3   5   1   17.40    9.00
  -3  -5  -1    9.90    8.40
  -3  -5  -1   13.00    2.50
   2   5   1  130.49   13.10
  -2  -5  -1  136.49   12.40
  -2  -5  -1  134.29   10.10
  -2  -5  -1  139.29    5.60
   1   5   1    6.10    4.10
   1   5   1    3.90    1.00
  -1  -5  -1    3.40    1.20
  -1  -5  -1    3.50    3.00
  -1  -5  -1    6.60    3.20
   0   5   1   94.79    3.90
   0   5   1   96.49    8.20
   0  -5  -1   96.19    8.30
   0  -5  -1   96.89    5.70
   0  -5  -1   93.89    4.10
  -1   5   1  275.87   14.90
   1  -5  -1  270.57    9.00
   1  -5  -1  262.27    9.30
   1  -5  -1  265.27   14.70
  -2   5   1 2580.14   63.69
  -2   5   1 2540.85   68.09
  -2   5   1 2478.55   76.59
   2  -5  -1 2517.95   66.09
   2  -5  -1 2460.25   75.69
   2  -5  -1 2461.55   65.09
  -3   5   1  100.99   20.20
  -3   5   1   71.99    4.50
   3  -5  -1   78.49    8.20
   3  -5  -1   73.39    5.40
   3  -5  -1   84.49   13.40
   4  -5  -1    3.30    4.00
   5   6   1   30.70    3.50
   4   6   1   34.00    4.00
   4   6   1   29.50    4.00
   3   6   1   35.90    4.00
   3   6   1   47.40   15.00
  -3  -6  -1   36.10   11.80
  -3  -6  -1   46.70    4.30
   2   6   1   57.89   12.00
  -2  -6  -1   66.09   11.10
  -2  -6  -1   67.09    4.00
  -2  -6  -1   60.89    8.90
   1   6   1    8.70    1.50
  -1  -6  -1   11.00    3.90
  -1  -6  -1    7.40    1.10
  -1  -6  -1    7.60    1.70
  -1  -6  -1    8.90    4.10
   0   6   1   17.40    5.40
   0   6   1   15.80    1.80
   0  -6  -1   17.30    5.50
   0  -6  -1   17.80    3.30
   0  -6  -1   18.20    2.20
  -1   6   1  359.66   18.80
   1  -6  -1  354.26   11.20
   1  -6  -1  337.37   18.70
   1  -6  -1  343.37   11.50
  -2   6   1   14.90    6.80
   2  -6  -1    5.50    1.70
   2  -6  -1    3.90    1.60
   2  -6  -1    5.10    6.50
  -3   6   1    2.00    2.10
  -3   6   1  -15.30   10.20
   3  -6  -1   -2.50    3.10
   3  -6  -1    3.20    4.70
   3  -6  -1   -3.90    1.70
   3  -6  -1   -7.70   13.80
   4  -6  -1    0.10    3.70
   5   7   1    1.90    1.70
   4   7   1   60.19    5.30
   4   7   1   76.09    6.20
   3   7   1   48.00    4.60
   3   7   1   77.49   19.90
  -3  -7  -1   36.00   14.90
   2   7   1    7.10    7.80
  -2  -7  -1    3.00    1.80
  -2  -7  -1   -7.90    8.10
  -2  -7  -1    3.50    1.60
  -2  -7  -1   -9.40    7.50
   1   7   1    4.70    5.20
  -1  -7  -1    0.20    5.20
  -1  -7  -1   -1.50    1.00
  -1  -7  -1    1.20    4.80
  -1  -7  -1   -1.80    0.60
   0   7   1    4.20    5.00
   0   7   1    4.30    1.30
   0  -7  -1    6.10    1.60
   0  -7  -1    4.80    4.30
  -1   7   1   14.80    2.40
  -1   7   1   12.00    5.90
   1  -7  -1    4.00    4.80
   1  -7  -1   14.30    2.40
  -2   7   1   92.39    5.50
  -2   7   1   68.09   10.60
   2  -7  -1   85.59    5.10
   2  -7  -1   84.19   12.80
  -3   7   1   12.80   15.40
   3  -7  -1   -4.00    4.20
   3  -7  -1    1.40    3.50
   3  -7  -1    5.00   18.10
   4  -7  -1   -2.30    3.40
   5   8   1   13.80    2.30
   4   8   1    5.30    2.40
   4   8   1    3.20    2.00
   3   8   1   10.00    2.80
   2   8   1   18.80   10.20
   2   8   1   12.60    3.10
  -2  -8  -1   -0.30   19.10
  -2  -8  -1    4.90   12.10
  -2  -8  -1   19.60    4.60
   1   8   1   83.19   12.50
  -1  -8  -1   96.09    5.50
  -1  -8  -1   89.99   12.10
   0   8   1   21.20    2.60
   0   8   1   36.50    9.20
   0  -8  -1   21.40    7.50
   0  -8  -1   26.80    3.10
  -1   8   1   11.60    2.30
  -1   8   1   14.40    8.10
   1  -8  -1    7.80    6.20
   1  -8  -1    9.50    2.50
  -2   8   1   52.49   12.10
  -2   8   1   91.79    5.90
   2  -8  -1   77.29    5.50
   2  -8  -1   78.89    8.50
   2  -8  -1   63.59   13.10
   2  -8  -1   81.79    7.60
   3  -8  -1  406.36   18.00
   4  -8  -1    0.30    3.90
   5  -8  -1   12.90    7.30
   5   9   1   10.60    1.90
   4   9   1    5.50    2.20
   4   9   1   10.60    2.40
   3   9   1    2.00    2.20
   2   9   1   25.80   13.80
   2   9   1   17.90    5.80
   2   9   1   18.80    3.50
   1   9   1    6.10    7.70
   1   9   1   12.50    3.20
  -1  -9  -1    7.60    2.50
  -1  -9  -1   11.80    9.60
   0   9   1   20.70    9.40
   0   9   1   13.90    2.60
   0  -9  -1   21.00    3.10
   0  -9  -1   16.70    4.80
   0  -9  -1   29.60   10.60
  -1   9   1   33.90    4.20
  -1   9   1   26.40   12.60
   1  -9  -1   33.10    6.30
   1  -9  -1   23.20    8.80
   1  -9  -1   34.30    4.50
   1  -9  -1   26.50    4.60
  -2   9   1    2.60   15.30
   2  -9  -1    8.30    3.40
   2  -9  -1    6.40   15.10
   2  -9  -1    5.60    4.80
   3  -9  -1   11.90    4.70
   3  -9  -1   18.10    6.40
   4  -9  -1    2.00    4.10
   4  10   1    5.10    2.00
   4  10   1    3.80    2.20
   3  10   1    3.50    2.10
   2  10   1   59.29    7.40
   2  10   1   73.69    5.80
   1  10   1    3.60    2.60
   1  10   1   19.70   15.60
  -1 -10  -1    0.80   15.60
  -1 -10  -1    4.30    2.50
   0  10   1   12.30    3.30
   0  10   1   19.80   14.30
   0 -10  -1   15.10    4.40
   0 -10  -1   25.00   12.00
   0 -10  -1   18.80    4.40
  -1  10   1   28.10   24.10
   1 -10  -1   14.70    4.10
   1 -10  -1    8.40   10.90
   1 -10  -1   13.50    4.70
   2 -10  -1    4.50    5.40
   2 -10  -1    1.80    3.40
   3 -10  -1    3.10    5.20
   4 -10  -1    6.50    4.70
   4  11   1   15.50    2.00
   4  11   1   15.20    2.40
   3  11   1   -0.70    1.70
   2  11   1   87.39    6.10
   1  11   1   17.20    3.40
  -1 -11  -1   13.40    3.60
   0 -11  -1   97.79    8.30
   0 -11  -1  115.49    9.10
   1 -11  -1   55.99    7.90
   1 -11  -1   59.89    7.30
   2 -11  -1   -3.40    3.00
   2 -11  -1    0.30    5.20
   3 -11  -1   -4.60    3.90
   3 -11  -1    1.30    3.70
   4 -11  -1   18.80    5.40
   3  12   1    5.70    2.10
   2  12   1    6.60    3.60
   2  12   1    5.40    2.40
   1  12   1    5.50    3.00
   0 -12  -1    0.10    2.80
   1 -12  -1  304.07   18.60
   1 -12  -1  295.67   15.30
   2 -12  -1    2.80    3.50
   2 -12  -1   -6.90    4.00
   3 -12  -1   -5.90    3.00
   3 -12  -1    6.60    3.90
   4 -12  -1   12.70    4.90
   3  13   1   12.50    2.10
   3  13   1   15.80    2.50
   2  13   1   16.10    2.90
   1  13   1    6.60    5.40
   0 -13  -1   32.40    5.20
   1 -13  -1  196.68   10.20
   1 -13  -1  186.28   11.30
   2 -13  -1    8.70    4.10
   3 -13  -1   13.90    4.50
   1  14   1    3.00    3.90
   0  14   1  142.19   10.70
  -1  14   1   37.70    6.20
   1 -14  -1   15.00    6.20
  -2  14   1    9.20    4.20
   2 -14  -1   11.90    4.20
   0  15   1    4.00    3.50
  -1  15   1   20.70    3.90
  -1  15  -2    7.70    2.90
   0  15  -2  236.98   12.30
   1  15  -2   -3.00    2.90
   2 -14   2   24.30    5.50
  -2  14  -2   13.90    3.80
   1 -14   2  -10.40    5.20
  -1  14  -2   13.30    4.70
   0  14  -2    3.30    4.80
   1  14  -2   -3.40    3.40
   3 -13   2   28.70    7.40
   2 -13   2   10.00    4.60
  -2  13  -2    4.50    4.30
   1 -13   2   -7.00    2.70
   1 -13   2    0.60    3.60
  -1  13  -2   10.90    5.10
   0  13  -2   11.60    5.90
   1  13  -2   14.90    5.50
   2  13  -2    1.30    3.30
   3  13  -2   25.20    2.50
   3 -12   2    8.60    4.60
  -3  12  -2   -5.50    2.80
   2 -12   2    3.50    4.10
   1 -12   2    6.70    4.20
   1 -12   2    6.70    3.80
   0 -12   2   10.50    3.70
   1  12  -2    8.00   10.00
   2  12  -2   27.70    3.50
   2  12  -2   26.80    4.90
   3  12  -2    3.60    1.80
   3  12  -2    2.50    1.90
   4 -11   2   37.40    6.90
   3 -11   2   10.20    4.70
   3 -11   2    2.00    3.90
   2 -11   2    5.90    4.70
   2 -11   2    9.70    3.90
   1 -11   2   23.70    5.50
   1 -11   2   18.50    4.70
   0 -11   2    0.00    2.60
   0 -11   2   -2.40    3.50
   1  11  -2  123.09   12.80
   2  11  -2   28.90    3.90
   2  11  -2   22.90    5.50
   3  11  -2   12.00    2.70
   4  11  -2    8.90    1.90
   4  11  -2    7.30    1.90
   4 -10   2   82.39    9.70
   3 -10   2   -1.30    3.60
   3 -10   2   11.50    4.70
   2 -10   2   10.20    4.60
   2 -10   2   11.70    5.10
   1 -10   2   -6.40   10.70
   1 -10   2    6.60    3.90
   1 -10   2    6.00    3.50
  -1  10  -2    6.30   15.80
   0 -10   2   12.80    4.20
   0 -10   2   23.90   11.60
   0 -10   2    9.10    3.30
   0  10  -2   -4.70   11.00
   0  10  -2    2.50    2.90
  -1 -10   2  108.59    8.00
  -1 -10   2   77.09   17.50
   1  10  -2   96.49    6.80
   2  10  -2   26.00    5.60
   2  10  -2   27.10    3.90
   3  10  -2   -2.50    2.00
   4  10  -2   69.39    4.10
   4  10  -2   64.79    4.60
   4  -9   2   15.40    5.60
   3  -9   2   42.90    6.10
   3  -9   2   29.60    5.90
   2  -9   2    5.90   18.80
   2  -9   2    7.70    5.10
   2  -9   2   14.10    4.80
  -2   9  -2   -1.00   12.40
   1  -9   2   -0.40    2.70
   1  -9   2    4.50    9.50
   1  -9   2   -0.70    3.40
  -1   9  -2    3.60    2.00
  -1   9  -2    4.40    9.10
   0  -9   2  105.19    6.20
   0  -9   2  103.69    9.00
   0  -9   2   70.79   11.80
   0   9  -2  101.79    5.60
   0   9  -2  117.09   16.30
  -1  -9   2    0.20    1.90
  -1  -9   2   -8.10    8.60
   1   9  -2   11.20    9.20
   1   9  -2    0.80    2.70
  -2  -9   2   28.70   16.10
   2   9  -2   16.80   15.10
   2   9  -2   32.70    4.30
   2   9  -2   30.80    5.70
   3   9  -2  395.56   14.60
   4   9  -2   -1.10    1.80
   4   9  -2   -2.80    1.60
   5   9  -2   -0.60    1.20
   5  -8   2   22.00    5.60
   4  -8   2    8.40    5.30
   3  -8   2   83.29    8.50
   2  -8   2    5.80    2.70
   2  -8   2    3.50    2.90
   2  -8   2   11.90   11.30
   2  -8   2    6.10    2.80
  -2   8  -2   18.60   11.10
   1  -8   2   85.99   13.20
   1  -8   2   94.49    5.40
   1  -8   2   92.89    5.60
  -1   8  -2   92.59    5.40
  -1   8  -2   83.79   13.00
   0  -8   2   57.19   10.30
   0  -8   2   68.09    4.50
   0   8  -2   58.69   10.50
   0   8  -2   63.59    4.00
  -1  -8   2   -5.10    5.60
  -1  -8   2    1.90    1.60
   1   8  -2    0.60    5.40
   1   8  -2    1.30    1.20
  -2  -8   2    1.90    2.10
  -2  -8   2    9.20   11.90
  -2  -8   2   -2.20   12.30
   2   8  -2    3.10    4.10
   2   8  -2    0.00    2.00
   2   8  -2    8.80    9.90
   3   8  -2    1.80    2.40
   4   8  -2   -1.00    2.10
   4   8  -2    1.00    1.90
   5   8  -2    1.10    1.60
   4  -7   2    1.60    4.60
   3  -7   2   -2.00    3.30
   3  -7   2  -10.60    6.80
   3  -7   2   -6.00   22.90
   2  -7   2    5.40    3.30
   2  -7   2    8.10    2.40
   2  -7   2   -2.60    7.10
  -2   7  -2   15.90    7.70
   1  -7   2   38.90    8.60
   1  -7   2   47.80    3.80
   1  -7   2   45.80    3.50
  -1   7  -2   38.60    8.30
   0  -7   2   18.20    5.70
   0  -7   2   17.80    2.30
   0   7  -2   35.00    8.10
   0   7  -2   23.40    2.50
  -1  -7   2   93.79   10.60
   1   7  -2   81.19   11.60
  -2  -7   2   12.90    7.70
  -2  -7   2    9.50    8.50
  -2  -7   2    3.80    2.00
   2   7  -2   13.10   10.40
  -3  -7   2   23.90   17.00
   3   7  -2   55.29    5.20
   3   7  -2   53.89   19.60
   4   7  -2    1.00    1.90
   4   7  -2    0.70    2.10
   5   7  -2    2.30    1.80
   4  -6   2    9.40    5.10
   3  -6   2  118.49    9.00
   3  -6   2  113.49    7.20
   3  -6   2  147.59   20.70
  -3   6  -2  119.09   18.60
   2  -6   2    1.30    1.50
   2  -6   2   -1.80    6.20
   2  -6   2    1.90    1.40
  -2   6  -2    3.00    4.90
   1  -6   2  147.59   12.20
   1  -6   2  140.49    6.20
   1  -6   2  142.89    5.70
  -1   6  -2  141.39   12.30
   0  -6   2    9.90    3.60
   0  -6   2    8.00    1.80
   0  -6   2   10.40    1.70
   0   6  -2    9.90    4.60
  -1  -6   2   15.00    1.90
  -1  -6   2   19.90    5.20
  -1  -6   2   20.40    5.40
   1   6  -2   16.20    1.50
   1   6  -2   14.10    4.90
  -2  -6   2 1307.37   49.60
  -2  -6   2 1403.86   49.50
   2   6  -2 1506.35   54.09
  -3  -6   2   82.99    5.40
  -3  -6   2   64.49   14.60
   3   6  -2   78.69   16.40
   3   6  -2   72.09    5.40
   4   6  -2   14.20    3.00
   4   6  -2   17.20    3.40
   5   6  -2    2.40    2.00
   4  -5   2   44.10    6.80
   3  -5   2   57.09    5.00
   3  -5   2   53.39    6.70
  -3   5  -2   68.79   13.30
   2  -5   2    4.40    7.00
   2  -5   2    5.70    1.70
  -2   5  -2   10.40    5.50
  -2   5  -2    5.50    0.90
   1  -5   2  165.78    5.90
   1  -5   2  158.28   11.40
   1  -5   2  172.08    6.40
  -1   5  -2  160.18   11.60
   0  -5   2   85.79    3.80
   0  -5   2   81.19    3.80
   0  -5   2   93.89    8.10
   0   5  -2   75.79    7.60
  -1  -5   2    5.20    2.90
  -1  -5   2   10.30    3.80
  -1  -5   2    8.10    1.40
   1   5  -2    7.10    1.00
   1   5  -2    9.70    3.30
  -2  -5   2  353.46   16.90
  -2  -5   2  339.47   19.40
  -2  -5   2  356.26   11.20
   2   5  -2  315.97   20.40
  -3  -5   2    8.30    8.00
  -3  -5   2    2.50    1.90
   3   5  -2    3.10    8.30
   3   5  -2    2.10    2.10
   4   5  -2   28.40    3.50
   4   5  -2   24.70    3.70
   5   5  -2   18.20    3.20
  -4   4  -2   33.20   20.50
   3  -4   2    0.60    1.50
   3  -4   2   -6.20    8.10
  -3   4  -2    2.90    6.80
  -3   4  -2    2.90    8.20
  -3   4  -2   -0.40    1.10
   2  -4   2   42.40    7.10
   2  -4   2   44.60    2.40
   2  -4   2   35.90    3.00
  -2   4  -2   45.20    5.40
  -2   4  -2   39.00    2.10
   1  -4   2   18.50    4.40
   1  -4   2   17.70    1.70
   1  -4   2   17.60    2.00
  -1   4  -2   16.30    0.80
  -1   4  -2   14.80    4.10
   0  -4   2  163.18    5.50
   0  -4   2  163.38    4.40
   0  -4   2  163.18    5.90
   0  -4   2  167.38    5.50
   0  -4   2  168.18    6.20
   0  -4   2  160.38    9.40
   0   4  -2  165.78   10.10
  -1  -4   2  470.05   17.90
  -1  -4   2  464.45   17.70
  -1  -4   2  457.85   13.00
   1   4  -2  441.36   19.70
   1   4  -2  445.06   12.10
   1   4  -2  455.05   12.10
  -2  -4   2  447.56   18.00
  -2  -4   2  442.46   21.70
  -2  -4   2  464.65   13.60
   2   4  -2  471.75   24.50
  -3  -4   2    6.00    1.80
  -3  -4   2    5.00    6.80
   3   4  -2    4.00    7.00
  -4  -4   2   57.19   16.10
   4   4  -2   81.79    6.10
   4   4  -2   80.09    5.50
   4   4  -2  100.29   22.10
   5   4  -2   34.30    4.00
   4  -3   2   73.69    9.00
  -4   3  -2   75.89   18.20
   3  -3   2   48.30   10.10
   3  -3   2   45.40    5.90
  -3   3  -2   54.79    9.40
   2  -3   2   88.29    3.30
   2  -3   2   90.39    9.60
   2  -3   2   87.09    7.40
   2  -3   2   88.19    4.30
  -2   3  -2   95.79    8.80
  -2   3  -2   85.19    9.10
   1  -3   2  275.77   12.00
   1  -3   2  270.37    7.60
   1  -3   2  257.67    8.10
  -1   3  -2  254.97    8.40
  -1   3  -2  255.77    8.70
  -1   3  -2  258.57   12.70
  -1   3  -2  258.67    7.10
   0  -3   2  567.54   18.80
   0  -3   2  543.15   14.80
   0  -3   2  554.74   14.10
   0  -3   2  551.04   15.70
   0  -3   2  548.05   14.80
   0  -3   2  522.95   15.50
   0   3  -2  574.64   14.90
  -1  -3   2 2207.88   55.59
  -1  -3   2 2181.68   59.59
  -1  -3   2 2189.68   60.99
   1   3  -2 2205.18   62.69
   1   3  -2 2065.89   54.59
   1   3  -2 2185.78   54.59
  -2  -3   2    5.50    1.30
  -2  -3   2    2.00    4.60
  -2  -3   2    2.60    3.40
   2   3  -2    9.60    4.00
  -3  -3   2   23.00    7.20
  -3  -3   2   22.30    2.70
   3   3  -2   12.50    6.80
  -4  -3   2   -0.10   11.70
   4   3  -2   -2.50    2.90
   4   3  -2    0.00    2.30
   4   3  -2    1.90   13.50
   5   3  -2    1.50    2.10
   4  -2   2   30.60   10.80
  -4   2  -2   65.09   16.50
   3  -2   2  154.98    6.70
  -3   2  -2  153.68   13.60
   2  -2   2   59.59    8.90
   2  -2   2   61.29    5.60
   2  -2   2   55.69    3.10
  -2   2  -2   52.79    2.10
  -2   2  -2   52.39    2.30
  -2   2  -2   53.09    6.20
   1  -2   2 2279.07   62.89
   1  -2   2 2229.08   56.79
   1  -2   2 2236.68   60.69
  -1   2  -2 2231.78   56.79
  -1   2  -2 2255.57   59.49
   0  -2   2   11.90    1.00
   0  -2   2    9.00    2.00
   0  -2   2   11.00    1.00
   0  -2   2   12.70    1.60
   0   2  -2   13.90    1.60
   0   2  -2   12.80    2.70
   0   2  -2   11.20    1.00
   0   2  -2   12.40    1.00
  -1  -2   2 9932.51  249.58
   1   2  -2 9760.52  251.67
   1   2  -2 9742.93  252.17
  -2  -2   2  526.95   22.40
  -2  -2   2  506.75   14.50
  -2  -2   2  510.85   17.80
   2   2  -2  525.55   22.60
  -3  -2   2   99.99   14.00
  -3  -2   2  111.39    4.80
   3   2  -2  111.59   12.80
  -4  -2   2   14.30   11.70
   4   2  -2    6.80    2.60
   4   2  -2   -0.40   11.80
   5   2  -2   -0.30    2.10
   4  -1   2   18.70   10.00
  -4   1  -2   30.10   13.70
   3  -1   2  474.35   25.40
   3  -1   2  472.85   14.60
  -3   1  -2  486.65   24.50
   2  -1   2  113.19    9.70
   2  -1   2   94.79    4.00
   2  -1   2   94.79    5.60
  -2   1  -2   93.99    3.10
  -2   1  -2   99.19    8.20
  -2   1  -2  100.29    3.10
   1  -1   2  988.70   28.20
   1  -1   2 1041.70   26.60
   1  -1   2 1046.10   31.30
   1  -1   2 1013.60   25.80
  -1   1  -2 1025.00   25.90
  -1   1  -2 1014.40   29.60
   0  -1   2 1392.76   36.90
   0  -1   2 1375.26   36.30
   0  -1   2 1360.06   37.20
   0   1  -2 1378.36   37.10
   0   1  -2 1404.76   36.20
  -1  -1   2   93.39    4.90
  -1  -1   2   91.09    3.20
   1   1  -2   99.29    6.20
   1   1  -2   93.99    3.20
   1   1  -2   90.89    6.20
  -2  -1   2    7.00    0.80
  -2  -1   2    5.60    1.00
  -2  -1   2    7.90    2.70
  -2  -1   2    6.60    2.60
   2   1  -2    7.10    4.00
   2   1  -2    6.50    0.70
  -3  -1   2   70.39    3.60
  -3  -1   2   72.89    7.70
  -3  -1   2   75.29   11.70
   3   1  -2   64.79   11.50
  -4  -1   2   63.29   16.20
   4   1  -2   75.59   17.00
   4   1  -2   68.89    5.50
   5   1  -2    1.00    2.10
   4   0   2   26.00   11.40
  -4   0  -2   28.10   14.00
   3   0   2    0.90    1.00
   3   0   2    2.30    5.50
  -3   0  -2   -0.50    4.90
   2   0   2    2.60    2.60
   2   0   2    4.50    1.00
  -2   0  -2    5.30    0.70
  -2   0  -2    2.50    3.20
  -2   0  -2    4.40    0.90
   1   0   2   -0.50    0.50
   1   0   2    0.40    1.60
  -1   0  -2    0.40    0.50
  -1   0  -2   -0.10    0.30
  -1   0  -2   -0.10    1.40
  -1   0  -2   -0.60    0.20
   0   0   2    3.30    0.40
   0   0   2    4.30    0.40
   0   0   2    3.60    0.90
   0   0   2    3.20    0.30
   0   0   2    3.70    1.10
   0   0  -2    4.20    0.60
   0   0  -2    2.70    0.30
   0   0  -2    2.50    0.30
   0   0  -2    4.10    0.70
   0   0  -2    3.30    0.40
   0   0  -2    4.00    0.90
   0   0  -2    2.60    0.80
  -1   0   2    0.10    0.40
  -1   0   2    0.20    0.40
  -1   0   2   -0.20    0.50
  -1   0   2    0.50    1.30
   1   0  -2    0.00    0.40
   1   0  -2    0.60    1.60
   1   0  -2   -0.60    1.50
  -2   0   2   94.69    3.60
  -2   0   2   95.19    6.30
   2   0  -2  101.89    8.50
   2   0  -2  104.39    8.90
   2   0  -2   90.99    3.40
  -3   0   2    0.00    0.90
  -3   0   2   -1.10    4.60
  -3   0   2   -7.80    5.40
   3   0  -2   -1.40    0.80
   3   0  -2   -1.50    4.60
  -4   0   2   46.80   13.10
   4   0  -2   71.39   16.10
   4   0  -2   65.89    5.40
   5   0  -2   -0.20    2.30
   5   1   2    5.10    2.50
   4   1   2   12.80    3.20
   4   1   2   15.20   12.50
  -4  -1  -2   18.10   12.70
   3   1   2  474.15   26.40
  -3  -1  -2  468.95   13.10
  -3  -1  -2  498.55   26.00
   2   1   2   91.29    8.60
   2   1   2  100.99    3.70
  -2  -1  -2   94.59    8.40
  -2  -1  -2   95.09    3.40
   1   1   2 1000.10   30.80
   1   1   2  987.10   25.80
   1   1   2  999.80   25.60
  -1  -1  -2 1013.70   25.60
  -1  -1  -2 1009.00   30.60
  -1  -1  -2 1018.20   25.90
   0   1   2 1404.36   37.20
   0   1   2 1345.17   37.30
   0   1   2 1412.76   36.20
   0  -1  -2 1393.56   36.40
   0  -1  -2 1400.26   37.10
   0  -1  -2 1392.36   37.20
  -1   1   2   92.79    3.30
  -1   1   2   89.69    3.20
   1  -1  -2   93.39    3.30
   1  -1  -2   88.19    5.70
   1  -1  -2  100.09    5.70
   1  -1  -2  100.79    3.30
   1  -1  -2   98.69    5.90
  -2   1   2    8.10    1.20
   2  -1  -2    7.20    1.20
   2  -1  -2    5.40    2.60
   2  -1  -2    8.10    3.40
   2  -1  -2    4.30    3.00
  -3   1   2   69.39    3.40
  -3   1   2   68.29   10.50
  -3   1   2   80.29    8.60
   3  -1  -2   57.09   10.00
   3  -1  -2   69.79    3.70
  -4   1   2   46.60   14.40
   4  -1  -2   55.29   14.00
   4  -1  -2   63.59    5.60
   5   2   2    1.00    2.20
   4   2   2   58.99    5.20
   4   2   2   50.99   17.00
  -4  -2  -2   48.20   14.80
   3   2   2  141.99   14.60
  -3  -2  -2  150.88    5.40
  -3  -2  -2  173.98   15.50
   2   2   2   51.69    2.30
   2   2   2   63.79    9.90
  -2  -2  -2   41.90    6.20
  -2  -2  -2   53.49    2.40
   1   2   2 2152.68   56.89
   1   2   2 2224.58   62.59
   1   2   2 2241.98   58.49
  -1  -2  -2 2232.88   56.89
  -1  -2  -2 2337.67   58.59
  -1  -2  -2 2247.38   62.39
   0   2   2   11.90    1.10
   0   2   2   14.40    2.40
   0   2   2   11.60    0.70
   0   2   2   11.50    1.00
   0   2   2    9.40    0.90
   0  -2  -2   15.60    2.70
   0  -2  -2   10.20    1.00
   0  -2  -2   13.60    2.20
   0  -2  -2   10.50    0.70
   1  -2  -2 9481.25  248.68
   1  -2  -2 9827.12  249.88
   1  -2  -2 9999.00  249.68
   2  -2  -2  487.65   21.00
   2  -2  -2  508.65   14.10
   2  -2  -2  494.75   19.20
   2  -2  -2  513.55   20.70
   2  -2  -2  501.85   14.50
  -3   2   2  113.99   12.20
  -3   2   2  116.99   11.10
  -3   2   2  116.89    4.80
   3  -2  -2  121.49   13.20
   3  -2  -2  118.29    5.40
  -4   2   2    1.10   12.80
   4  -2  -2  -16.00   11.60
   5   3   2   -1.20    2.10
   4   3   2  108.39   21.10
   4   3   2   81.89    5.90
  -4  -3  -2   58.69   15.30
   3   3   2   52.49   10.80
  -3  -3  -2   47.00    3.00
  -3  -3  -2   31.70    7.20
   2   3   2   90.79    3.30
   2   3   2   87.29    9.20
  -2  -3  -2   90.29    3.70
  -2  -3  -2   84.99    9.10
   1   3   2  260.17   12.70
   1   3   2  266.77    7.50
  -1  -3  -2  256.57   12.40
  -1  -3  -2  255.97    7.70
  -1  -3  -2  257.77   10.30
   0   3   2  589.24   19.20
   0   3   2  579.94   15.50
   0  -3  -2  568.24   14.70
   0  -3  -2  564.94   15.50
   0  -3  -2  582.54   19.50
   0  -3  -2  562.44   17.90
  -1   3   2 2138.49   60.99
   1  -3  -2 2230.08   61.79
   1  -3  -2 2255.77   56.39
   1  -3  -2 2168.78   56.09
   1  -3  -2 2152.58   58.99
   2  -3  -2    5.70    1.30
   2  -3  -2    4.90    3.30
   2  -3  -2    7.60    4.10
   2  -3  -2    3.90    1.20
   2  -3  -2    9.10    3.90
  -3   3   2   24.90    2.50
  -3   3   2   25.10    7.30
   3  -3  -2   21.70    3.00
   3  -3  -2   27.80    8.40
  -4   3   2    9.40   16.10
  -4   3   2   20.30   16.60
   5   4   2   -0.50    2.10
   4   4   2    0.40    3.30
   3   4   2   -2.50    6.10
  -3  -4  -2   -1.50    1.40
  -3  -4  -2   -1.40    6.40
   2   4   2   38.00    1.90
   2   4   2   56.59   10.40
  -2  -4  -2   38.20    5.10
  -2  -4  -2   35.60    7.70
  -2  -4  -2   47.50    4.60
   1   4   2   16.70    4.00
   1   4   2   17.20    1.60
  -1  -4  -2   17.00    1.70
  -1  -4  -2   23.00    4.60
  -1  -4  -2   16.10    4.10
   0   4   2  174.18    9.50
   0   4   2  162.88    5.50
   0  -4  -2  164.38    7.70
   0  -4  -2  169.78    9.80
   0  -4  -2  165.98    5.60
   0  -4  -2  165.08    4.50
  -1   4   2  463.35   18.50
  -1   4   2  450.45   11.70
   1  -4  -2  449.46   14.90
   1  -4  -2  470.15   19.20
   1  -4  -2  430.76   13.30
   1  -4  -2  457.85   13.00
  -2   4   2  465.95   18.50
  -2   4   2  467.45   21.40
   2  -4  -2  459.15   20.90
   2  -4  -2  444.46   14.10
   2  -4  -2  460.65   13.60
  -3   4   2   21.60    7.40
  -3   4   2    6.80    1.80
  -3   4   2   10.50    8.40
   3  -4  -2   14.30    8.00
   3  -4  -2    8.20    2.30
  -4   4   2   84.19   19.40
   4  -4  -2   65.19    8.10
   5   5   2   73.29    5.10
   4   5   2   44.50    5.00
   3   5   2   52.29    4.60
   3   5   2   46.50   11.10
  -3  -5  -2   41.40   10.50
   2   5   2    0.60    0.60
   2   5   2    4.00    5.40
  -2  -5  -2    3.30    4.80
  -2  -5  -2    3.60    1.30
  -2  -5  -2   14.80    4.80
   1   5   2  169.98   12.10
   1   5   2  161.68    5.50
  -1  -5  -2  158.58    5.20
  -1  -5  -2  158.38    5.90
  -1  -5  -2  166.58   10.80
  -1  -5  -2  160.08   10.10
   0   5   2   72.69    3.50
   0   5   2   86.49    7.60
   0  -5  -2   77.89    5.60
   0  -5  -2   83.39    7.80
   0  -5  -2   76.19    3.60
  -1   5   2    9.80    3.80
   1  -5  -2    9.70    2.50
   1  -5  -2   10.40    4.30
   1  -5  -2    7.70    1.60
   1  -5  -2    8.20    1.50
  -2   5   2  374.16   15.40
  -2   5   2  358.26   20.50
   2  -5  -2  351.26   12.10
   2  -5  -2  357.16   11.40
   2  -5  -2  357.06   19.20
  -3   5   2    3.20    2.10
  -3   5   2    1.10    2.00
  -3   5   2    4.30    8.90
   3  -5  -2   -1.90    3.10
   3  -5  -2  -18.20    9.10
   3  -5  -2    2.40    2.00
   4  -5  -2   28.20    5.40
   5   6   2   -0.30    1.80
   4   6   2   13.30    3.30
   4   6   2   -1.00    2.60
   3   6   2  110.49    6.60
   3   6   2  122.29   18.60
  -3  -6  -2  114.19    6.10
  -3  -6  -2  121.39   17.80
  -3  -6  -2  104.79    6.00
   2   6   2    5.70    6.20
  -2  -6  -2    1.90    1.20
  -2  -6  -2    3.10    1.50
  -2  -6  -2    3.20    6.20
  -2  -6  -2   -1.10    5.20
   1   6   2  116.49   11.80
   1   6   2  128.59    5.10
  -1  -6  -2  138.19   10.60
  -1  -6  -2  129.09   10.30
  -1  -6  -2  137.89    5.60
  -1  -6  -2  138.49    4.60
   0   6   2   13.30    1.90
   0   6   2    5.80    3.80
   0  -6  -2    6.20    4.20
   0  -6  -2    8.40    3.40
   0  -6  -2   11.20    1.80
  -1   6   2   15.40    5.00
  -1   6   2   17.50    2.20
   1  -6  -2   21.30    5.60
   1  -6  -2   16.90    2.30
  -2   6   2 1395.46   39.50
  -2   6   2 1395.06   50.59
   2  -6  -2 1464.45   39.00
   2  -6  -2 1452.65   39.80
   2  -6  -2 1463.05   51.39
  -3   6   2  104.29   17.60
  -3   6   2   70.79    5.50
   3  -6  -2   83.29    7.90
   3  -6  -2   67.69    7.70
   3  -6  -2   64.49   16.00
   4  -6  -2   11.70    4.50
   5   7   2    4.00    1.90
   4   7   2    0.40    1.90
   4   7   2    1.60    3.70
   3   7   2    5.80   13.40
   3   7   2   -0.70    1.80
  -3  -7  -2    1.50   14.20
   2   7   2    0.30    7.60
  -2  -7  -2   11.10    8.40
  -2  -7  -2    9.70    2.40
  -2  -7  -2   -3.20    8.70
  -2  -7  -2   11.20    2.00
   1   7   2   32.30    7.60
   1   7   2   36.00    3.10
  -1  -7  -2   41.00    3.30
  -1  -7  -2   46.60    8.10
  -1  -7  -2   51.39    9.10
   0   7   2   27.70    2.90
   0   7   2   24.10    6.90
   0  -7  -2   20.10    5.20
   0  -7  -2   21.20    2.70
  -1   7   2   89.99    4.80
  -1   7   2   90.99   10.90
   1  -7  -2   95.29    4.90
   1  -7  -2   70.99   10.40
  -2   7   2    4.70    2.00
  -2   7   2   -0.60    6.30
   2  -7  -2    5.10    2.00
   2  -7  -2    5.20    7.50
  -3   7   2   30.10   15.30
   3  -7  -2   61.59    7.80
   3  -7  -2   42.70    6.50
   3  -7  -2   53.69   19.70
   4  -7  -2    1.40    3.80
   5   8   2    8.90    1.90
   4   8   2    0.20    2.30
   4   8   2    0.80    1.90
   3   8   2   67.89    5.50
   2   8   2  -11.10    8.80
   2   8   2    4.80    2.70
  -2  -8  -2    9.80   12.90
  -2  -8  -2    6.70    4.00
   1   8   2   68.99    4.20
   1   8   2   68.29   11.60
  -1  -8  -2   90.69    5.20
  -1  -8  -2   79.79   10.90
   0   8   2   65.59   11.90
   0  -8  -2   67.09    4.40
   0  -8  -2   63.59   10.20
  -1   8   2   -2.30    7.10
  -1   8   2    1.90    1.30
   1  -8  -2    0.50    1.50
   1  -8  -2   -4.30    5.60
  -2   8   2   -0.90    1.50
  -2   8   2   -7.00    8.60
   2  -8  -2    2.40    3.00
   2  -8  -2    1.20    3.50
   2  -8  -2   -1.90    9.40
   2  -8  -2   -1.10    2.10
   3  -8  -2   -1.10    3.40
   3  -8  -2    1.10    5.00
   4  -8  -2    2.60    3.80
   5   9   2    3.30    1.40
   4   9   2   11.70    4.10
   4   9   2    9.50    2.40
   3   9   2   42.10    4.80
   2   9   2   19.20   15.60
   2   9   2    5.20    5.30
   2   9   2   12.90    3.00
   1   9   2    5.90    2.50
   1   9   2    3.50    9.70
  -1  -9  -2   -0.50    1.70
  -1  -9  -2    7.10    9.70
   0   9   2   98.89    5.60
   0   9   2   79.69   12.50
   0  -9  -2   85.79    8.30
   0  -9  -2  103.59    6.10
   0  -9  -2   83.79   14.00
  -1   9   2   -1.20    1.60
  -1   9   2    1.30    9.80
   1  -9  -2    1.90    9.10
   1  -9  -2    0.50    2.50
   1  -9  -2    1.70    2.20
   1  -9  -2   -0.40    3.50
  -2   9   2   14.30   13.80
   2  -9  -2   34.00    6.60
   2  -9  -2   34.80   14.90
   2  -9  -2   25.50    5.10
   3  -9  -2  446.86   19.40
   3  -9  -2  436.86   18.80
   4  -9  -2    2.80    4.00
   4  10   2   42.60    3.60
   4  10   2   44.20    4.00
   3  10   2    2.90    2.10
   2  10   2    9.50    3.10
   2  10   2    2.70    4.30
   1  10   2    6.30    3.20
   1  10   2    2.30   15.30
  -1 -10  -2  -16.20   16.40
  -1 -10  -2   14.60    3.70
   0  10   2   10.10   12.70
   0 -10  -2    8.70    3.60
   0 -10  -2    7.10    4.00
   0 -10  -2   12.40   12.00
  -1  10   2   88.39   23.90
   1 -10  -2  103.49    8.50
   1 -10  -2   68.99   16.20
   1 -10  -2  118.59   10.30
   2 -10  -2   25.10    5.20
   2 -10  -2   30.00    6.50
   3 -10  -2   -1.40    4.90
   3 -10  -2    4.20    5.50
   4 -10  -2   84.09    8.10
   4  11   2   15.10    2.00
   4  11   2   12.80    2.30
   3  11   2    2.40    2.00
   2  11   2    4.30    4.90
   2  11   2   10.30    2.90
   1  11   2   25.80    3.90
  -1 -11  -2   25.00    4.40
   0 -11  -2    0.90    3.10
   0 -11  -2   -0.50    2.90
   1 -11  -2   76.89    7.70
   1 -11  -2   72.59    9.10
   2 -11  -2   31.70    7.30
   2 -11  -2   30.90    6.10
   3 -11  -2   21.30    5.10
   3 -11  -2   19.80    5.70
   4 -11  -2   16.60    5.00
   3  12   2   -0.60    1.60
   2  12   2    3.40    5.30
   2  12   2   -0.70    2.10
   1  12   2   46.00   11.90
   0 -12  -2    8.90    3.60
   1 -12  -2   -3.50    4.50
   1 -12  -2    4.30    4.00
   2 -12  -2   22.50    4.90
   2 -12  -2   23.10    6.10
   3 -12  -2   -5.90    3.10
   3 -12  -2    8.80    4.00
   4 -12  -2   31.30    5.30
   3  13   2   10.00    1.80
   3  13   2   10.80    1.90
   2  13   2    1.40    2.00
   1  13   2    6.00    5.50
   0 -13  -2   -9.10    4.60
   1 -13  -2   15.90    4.30
   1 -13  -2   13.20    5.00
   2 -13  -2    4.80    3.60
  -3  13   2   18.40    4.00
   3 -13  -2   26.00    4.60
   1  14   2    5.90    3.90
   0  14   2   26.20    6.10
  -2  14   2    9.90    4.10
   2 -14  -2    1.80    3.50
   0  15   2  236.08    9.90
  -1  15   2    1.20    3.20
  -1  15  -3   -1.40    2.60
   0  15  -3    1.80    3.00
   1  15  -3    0.40    1.60
   1  15  -3    1.50    3.60
   2 -14   3    6.00    5.20
  -2  14  -3    7.30    2.90
  -1  14  -3    4.00    4.10
   0  14  -3   40.90    6.10
   1  14  -3   11.00    3.90
   2  14  -3   21.80    2.40
   3 -13   3   21.00    7.20
   2 -13   3  106.89    9.10
  -2  13  -3   94.69    8.00
   1 -13   3   38.10    6.30
   0  13  -3    8.00    5.90
   1  13  -3   -2.80    4.60
   2  13  -3   15.30    3.90
   3  13  -3    3.20    1.50
   3 -12   3   16.30    5.50
  -3  12  -3   -6.70    4.60
   2 -12   3   32.10    5.90
   2 -12   3   17.20    4.60
   1 -12   3   -0.70    4.40
   1 -12   3    2.00    3.40
   0  12  -3   15.00    5.90
   2  12  -3   28.10    3.70
   2  12  -3   24.60    4.80
   3  12  -3   -0.80    1.90
   3  12  -3    1.50    1.60
   4 -11   3   38.40    6.80
   3 -11   3    7.20    4.60
   2 -11   3   -5.70    3.70
   2 -11   3    1.60    3.60
   1 -11   3   54.19    6.80
   1 -11   3   49.90    6.80
   0 -11   3   -9.70    7.00
   0 -11   3    6.60    3.00
   1  11  -3    8.10    5.50
   2  11  -3   88.29    9.70
   2  11  -3   97.89    8.50
   3  11  -3   19.10    3.10
   4  11  -3   61.59    4.00
   4 -10   3   22.10    6.80
   3 -10   3   16.20    4.40
   3 -10   3   23.90    5.80
   2 -10   3   54.79    7.20
   2 -10   3   59.49    7.60
   1 -10   3   62.59    7.90
   1 -10   3   68.39    7.40
   1 -10   3   35.00   13.50
  -1  10  -3   49.20   15.60
   0 -10   3    3.10    3.70
   0 -10   3   23.30   12.90
   0 -10   3   12.30    3.30
   0  10  -3   -1.40   14.20
  -1 -10   3   -0.30   12.60
   1  10  -3   12.50    6.00
   1  10  -3    0.70   12.40
   2  10  -3  299.47   14.60
   2  10  -3  303.67   11.90
   3  10  -3   15.10    2.90
   4  10  -3   70.49    4.20
   4  10  -3   69.19    4.70
   4  -9   3   12.80    6.20
   3  -9   3   10.30    4.00
   3  -9   3    8.40    4.40
   2  -9   3   24.90    6.00
   2  -9   3   26.70   18.20
   2  -9   3   22.40    5.30
  -2   9  -3   14.50   12.50
   1  -9   3    5.30    4.20
   1  -9   3   19.70   10.20
   1  -9   3    4.20    3.10
   1  -9   3    6.80    4.80
  -1   9  -3    7.60    2.60
  -1   9  -3   -1.70    9.50
   0  -9   3   27.70    9.60
   0  -9   3   36.90    4.10
   0   9  -3   30.30   11.10
   0   9  -3   31.50    3.60
  -1  -9   3   31.60    4.80
  -1  -9   3   30.50    4.10
  -1  -9   3   41.70   11.70
   1   9  -3   30.60   11.20
   1   9  -3   34.90    4.40
  -2  -9   3  192.68   22.80
   2   9  -3  266.67   10.90
   2   9  -3  264.77   13.20
   2   9  -3  264.37   28.20
   3   9  -3  128.19    7.30
   4   9  -3    0.30    1.80
   4   9  -3   -1.00    1.60
   5   9  -3    0.80    1.40
   5  -8   3   18.00    4.50
   4  -8   3   16.00    6.20
   3  -8   3    9.80    4.30
   3  -8   3    2.90    3.80
   2  -8   3  126.09    9.00
   2  -8   3  118.49    6.90
   2  -8   3  131.89    7.50
   2  -8   3  121.69   10.30
   2  -8   3  114.09   17.10
  -2   8  -3  108.59   18.10
   1  -8   3   52.59    4.20
   1  -8   3   47.40   10.30
   1  -8   3   51.59    4.50
  -1   8  -3   44.80    9.70
   0  -8   3    4.90    5.70
   0  -8   3    3.70    1.70
   0   8  -3    1.10    5.50
   0   8  -3    3.50    1.40
  -1  -8   3    4.50    6.30
  -1  -8   3    6.30    2.30
   1   8  -3    4.70    6.70
  -2  -8   3   -2.90   13.70
  -2  -8   3   42.90   12.30
  -2  -8   3   35.40    4.10
   2   8  -3   34.90    4.30
   2   8  -3   40.80    6.10
   2   8  -3   40.10   12.20
   3   8  -3   72.59    5.80
   4   8  -3    4.60    2.20
   4   8  -3    2.70    2.10
   5   8  -3   26.30    3.00
   5  -7   3   35.60    5.60
   4  -7   3    0.70    4.90
   3  -7   3   33.80   24.80
   3  -7   3   25.90    5.10
  -3   7  -3   14.20   14.10
   2  -7   3   -1.00    1.50
   2  -7   3   -0.10    1.70
   2  -7   3   -0.20    2.90
   2  -7   3    5.10    9.30
  -2   7  -3    4.30    8.60
   1  -7   3   72.89    4.60
   1  -7   3   61.59   10.50
   1  -7   3   69.39    4.20
  -1   7  -3   68.39   10.40
   0  -7   3   43.80    3.20
   0  -7   3   39.70    8.20
   0  -7   3   38.60    3.10
   0   7  -3   34.80    8.00
   0   7  -3   37.80    2.90
  -1  -7   3   10.50    5.20
  -1  -7   3    4.00    5.40
  -1  -7   3   16.40    3.10
   1   7  -3   14.60    5.70
  -2  -7   3   47.90   10.00
  -2  -7   3   34.90   10.50
  -2  -7   3   49.70    4.00
   2   7  -3   46.60   12.30
  -3  -7   3  497.85   33.80
   3   7  -3  513.95   17.50
   3   7  -3  507.25   34.80
   4   7  -3   32.30    4.50
   4   7  -3   27.60    3.60
   5   7  -3    3.10    2.00
   4  -6   3   13.70    5.50
   3  -6   3   -9.90   17.90
   3  -6   3    0.90    3.20
   3  -6   3   -0.20    2.60
  -3   6  -3    5.80   10.40
   2  -6   3    0.80    1.40
   2  -6   3    1.70    1.50
   2  -6   3    9.10    6.50
  -2   6  -3    1.80    5.90
   1  -6   3  199.48    7.20
   1  -6   3  201.78   14.10
   1  -6   3  202.28    7.80
  -1   6  -3  197.48   14.50
   0  -6   3   92.89    4.40
   0  -6   3   83.49    9.30
   0   6  -3   87.99    9.80
  -1  -6   3   47.30    7.10
  -1  -6   3   55.49    3.50
  -1  -6   3   54.49    7.00
   1   6  -3   58.39    9.10
   1   6  -3   54.39    2.50
  -2  -6   3 1049.89   29.90
  -2  -6   3 1053.69   37.90
  -2  -6   3 1069.59   41.00
   2   6  -3 1086.89   44.40
  -3  -6   3  146.09   19.70
   3   6  -3  129.29    7.20
   3   6  -3  127.29   20.20
   4   6  -3   16.50    3.50
   4   6  -3   19.80    3.20
   5   6  -3   10.10    2.60
   4  -5   3    2.20    5.00
   3  -5   3  183.48    8.70
   3  -5   3  171.58   10.20
  -3   5  -3  203.88   19.50
   2  -5   3    2.10    1.20
   2  -5   3    5.90    5.30
   2  -5   3    3.20    1.10
  -2   5  -3    1.80    0.80
  -2   5  -3    0.10    4.90
   1  -5   3  147.29    5.90
   1  -5   3  140.39   10.50
   1  -5   3  148.99    5.50
  -1   5  -3  156.58   11.60
   0  -5   3   55.59    3.00
   0  -5   3   61.99    6.60
   0  -5   3   56.59    3.00
   0   5  -3   63.19    7.20
  -1  -5   3   60.19    3.30
  -1  -5   3   65.69    6.80
  -1  -5   3   63.39    7.90
   1   5  -3   65.59    9.00
   1   5  -3   60.99    2.60
   1   5  -3   57.99    2.50
  -2  -5   3  293.47   10.10
  -2  -5   3  312.97   18.10
  -2  -5   3  290.97   15.70
   2   5  -3  313.17   20.10
  -3  -5   3   74.29   12.30
  -3  -5   3   84.39    5.10
   3   5  -3   93.69   15.90
   3   5  -3   77.79    5.60
   4   5  -3   37.20    4.10
   4   5  -3   40.80    5.00
   5   5  -3   17.20    3.10
   4  -4   3   -4.40    4.60
   3  -4   3    9.20    8.90
   3  -4   3   51.49    4.30
  -3   4  -3   46.80   11.40
  -3   4  -3   42.50    9.80
  -3   4  -3   48.90    3.20
   2  -4   3  283.87    8.60
   2  -4   3  294.57   10.10
   2  -4   3  279.67   15.10
  -2   4  -3  287.87   17.50
  -2   4  -3  287.27    8.50
  -2   4  -3  302.87   12.80
   1  -4   3  222.18    6.80
   1  -4   3  209.98    7.40
   1  -4   3  234.08   12.30
  -1   4  -3  218.98   12.70
  -1   4  -3  212.68    5.90
   0  -4   3   76.49    6.80
   0  -4   3   83.09    3.40
   0  -4   3   76.69    3.90
   0  -4   3   77.49    4.40
   0  -4   3   84.59    3.30
   0  -4   3   80.29    2.50
   0   4  -3   87.19    7.40
  -1  -4   3 1403.76   42.00
  -1  -4   3 1364.66   41.70
  -1  -4   3 1399.46   36.40
   1   4  -3 1383.96   35.20
   1   4  -3 1376.56   44.50
   1   4  -3 1373.06   35.20
  -2  -4   3   48.80    3.10
  -2  -4   3   54.39    6.50
  -2  -4   3   57.49    8.70
   2   4  -3   40.90    7.50
  -3  -4   3    4.50    5.90
  -3  -4   3    8.60    2.00
   3   4  -3    3.70    7.60
  -4  -4   3   17.00   22.50
   4   4  -3    8.90    4.20
   4   4  -3   18.00   19.30
   4   4  -3    5.00    2.40
   5   4  -3   -0.30    2.20
   4  -3   3  103.59   10.90
  -4   3  -3  138.59   22.90
   3  -3   3  142.99    6.60
   3  -3   3  128.89   14.90
  -3   3  -3  138.49    5.70
  -3   3  -3  126.29   14.00
  -3   3  -3  124.89   14.80
   2  -3   3  370.96   19.30
   2  -3   3  375.76   10.30
   2  -3   3  358.96   15.80
   2  -3   3  378.26   11.90
  -2   3  -3  373.46   10.80
  -2   3  -3  394.56   19.70
   1  -3   3   24.40    2.00
   1  -3   3   23.20    1.60
  -1   3  -3   26.40    3.10
  -1   3  -3   31.10    5.40
  -1   3  -3   24.90    2.70
  -1   3  -3   24.80    1.30
   0  -3   3    3.00    0.50
   0  -3   3    2.00    0.80
   0  -3   3    6.10    2.80
   0  -3   3    2.10    0.90
   0  -3   3    2.70    1.50
   0   3  -3    2.60    1.80
   0   3  -3    3.70    2.50
  -1  -3   3 5813.52  152.88
   1   3  -3 5886.81  155.68
   1   3  -3 5926.81  154.28
  -2  -3   3    4.00    3.30
  -2  -3   3   10.90    4.30
  -2  -3   3    9.10    1.50
   2   3  -3    9.90    4.50
  -3  -3   3   45.50   10.30
  -3  -3   3   51.89    3.60
   3   3  -3   39.20   10.30
  -4  -3   3    3.90   12.00
   4   3  -3    1.20    2.60
   4   3  -3    4.10   13.20
   4   3  -3    3.40    2.30
   5   3  -3   -1.20    1.70
   4  -2   3    2.90   18.90
  -4   2  -3   34.60   16.90
   3  -2   3    5.50    1.70
   3  -2   3   -0.30    4.00
  -3   2  -3    6.60    6.30
   2  -2   3   94.29    9.30
   2  -2   3   89.79    6.50
  -2   2  -3   91.19    3.00
  -2   2  -3  104.79    8.10
  -2   2  -3   96.39    2.90
   1  -2   3  234.88    9.90
   1  -2   3  230.28    6.40
   1  -2   3  235.68    7.10
   1  -2   3  230.08   11.40
  -1   2  -3  228.08    6.30
  -1   2  -3  226.28    9.00
  -1   2  -3  230.48    6.50
  -1   2  -3  223.18   11.10
   0  -2   3  947.31   23.50
   0  -2   3  864.31   25.50
   0  -2   3  948.81   23.70
   0  -2   3  947.81   27.10
   0  -2   3  993.10   23.80
   0   2  -3  814.42   24.70
   0   2  -3  928.31   27.60
   0   2  -3  910.31   23.80
  -1  -2   3  220.68    9.70
  -1  -2   3  225.88    6.80
   1   2  -3  235.58   11.20
   1   2  -3  213.58   10.40
  -2  -2   3   31.40    5.20
  -2  -2   3   27.10    2.10
  -2  -2   3   20.90    5.20
   2   2  -3   31.00    6.60
   2   2  -3   37.30    7.50
  -3  -2   3   75.89   10.90
  -3  -2   3   72.19    4.00
  -3  -2   3   95.99   10.70
   3   2  -3   91.99   14.20
  -4  -2   3   27.80   12.60
   4   2  -3   14.00   12.50
   4   2  -3   12.90    3.50
   4   2  -3   18.60    3.60
   5   2  -3   27.80    3.60
   4  -1   3    2.60    9.00
  -4   1  -3    0.40   12.60
   3  -1   3   64.69   11.50
   3  -1   3   80.79    4.50
  -3   1  -3   97.39   13.30
   2  -1   3    4.50    3.60
   2  -1   3    5.90    2.30
   2  -1   3    1.30    0.90
  -2   1  -3    1.50    2.70
   1  -1   3    0.30    0.60
   1  -1   3    0.40    2.00
   1  -1   3    0.60    1.40
  -1   1  -3    0.10    0.50
  -1   1  -3    0.80    1.40
   0  -1   3   72.89    2.30
   0  -1   3   73.09    4.00
   0  -1   3   69.69    2.30
   0  -1   3   69.39    2.30
   0  -1   3   71.29    4.00
   0   1  -3   70.49    3.70
   0   1  -3   72.89    3.90
   0   1  -3   70.49    2.30
   0   1  -3   72.79    2.30
  -1  -1   3  436.26   11.90
  -1  -1   3  435.66   11.10
  -1  -1   3  452.15   14.80
  -1  -1   3  435.66   11.10
   1   1  -3  431.06   15.50
   1   1  -3  427.46   16.00
  -2  -1   3   35.90    2.10
  -2  -1   3   31.80    1.30
  -2  -1   3   30.80    1.30
  -2  -1   3   36.90    4.70
   2   1  -3   29.90    5.60
   2   1  -3   29.50    5.40
  -3  -1   3   98.29    4.50
  -3  -1   3  109.99   10.70
  -3  -1   3   86.79   12.00
   3   1  -3   97.39   14.10
  -4  -1   3    0.30   11.80
   4   1  -3    0.00    2.20
   4   1  -3  -16.80   12.90
   5   1  -3   -1.30    2.00
   4   0   3    3.00   10.60
  -4   0  -3    3.00   12.10
   3   0   3  484.45   14.70
   3   0   3  453.35   26.20
  -3   0  -3  520.25   25.80
   2   0   3   -1.90    2.40
   2   0   3   -0.60    0.70
  -2   0  -3    3.00    2.90
   1   0   3    2.50    0.70
   1   0   3    3.50    2.40
  -1   0  -3    2.40    1.80
   0   0   3    0.10    0.30
   0   0   3   -0.20    0.30
   0   0   3   -0.10    0.30
   0   0   3    0.20    0.80
   0   0  -3    0.90    0.80
   0   0  -3    0.00    0.30
   0   0  -3   -0.80    0.60
   0   0  -3   -0.10    0.50
   0   0  -3    0.00    0.30
   0   0  -3   -0.10    0.30
   0   0  -3    0.50    1.00
  -1   0   3  451.55   14.70
  -1   0   3  449.06   11.70
  -1   0   3  433.76   11.50
  -1   0   3  434.86   11.90
   1   0  -3  436.96   15.10
   1   0  -3  435.76   15.90
  -2   0   3    0.20    0.60
  -2   0   3    0.30    2.20
   2   0  -3    2.50    3.40
   2   0  -3   -1.90    2.40
   2   0  -3    0.30    0.50
  -3   0   3   55.79    8.90
  -3   0   3   69.49    8.10
  -3   0   3   75.69    3.60
  -3   0   3   67.19    3.10
   3   0  -3   74.49   12.30
  -4   0   3    8.40   12.00
   4   0  -3  -18.80   13.20
   4   0  -3   -2.40    2.10
   5   0  -3    9.40    2.60
   4   1   3   18.80   12.80
   4   1   3    6.70    2.90
  -4  -1  -3    0.00   11.60
   3   1   3   77.99    3.90
   3   1   3   80.99   14.00
  -3  -1  -3   77.99   11.90
   2   1   3    2.20    0.90
   2   1   3    3.90    2.70
  -2  -1  -3    1.60    0.60
  -2  -1  -3    3.30    0.70
  -2  -1  -3    3.10    3.00
   1   1   3    0.30    0.40
   1   1   3    0.90    1.70
  -1  -1  -3   -0.20    0.50
  -1  -1  -3    0.10    1.50
  -1  -1  -3    0.70    0.50
   0   1   3   76.39    3.00
   0   1   3   71.99    2.30
   0   1   3   73.19    2.40
   0   1   3   67.49    2.40
   0  -1  -3   76.69    4.30
   0  -1  -3   68.29    2.90
   0  -1  -3   73.79    4.10
   0  -1  -3   74.29    2.50
   0  -1  -3   70.09    2.30
   0  -1  -3   72.49    2.40
  -1   1   3  449.76   12.00
  -1   1   3  439.56   11.80
   1  -1  -3  445.26   15.40
   1  -1  -3  436.46   14.90
   1  -1  -3  425.86   15.80
   1  -1  -3  435.46   12.00
   1  -1  -3  428.36   11.90
  -2   1   3   37.50    4.90
  -2   1   3   33.40    2.10
   2  -1  -3   41.00    7.20
   2  -1  -3   45.20    7.10
   2  -1  -3   33.20    2.10
  -3   1   3   99.99   10.40
  -3   1   3  101.99    4.40
  -3   1   3   96.49    4.30
  -3   1   3   81.09   11.20
   3  -1  -3  111.69   12.80
  -4   1   3    0.50   11.20
   4  -1  -3    0.90    2.40
   4  -1  -3   -6.70   11.40
   5  -1  -3   -1.90    3.80
   5   2   3    5.20    2.40
   4   2   3   30.70    4.00
   4   2   3   30.80   16.20
  -4  -2  -3   25.10   14.90
   3   2   3   -0.40    1.00
   3   2   3    4.30    5.50
  -3  -2  -3    2.00    5.10
   2   2   3   83.29    8.80
   2   2   3   92.89    3.60
  -2  -2  -3   79.79    8.30
  -2  -2  -3   93.19    3.30
   1   2   3  226.98    8.00
   1   2   3  215.48    6.50
   1   2   3  224.98    6.60
   1   2   3  226.08   11.00
  -1  -2  -3  240.18    8.10
  -1  -2  -3  224.78    6.50
  -1  -2  -3  229.18   11.20
   0   2   3  909.31   22.70
   0   2   3  907.31   25.20
   0   2   3  891.11   23.10
   0  -2  -3  842.42   23.10
   0  -2  -3  898.81   26.10
   0  -2  -3  840.42   23.20
   0  -2  -3  913.21   22.70
   0  -2  -3  901.01   26.10
   1  -2  -3  218.28    9.60
   1  -2  -3  228.18   10.00
   1  -2  -3  218.58    6.70
   1  -2  -3  223.98    6.90
   1  -2  -3  213.68   10.30
   2  -2  -3   27.80    5.00
   2  -2  -3   28.60    2.10
   2  -2  -3   34.40    6.60
   2  -2  -3   28.30    2.30
   2  -2  -3   33.10    6.10
  -3   2   3   85.19    4.30
  -3   2   3   87.99   10.20
  -3   2   3   77.99   11.50
  -3   2   3   86.59    4.00
   3  -2  -3   58.89   10.50
  -4   2   3   18.10   13.30
   4  -2  -3   19.70    3.80
   4  -2  -3  -19.50   13.90
   5   3   3    3.80    2.30
   4   3   3   97.49   21.60
   4   3   3  105.49    6.50
  -4  -3  -3   67.39   15.90
   3   3   3  126.59   14.10
  -3  -3  -3  131.49    5.00
  -3  -3  -3  132.59   14.10
   2   3   3  381.96   11.00
   2   3   3  413.16   20.50
  -2  -3  -3  379.36   11.10
  -2  -3  -3  373.56   19.20
   1   3   3   21.60    4.80
   1   3   3   24.70    1.70
  -1  -3  -3   26.40    3.70
  -1  -3  -3   23.30    1.70
  -1  -3  -3   25.60    4.50
   0   3   3    1.70    0.80
   0   3   3    2.50    1.80
   0  -3  -3    2.40    2.20
   0  -3  -3    2.10    0.90
   0  -3  -3    2.20    0.50
   0  -3  -3    2.20    1.70
  -1   3   3 5949.80  152.68
   1  -3  -3 5821.22  151.88
   1  -3  -3 5803.92  154.08
  -2   3   3    7.40    4.60
   2  -3  -3    9.40    4.40
   2  -3  -3    9.50    1.70
   2  -3  -3    6.50    3.20
   2  -3  -3    9.40    4.60
   2  -3  -3    9.20    1.60
  -3   3   3   56.79    3.50
  -3   3   3   52.29    3.70
  -3   3   3   47.10    9.30
   3  -3  -3   74.69   12.60
   3  -3  -3   56.69    9.00
  -4   3   3   21.40   16.40
  -4   3   3   16.10   16.70
   5   4   3    1.30    2.00
   3   4   3   65.59   13.50
  -3  -4  -3   46.00    3.20
  -3  -4  -3   48.10   11.70
   2   4   3  271.37    8.40
   2   4   3  290.67   18.20
  -2  -4  -3  275.37   16.90
  -2  -4  -3  282.67    9.00
  -2  -4  -3  293.97   11.20
   1   4   3  219.98    6.90
   1   4   3  218.78   12.50
  -1  -4  -3  226.68    7.10
  -1  -4  -3  204.18   11.80
  -1  -4  -3  216.38    6.60
  -1  -4  -3  217.68   10.60
   0   4   3   85.29    3.50
   0   4   3   76.89    6.40
   0  -4  -3   84.49    3.50
   0  -4  -3   77.79    6.70
   0  -4  -3   74.49    5.70
   0  -4  -3   84.29    2.60
  -1   4   3 1385.16   42.10
  -1   4   3 1370.26   35.20
  -1   4   3 1401.66   36.60
   1  -4  -3 1357.26   36.40
   1  -4  -3 1350.66   39.70
   1  -4  -3 1454.85   43.80
  -2   4   3   59.29    9.20
   2  -4  -3   51.59    3.40
   2  -4  -3   46.30    6.70
   2  -4  -3   42.40    7.20
   2  -4  -3   51.19    3.20
  -3   4   3    4.20    7.60
  -3   4   3    7.80    2.00
  -3   4   3    7.50    1.90
  -3   4   3    6.20    8.20
   3  -4  -3    0.90    7.60
  -4   4   3    6.70   19.20
   4  -4  -3    4.20    4.20
   5   5   3    9.60    2.40
   4   5   3    0.80    2.00
   3   5   3  182.08   19.30
  -3  -5  -3  179.78    7.50
  -3  -5  -3  189.28    8.00
  -3  -5  -3  188.38   18.90
   2   5   3    4.50    5.50
   2   5   3    0.50    0.70
  -2  -5  -3    2.10    1.30
  -2  -5  -3    3.40    4.60
  -2  -5  -3    3.00    4.70
   1   5   3  149.59    5.40
   1   5   3  140.79   10.90
  -1  -5  -3  145.49    4.90
  -1  -5  -3  158.98   10.60
  -1  -5  -3  144.89    5.60
  -1  -5  -3  140.49    9.70
   0   5   3   56.39    6.40
   0   5   3   64.39    3.20
   0  -5  -3   63.29    5.60
   0  -5  -3   62.29    3.80
   0  -5  -3   67.49    7.50
  -1   5   3   60.49    7.10
  -1   5   3   64.09    3.40
   1  -5  -3   43.70    5.00
   1  -5  -3   55.89    8.10
   1  -5  -3   61.99    3.30
  -2   5   3  321.47   22.30
  -2   5   3  318.27   10.70
  -2   5   3  304.87   17.90
   2  -5  -3  292.77   18.10
   2  -5  -3  302.87   10.20
   2  -5  -3  310.37   10.80
  -3   5   3   81.19    5.30
  -3   5   3   84.59   13.40
  -3   5   3   82.59    4.90
   3  -5  -3   95.69   14.60
   3  -5  -3   90.79    7.70
   4  -5  -3   36.50    6.00
   5   6   3   -2.30    2.90
   4   6   3    8.40    2.50
   3   6   3    6.20   12.30
   3   6   3   -0.50    2.10
  -3  -6  -3    0.40    2.00
  -3  -6  -3    1.70    9.70
   2   6   3   -0.60    0.80
   2   6   3    6.40    6.50
  -2  -6  -3    4.30    6.30
  -2  -6  -3    1.90    1.30
  -2  -6  -3    1.70    1.50
  -2  -6  -3    4.40    6.70
   1   6   3  193.48    8.70
   1   6   3  192.08   13.90
  -1  -6  -3  178.28   12.30
  -1  -6  -3  188.08    7.10
  -1  -6  -3  188.08   12.30
  -1  -6  -3  191.08    6.10
   0   6   3   90.19    4.30
   0   6   3   87.39    9.00
   0  -6  -3   94.69    9.10
   0  -6  -3   95.59    4.50
   0  -6  -3   92.59    7.20
  -1   6   3   54.19    3.40
  -1   6   3   55.39    8.10
   1  -6  -3   52.99    3.50
   1  -6  -3   61.19    9.10
  -2   6   3 1046.70   29.90
  -2   6   3 1056.69   40.20
   2  -6  -3 1028.50   41.00
   2  -6  -3 1064.19   29.50
  -3   6   3  121.19    6.90
  -3   6   3  136.69   18.10
   3  -6  -3  129.89   10.80
   3  -6  -3  120.19    6.80
   3  -6  -3  121.99   19.00
   3  -6  -3  129.09    9.40
   4  -6  -3    8.30    4.10
   5   7   3   21.00    2.80
   4   7   3    0.50    1.80
   4   7   3    0.50    2.60
   3   7   3  -10.60   14.70
   3   7   3   21.90    3.70
  -3  -7  -3   26.80   16.90
   2   7   3    1.90    2.20
   2   7   3   -0.80    8.10
  -2  -7  -3   -2.10   12.90
  -2  -7  -3   -0.10    1.60
  -2  -7  -3    8.30    8.30
   1   7   3   60.79    4.00
   1   7   3   44.60    8.90
  -1  -7  -3   70.99    9.80
  -1  -7  -3   66.39    4.10
  -1  -7  -3   55.39    8.40
   0   7   3   36.30    7.20
   0   7   3   38.00    3.00
   0  -7  -3   34.10    3.00
   0  -7  -3   38.30    7.30
  -1   7   3   14.90    5.60
  -1   7   3   19.80    3.70
   1  -7  -3   14.00    2.30
   1  -7  -3   18.50    6.50
  -2   7   3   45.50   10.60
  -2   7   3   52.39    4.10
   2  -7  -3   58.39   12.60
   2  -7  -3   40.80    5.60
   2  -7  -3   44.30    4.00
  -3   7   3  494.65   35.10
   3  -7  -3  545.55   20.70
   3  -7  -3  537.85   21.00
   3  -7  -3  537.15   40.30
   4  -7  -3   20.30    5.00
   5   8   3    5.90    1.80
   4   8   3    9.40    2.50
   4   8   3   10.90    2.60
   3   8   3   -0.30    1.80
   2   8   3   94.49   15.30
   2   8   3  139.89    7.80
  -2  -8  -3  120.89   16.50
  -2  -8  -3  151.08    7.90
   1   8   3   47.40    4.30
   1   8   3   52.49   10.70
  -1  -8  -3   46.50    9.70
  -1  -8  -3   53.69    4.20
   0   8   3    1.40    1.40
   0   8   3    6.30    6.40
   0  -8  -3   -1.80    6.10
   0  -8  -3    2.20    1.70
  -1   8   3    8.80    6.90
  -1   8   3    7.00    1.90
   1  -8  -3    7.40    7.60
   1  -8  -3    3.60    1.90
  -2   8   3   30.30   10.80
  -2   8   3   29.30    3.50
   2  -8  -3   35.10    5.50
   2  -8  -3   47.90    6.50
   2  -8  -3   39.80   12.40
   3  -8  -3   68.99    7.90
   3  -8  -3   76.19    9.20
   4  -8  -3    7.30    3.90
   5   9   3    9.40    1.70
   4   9   3    3.90    2.10
   4   9   3   -0.20    1.60
   3   9   3    5.70    2.50
   2   9   3   10.50   15.20
   2   9   3   27.00    4.40
   1   9   3   10.50    4.80
   1   9   3    0.90   10.30
   1   9   3   -3.40    3.00
  -1  -9  -3    1.60    9.60
  -1  -9  -3    6.40    2.60
   0   9   3   27.60    9.30
   0   9   3   33.50    3.90
   0  -9  -3   30.70    5.60
   0  -9  -3   31.70    7.00
   0  -9  -3   38.70    5.50
   0  -9  -3   39.10   10.20
  -1   9   3   25.90    3.70
  -1   9   3   35.50   11.00
   1  -9  -3   20.40    3.30
   1  -9  -3   16.90    9.50
   1  -9  -3   31.30    5.40
   1  -9  -3   32.50    5.60
  -2   9   3  262.77   28.50
   2  -9  -3  262.77   28.20
   2  -9  -3  276.87   14.50
   3  -9  -3  125.39   10.10
   3  -9  -3  138.29   11.40
   4  -9  -3    4.80    3.90
   4  10   3    1.10    1.60
   4  10   3   -0.20    2.00
   3  10   3   12.30    2.80
   2  10   3   52.99    5.30
   1  10   3   73.29    6.20
   1  10   3   77.79   17.90
  -1 -10  -3   77.39    7.00
   0  10   3   19.90   13.70
   0 -10  -3  -16.00   11.20
   0 -10  -3    6.50    3.60
   0 -10  -3    3.10    3.60
  -1  10   3   13.10   15.80
   1 -10  -3    1.90    2.90
   1 -10  -3    2.10    4.30
   1 -10  -3    9.60   11.70
   2 -10  -3  343.27   17.20
   2 -10  -3  345.57   16.10
   3 -10  -3   14.60    4.80
   3 -10  -3   19.40    6.40
   4 -10  -3   81.39    7.80
   4  11   3   14.50    2.30
   3  11   3    1.10    1.90
   2  11   3    0.70    2.00
   2  11   3    7.60    3.30
   1  11   3   58.29    5.50
  -1 -11  -3   60.39    6.30
   0 -11  -3   -0.50    3.20
   0 -11  -3   -0.50    3.00
   1 -11  -3   -0.50    3.10
   1 -11  -3    0.90    4.40
   2 -11  -3  125.99   12.20
   2 -11  -3  106.79    9.30
   3 -11  -3   23.10    6.00
   3 -11  -3   23.10    4.80
   4 -11  -3   88.39    7.60
   3  12   3    2.70    1.80
   2  12   3   30.20    3.70
   1  12   3   10.30    2.80
   1  12   3   25.70    7.00
  -1 -12  -3   10.30    2.90
   0 -12  -3   -3.70    2.60
   0 -12  -3   -1.60    4.50
   1 -12  -3    7.40    5.70
   1 -12  -3   13.30    4.00
   2 -12  -3   26.90    5.70
   2 -12  -3   24.10    6.60
   3 -12  -3    3.30    3.40
   3 -12  -3   -6.80    3.20
   3  13   3    2.90    1.40
   3  13   3    5.30    1.60
   2  13   3   86.39    4.80
   1  13   3   63.79    7.90
   0 -13  -3   -3.90    2.60
   1 -13  -3   -3.90    3.50
   1 -13  -3    6.50    3.70
   2 -13  -3   13.30    3.90
   2 -13  -3   -4.10    7.50
  -3  13   3   -1.80    3.40
   3 -13  -3   14.40    4.00
   1  14   3   -1.30    3.40
   0  14   3   95.69   10.20
   1 -14  -3    3.40    3.10
   1 -14  -3   15.70    5.20
   2 -14  -3   25.90    4.20
   2 -14  -3   18.50    3.50
   0  15   3    0.60    3.10
  -1  15   3    2.90    3.40
  -1  15  -4   -1.50    2.20
   0  15  -4   -6.10    2.30
   1  15  -4    2.50    1.40
   2 -14   4   -1.20    4.80
  -2  14  -4    1.40    2.50
  -1  14  -4   16.20    4.40
   0  14  -4   -4.10    3.80
   2  14  -4    9.50    1.80
   3 -13   4   13.60    5.60
   2 -13   4    8.40    5.20
  -2  13  -4    4.00    3.30
   1 -13   4   28.50    6.40
  -1  13  -4   37.60    6.10
   0  13  -4    5.00    5.40
   1  13  -4   46.10    6.60
   2  13  -4   -0.10    3.20
   3  13  -4   30.40    3.70
   3 -12   4   38.70    6.90
  -3  12  -4   18.10    3.30
   2 -12   4    7.10    4.50
  -2  12  -4   -3.70    3.90
   1 -12   4    1.40    6.00
   1 -12   4    4.30    3.90
   0  12  -4   17.70    6.30
   1  12  -4   21.40    8.50
   2  12  -4   22.40    4.70
   2  12  -4   13.00    4.40
   3  12  -4    0.90    1.90
   3  12  -4    4.60    1.80
   4 -11   4   23.60    6.50
   3 -11   4   11.20    4.90
  -3  11  -4   -5.20    3.20
   2 -11   4   24.80    5.20
   2 -11   4   18.60    5.30
   1 -11   4    0.70    3.50
   1 -11   4    0.60    3.30
   0 -11   4   62.39    7.00
   1  11  -4   12.50    6.00
   2  11  -4   -2.90    5.70
   2  11  -4    0.40    2.50
   3  11  -4   25.10    3.50
   3  11  -4   27.10    3.50
   4  11  -4  285.47   11.30
   4  11  -4  321.17   11.50
   4 -10   4   25.10    7.20
   3 -10   4    9.90    4.80
   2 -10   4   74.89    8.10
   2 -10   4   71.49    8.30
   1 -10   4    3.20    3.40
   1 -10   4   -2.30    2.80
   1 -10   4    1.40   13.80
  -1  10  -4    6.00   13.80
   0 -10   4    3.10    3.90
   0 -10   4   10.30    3.40
   0 -10   4   -1.70   11.10
   0  10  -4    7.30   12.20
  -1 -10   4  -12.20   13.00
   1  10  -4    7.30    5.40
   1  10  -4    2.60   13.30
   2  10  -4   19.50    5.50
   2  10  -4   23.20    3.70
   3  10  -4   -0.50    2.00
   4  10  -4    0.40    1.50
   4  10  -4    1.10    1.80
   4  -9   4   26.80    7.10
   3  -9   4    5.20    4.20
   3  -9   4    6.10    3.50
   2  -9   4   94.49    9.60
   2  -9   4  115.99   22.90
   2  -9   4  109.69    8.80
  -2   9  -4  107.49   22.10
   1  -9   4   26.10   10.10
   1  -9   4   18.10    3.40
   1  -9   4    9.70    4.10
   1  -9   4   10.00    3.70
  -1   9  -4    9.30    2.40
  -1   9  -4    9.00   10.10
   0  -9   4   53.49    7.50
   0  -9   4   38.30   10.30
   0  -9   4   46.30    6.10
   0   9  -4   29.00   10.00
   0   9  -4   41.40    3.90
  -1  -9   4    9.60    2.60
  -1  -9   4   13.80    3.50
  -1  -9   4    8.50    8.80
   1   9  -4    3.10    5.10
   1   9  -4   -6.90    7.10
  -2  -9   4  177.28   21.10
   2   9  -4  248.18   31.10
   2   9  -4  227.08   10.00
   2   9  -4  225.78   12.50
   3   9  -4   19.10    3.40
   4   9  -4    4.90    2.00
   4   9  -4    3.00    2.10
   5   9  -4    6.40    1.60
   5  -8   4   10.10    6.20
   4  -8   4   22.70    7.10
   3  -8   4   35.90    6.20
   2  -8   4    6.40    2.80
   2  -8   4    8.10    4.50
   2  -8   4    6.70    3.40
   2  -8   4   18.00   11.90
  -2   8  -4   10.10   11.40
   1  -8   4   86.49   18.10
   1  -8   4   85.39    5.30
   1  -8   4   93.79    5.70
  -1   8  -4   86.49   16.90
   0  -8   4  443.06   14.60
   0  -8   4  418.06   24.20
   0   8  -4  436.56   13.90
   0   8  -4  461.05   26.40
  -1  -8   4    0.10    1.50
  -1  -8   4   12.30    7.40
   1   8  -4   -2.80    8.40
  -2  -8   4  126.09    7.20
  -2  -8   4   93.79   15.90
   2   8  -4  130.39    7.20
   2   8  -4  157.58   21.80
   3   8  -4  728.73   23.20
   4   8  -4    0.30    1.90
   4   8  -4   -1.50    1.70
   5   8  -4    5.60    1.90
   5  -7   4   18.50    4.50
   4  -7   4   28.00    8.00
   3  -7   4  -57.29   37.40
  -3   7  -4   71.69   17.00
   2  -7   4   42.20    9.80
   2  -7   4   63.19    5.00
   2  -7   4   62.99    6.70
  -2   7  -4   53.99   11.80
   1  -7   4    0.70    1.30
   1  -7   4    3.30    4.60
   1  -7   4    4.30    1.70
  -1   7  -4   -3.90    4.90
   0  -7   4   32.80    2.90
   0  -7   4   40.10    8.70
   0  -7   4   35.60    3.00
   0   7  -4   39.80    9.10
  -1  -7   4   14.30    6.10
  -1  -7   4   -4.40    5.90
  -1  -7   4   19.70    3.00
   1   7  -4   18.90    7.30
  -2  -7   4  179.08   17.30
  -2  -7   4  161.68   16.10
  -2  -7   4  181.28    8.10
   2   7  -4  205.08   19.00
  -3  -7   4    4.80   16.20
   3   7  -4   -2.50    1.90
   3   7  -4   -7.30   13.70
   4   7  -4   12.50    3.00
   4   7  -4   18.60    3.10
   5   7  -4    6.50    2.10
   5   7  -4    7.20    2.60
   5  -6   4   17.70    4.50
   4  -6   4   32.00    7.20
   3  -6   4   40.70    6.20
   3  -6   4  -17.00   20.30
  -3   6  -4   29.30   10.80
   2  -6   4   19.70    7.00
   2  -6   4   13.50    2.40
  -2   6  -4   30.20    8.40
   1  -6   4   -0.30    1.00
   1  -6   4    1.30    3.70
   1  -6   4    0.60    1.10
  -1   6  -4    2.10    4.30
   0  -6   4   51.49    3.30
   0  -6   4   54.89    3.30
  -1  -6   4  229.78   12.70
  -1  -6   4  225.88    8.00
  -1  -6   4  198.08   13.60
   1   6  -4  235.48   16.40
   1   6  -4  205.18    6.50
  -2  -6   4  337.57   11.60
  -2  -6   4  336.67   20.20
  -2  -6   4  356.16   19.50
   2   6  -4  329.87   22.10
  -3  -6   4    9.40    2.90
  -3  -6   4    9.60   11.80
   3   6  -4    2.20   10.60
   3   6  -4    9.10    2.60
   4   6  -4   48.10    4.50
   4   6  -4   43.40    4.70
   5   6  -4    8.40    2.60
   5   6  -4    4.70    2.10
   4  -5   4  102.89   10.80
   3  -5   4  -13.90   13.30
   3  -5   4    1.70    2.10
   3  -5   4   -0.10    3.10
  -3   5  -4    2.30    8.40
   2  -5   4   43.30    7.40
   2  -5   4   52.69    2.90
   2  -5   4   53.59    4.00
  -2   5  -4   55.99    9.60
  -2   5  -4   61.79    2.60
   1  -5   4   40.10    6.60
   1  -5   4   53.09    2.90
   1  -5   4   48.40    3.20
  -1   5  -4   49.99    8.00
   0  -5   4    0.80    1.00
   0  -5   4    0.00    0.40
   0  -5   4    1.30    0.90
   0  -5   4    2.50    3.40
   0   5  -4   -1.00    2.90
  -1  -5   4  114.29    8.80
  -1  -5   4  124.59    5.10
  -1  -5   4  114.09    9.30
   1   5  -4  131.59   10.90
   1   5  -4  114.19    3.90
   1   5  -4  121.59    3.90
  -2  -5   4  274.37   15.40
  -2  -5   4  269.07    9.40
  -2  -5   4  272.67   17.50
   2   5  -4  280.97   18.90
  -3  -5   4   35.30    3.90
  -3  -5   4   29.70   10.00
   3   5  -4   43.40   13.10
   3   5  -4   24.70    3.40
   4   5  -4  145.69    8.20
   4   5  -4  156.08    7.50
   5   5  -4   13.60    2.80
   3  -4   4   11.30    2.30
  -3   4  -4   23.90    9.20
  -3   4  -4   12.20    2.10
   2  -4   4  358.16   10.10
   2  -4   4  331.67   16.80
   2  -4   4  367.06   11.90
  -2   4  -4  350.96   14.60
  -2   4  -4  360.66   19.70
  -2   4  -4  346.07   10.20
   1  -4   4   77.29    3.80
   1  -4   4   83.69    7.40
   1  -4   4   79.29    3.30
  -1   4  -4   78.19    2.60
  -1   4  -4   81.69    8.10
   0  -4   4   79.49    4.30
   0  -4   4   85.49    3.50
   0  -4   4   95.39    7.40
   0  -4   4   87.29    2.80
   0  -4   4   90.99    3.60
   0  -4   4   84.89    5.10
   0   4  -4   77.89    7.40
  -1  -4   4   18.10    4.20
  -1  -4   4   27.10    2.20
  -1  -4   4   32.10    5.40
   1   4  -4   26.80    1.20
   1   4  -4   26.30    1.20
   1   4  -4   27.50    5.90
  -2  -4   4  300.87    9.80
  -2  -4   4  305.67   14.80
  -2  -4   4  286.77   16.80
   2   4  -4  297.07   18.20
  -3  -4   4   20.80    8.80
  -3  -4   4   32.00    3.30
   3   4  -4   24.80    9.70
   4   4  -4   70.39    7.00
   4   4  -4   70.09    5.30
   5   4  -4    4.40    2.30
   4  -3   4  106.59   11.10
  -4   3  -4  114.19   19.40
   3  -3   4   16.10    2.60
   3  -3   4   17.00    6.70
  -3   3  -4   15.10    6.60
  -3   3  -4   23.30    2.50
  -3   3  -4   17.60    8.10
   2  -3   4   39.90    1.70
   2  -3   4   42.80    5.90
   2  -3   4   39.90    3.00
  -2   3  -4   42.50    5.90
  -2   3  -4   44.40    2.20
  -2   3  -4   41.90    7.30
  -2   3  -4   40.30    2.30
   1  -3   4  205.38    6.90
   1  -3   4  217.08    6.20
   1  -3   4  206.58   10.40
  -1   3  -4  202.18    6.50
  -1   3  -4  206.48   11.50
  -1   3  -4  206.28    7.80
   0  -3   4  261.07    7.40
   0  -3   4  254.57    7.40
   0  -3   4  260.87   11.50
   0   3  -4  237.38    8.90
   0   3  -4  234.18   11.70
  -1  -3   4  135.99    4.90
  -1  -3   4  145.99    8.40
   1   3  -4  142.39    9.40
  -2  -3   4    0.90    0.90
  -2  -3   4   -3.20    3.10
  -2  -3   4    2.40    3.20
   2   3  -4    1.00    3.70
  -3  -3   4    1.80    5.50
  -3  -3   4   -1.70    1.20
  -3  -3   4   -3.10    6.50
   3   3  -4    6.20    7.20
  -4  -3   4    5.20   12.80
   4   3  -4    4.70   16.20
   4   3  -4   10.40    2.90
   4   3  -4    7.20    2.70
   5   3  -4   52.49    4.90
   4  -2   4   17.40   13.60
  -4   2  -4   11.00   15.70
   3  -2   4    6.00    6.50
   3  -2   4   17.40    2.60
  -3   2  -4   23.30    7.50
  -3   2  -4   18.20    2.30
   2  -2   4   39.90    5.00
   2  -2   4   41.50    7.70
   2  -2   4   37.20    2.70
  -2   2  -4   38.30    2.30
  -2   2  -4   40.70    5.90
   1  -2   4  104.09    3.20
   1  -2   4  111.69    6.50
   1  -2   4  106.39    4.10
  -1   2  -4  102.99    3.20
  -1   2  -4   97.89    7.30
  -1   2  -4  108.89    3.50
  -1   2  -4  109.49    6.00
   0  -2   4  134.19    7.10
   0  -2   4  116.49    3.90
   0  -2   4  113.99    4.40
   0   2  -4  123.89    5.70
   0   2  -4  120.09    3.90
   0   2  -4  116.69    6.80
   0   2  -4  123.89    3.90
  -1  -2   4    3.30    2.20
  -1  -2   4    3.00    0.80
   1   2  -4    3.60    2.30
   1   2  -4    5.70    2.80
  -2  -2   4   15.80    3.70
  -2  -2   4   18.90    2.10
   2   2  -4   20.10    5.20
   2   2  -4   17.60    5.50
  -3  -2   4   29.80    8.30
  -3  -2   4   24.80    2.70
  -3  -2   4   37.80    7.80
   3   2  -4   13.40    7.20
  -4  -2   4  173.88   27.10
   4   2  -4  165.48    7.90
   4   2  -4  164.38   26.60
   4   2  -4  166.68    8.40
   5   2  -4   54.09    4.80
   4  -1   4   47.00   18.60
  -4   1  -4   -3.30   14.10
   3  -1   4   87.19    4.70
   3  -1   4   62.29   10.50
  -3   1  -4   82.49    4.40
  -3   1  -4   83.69   12.10
   2  -1   4  632.64   26.70
   2  -1   4  672.83   19.30
   2  -1   4  664.93   18.80
  -2   1  -4  711.43   25.80
   1  -1   4   84.49    3.40
   1  -1   4   91.99    4.90
   1  -1   4   84.99    6.60
  -1   1  -4   89.79    5.80
  -1   1  -4   88.99    3.10
   0  -1   4  631.24   16.50
   0  -1   4  637.34   19.10
   0  -1   4  588.14   16.40
   0  -1   4  699.03   16.90
   0   1  -4  630.54   18.90
   0   1  -4  626.34   16.60
   0   1  -4  647.04   16.50
   0   1  -4  618.14   19.00
  -1  -1   4  773.12   19.90
  -1  -1   4  799.22   24.10
  -1  -1   4  762.42   19.80
  -1  -1   4  780.62   20.60
   1   1  -4  792.42   25.50
   1   1  -4  784.12   24.50
  -2  -1   4    3.70    0.50
  -2  -1   4    0.10    2.60
  -2  -1   4    2.10    0.90
  -2  -1   4    2.70    0.50
   2   1  -4    5.50    3.50
   2   1  -4    2.30    3.40
  -3  -1   4   24.20    2.60
  -3  -1   4   19.10    6.10
  -3  -1   4   27.70    7.00
   3   1  -4   17.60    6.70
  -4  -1   4   20.60   11.70
   4   1  -4   36.60   16.30
   4   1  -4    9.80    2.70
   4   1  -4    7.90    3.20
   5   1  -4    4.10    2.10
   4   0   4    9.40   12.30
  -4   0  -4    9.80   12.20
   3   0   4   -0.40    1.10
   3   0   4    0.30    6.40
  -3   0  -4    1.30    5.60
   2   0   4    1.20    2.20
   2   0   4    2.10    1.00
  -2   0  -4    1.60    2.80
   1   0   4   -0.20    0.60
   1   0   4    0.40    1.60
   1   0   4    0.50    1.00
  -1   0  -4   -0.40    1.10
  -1   0  -4   -0.10    0.70
  -1   0  -4   -0.50    1.50
   0   0   4 3291.17   83.89
   0   0  -4 3446.56   83.59
   0   0  -4 3116.29   84.69
   0   0  -4 3109.29   82.49
  -1   0   4    0.40    0.70
  -1   0   4    0.40    0.50
  -1   0   4    0.10    0.40
  -1   0   4   -0.50    1.40
   1   0  -4   -0.70    1.30
   1   0  -4   -0.90    1.10
  -2   0   4   33.70    1.70
  -2   0   4   36.60    2.20
  -2   0   4   35.70    5.10
   2   0  -4   35.50    6.00
   2   0  -4   40.30    7.60
  -3   0   4    0.10    1.00
  -3   0   4    0.20    0.90
  -3   0   4    0.20    5.30
  -3   0   4   -3.30    5.10
   3   0  -4   -2.20    5.50
  -4   0   4  103.89   18.40
   4   0  -4  136.29    7.20
   4   0  -4  123.39   20.30
   5   0  -4   -0.10    2.00
   4   1   4    1.80    2.80
   4   1   4   18.50   14.00
  -4  -1  -4    2.90   12.40
   3   1   4   80.29    4.10
   3   1   4   69.09   10.30
  -3  -1  -4   83.39   12.30
   2   1   4  657.03   26.70
   2   1   4  667.93   17.90
  -2  -1  -4  643.94   16.70
  -2  -1  -4  614.84   16.70
  -2  -1  -4  662.53   26.30
   1   1   4   90.39    6.30
   1   1   4   85.59    2.70
   1   1   4   89.39    3.30
  -1  -1  -4   89.79    3.20
  -1  -1  -4   79.79    6.30
  -1  -1  -4   84.89    2.70
   0   1   4  636.54   16.50
   0   1   4  656.23   16.80
   0   1   4  652.83   16.60
   0   1   4  641.64   17.00
   0  -1  -4  646.04   16.40
   0  -1  -4  601.34   16.90
   0  -1  -4  616.94   16.60
   0  -1  -4  599.04   16.50
   0  -1  -4  627.04   19.10
   0  -1  -4  647.94   19.80
  -1   1   4  786.92   20.40
   1  -1  -4  770.82   25.30
   1  -1  -4  775.12   23.30
   1  -1  -4  792.62   20.70
   1  -1  -4  767.92   24.50
  -2   1   4    3.40    1.00
  -2   1   4    2.50    0.80
  -2   1   4    4.40    3.00
   2  -1  -4    2.70    3.40
   2  -1  -4    1.70    2.80
  -3   1   4   27.00    6.50
  -3   1   4   19.80    2.90
  -3   1   4   19.70    2.20
  -3   1   4   32.60    8.20
   3  -1  -4   24.60    8.20
  -4   1   4   -9.30   11.50
   4  -1  -4    3.00    2.40
   4  -1  -4   -1.10   14.50
   5  -1  -4    3.00    2.50
   5   2   4    1.70    2.30
   4   2   4    7.70    2.70
   4   2   4    9.10   12.20
  -4  -2  -4   14.30   13.80
   3   2   4   10.00    5.60
  -3  -2  -4   10.30    6.40
   2   2   4   49.60    9.00
   2   2   4   40.00    2.40
  -2  -2  -4   36.90    1.90
  -2  -2  -4   34.90    5.60
   1   2   4  107.49    3.60
   1   2   4  114.29    7.60
   1   2   4  116.09    5.60
   1   2   4  102.19    3.80
  -1  -2  -4  110.49    3.80
  -1  -2  -4  110.79    5.10
  -1  -2  -4  121.99    7.90
  -1  -2  -4  106.39    3.60
   0   2   4  117.79    5.40
   0   2   4  117.89    4.10
   0   2   4  121.69    3.80
   0  -2  -4  127.69    3.70
   0  -2  -4  117.89    6.70
   0  -2  -4  135.59    6.60
   0  -2  -4  122.89    6.70
   0  -2  -4  124.69    4.10
  -1   2   4    4.20    0.90
  -1   2   4    4.70    2.00
   1  -2  -4    3.90    2.30
   1  -2  -4    4.30    1.10
   1  -2  -4    2.40    2.50
  -2   2   4   18.50    1.70
   2  -2  -4   14.50    4.30
   2  -2  -4   15.90    4.60
   2  -2  -4   20.60    4.50
   2  -2  -4   18.60    2.00
  -3   2   4   30.60    2.60
  -3   2   4   38.60    8.60
  -3   2   4   30.80    7.90
  -3   2   4   31.40    2.60
   3  -2  -4   34.80    9.80
  -4   2   4  117.69   18.80
   4  -2  -4  147.69    7.80
   4  -2  -4  143.09   22.70
   5   3   4    6.60    2.40
   4   3   4  107.29    6.60
   4   3   4  129.99   22.60
  -4  -3  -4   75.79   18.60
   3   3   4   13.70    5.80
  -3  -3  -4   28.90    8.30
   2   3   4   39.90    2.30
   2   3   4   45.80    8.80
  -2  -3  -4   38.90    2.20
  -2  -3  -4   33.20    7.00
   1   3   4  198.48   10.90
   1   3   4  204.38    6.50
  -1  -3  -4  210.98   11.60
  -1  -3  -4  213.48    6.50
  -1  -3  -4  213.48    9.00
  -1  -3  -4  207.68    6.40
   0   3   4  220.68    9.90
   0   3   4  268.97    7.50
   0   3   4  243.88    6.90
   0  -3  -4  255.37    6.80
   0  -3  -4  238.08   10.90
   0  -3  -4  235.58    7.30
   0  -3  -4  240.78   10.70
  -1   3   4  142.79    7.60
  -1   3   4  137.99    4.90
   1  -3  -4  143.79    8.40
   1  -3  -4  129.39    8.90
   1  -3  -4  135.69    4.90
  -2   3   4    1.70    1.00
  -2   3   4   -1.50    2.90
   2  -3  -4    5.20    3.80
   2  -3  -4    2.70    1.10
   2  -3  -4   -0.60    3.10
  -3   3   4    0.20    1.40
  -3   3   4   -3.60    5.70
  -3   3   4    5.30    6.70
  -3   3   4   -0.50    1.30
   3  -3  -4    2.70    8.00
  -4   3   4   25.90   16.50
  -4   3   4   22.60   19.20
   5   4   4    4.30    2.10
   4   4   4    3.50    2.10
   3   4   4   20.20   10.50
  -3  -4  -4   17.20    2.80
  -3  -4  -4    7.20    8.20
   2   4   4  328.27   10.20
   2   4   4  347.57   19.50
  -2  -4  -4  358.86   19.60
  -2  -4  -4  365.56   10.60
  -2  -4  -4  336.07   10.70
   1   4   4   74.99    7.20
   1   4   4   71.79    3.40
  -1  -4  -4   81.59    6.80
  -1  -4  -4   72.99    3.10
  -1  -4  -4   74.79    7.40
  -1  -4  -4   75.69    3.40
   0   4   4   95.59    6.90
   0   4   4   83.89    3.60
   0  -4  -4   87.89    3.70
   0  -4  -4   87.99    7.20
   0  -4  -4   84.49    6.30
   0  -4  -4   83.89    2.80
  -1   4   4   22.90    1.30
  -1   4   4   25.30    2.10
   1  -4  -4   21.10    4.60
   1  -4  -4   28.40    4.60
   1  -4  -4   26.70    2.20
  -2   4   4  282.67    9.60
  -2   4   4  303.47   16.10
   2  -4  -4  289.57   15.10
   2  -4  -4  271.17   15.90
   2  -4  -4  292.57    9.50
  -3   4   4   37.40    3.40
  -3   4   4   42.50    3.70
  -3   4   4   50.49    9.50
  -3   4   4   46.60   10.70
   3  -4  -4   29.30    9.00
  -4   4   4  116.79   22.60
   5   5   4    3.10    2.10
   4   5   4   93.19    6.20
   3   5   4  -11.90    8.50
   3   5   4    0.50    2.50
  -3  -5  -4   -3.40    1.50
  -3  -5  -4   -2.40    8.60
   2   5   4   48.90    2.80
   2   5   4   60.99    9.60
  -2  -5  -4   56.29    9.80
  -2  -5  -4   59.49    7.20
  -2  -5  -4   50.49    3.20
  -2  -5  -4   58.89    3.40
   1   5   4   42.50    2.80
   1   5   4   68.39    9.40
  -1  -5  -4   50.19    2.50
  -1  -5  -4   57.69    8.40
  -1  -5  -4   49.10    6.90
  -1  -5  -4   53.39    3.10
   0   5   4   -1.80    2.90
   0   5   4    0.20    0.80
   0  -5  -4    0.00    1.00
   0  -5  -4   -0.20    2.40
   0  -5  -4    2.30    3.20
  -1   5   4  128.59    5.20
  -1   5   4  121.89    9.20
  -1   5   4  119.99    3.50
   1  -5  -4  125.49    5.10
   1  -5  -4  111.99    7.90
   1  -5  -4  113.19   10.10
  -2   5   4  268.47    9.60
  -2   5   4  272.87   16.50
   2  -5  -4  268.07    9.40
   2  -5  -4  262.87   16.80
  -3   5   4   31.80    3.70
  -3   5   4   33.20   11.00
  -3   5   4   31.70    3.70
   3  -5  -4   40.90    6.10
   3  -5  -4   34.20   11.50
   4  -5  -4  126.89    9.20
   5   6   4    0.10    1.70
   4   6   4   20.90    3.40
   3   6   4   40.80    4.70
   3   6   4   36.80   14.10
  -3  -6  -4   45.00    4.60
  -3  -6  -4   39.70   12.30
   2   6   4   17.00    8.20
  -2  -6  -4   19.30    2.70
  -2  -6  -4   14.80    6.40
  -2  -6  -4   17.80    8.30
  -2  -6  -4   17.00    2.20
   1   6   4   -0.90    3.80
   1   6   4    0.00    1.30
  -1  -6  -4   -0.90    4.00
  -1  -6  -4   -0.10    0.70
  -1  -6  -4    1.10    1.10
  -1  -6  -4   -2.40    4.00
   0   6   4   51.29    3.20
   0   6   4   45.10    7.50
   0  -6  -4   52.79    3.40
   0  -6  -4   48.50    8.00
   0  -6  -4   59.89    6.70
  -1   6   4  230.88    8.30
  -1   6   4  219.58   13.60
   1  -6  -4  221.08    8.10
   1  -6  -4  219.38   15.30
  -2   6   4  312.77   19.70
  -2   6   4  339.57   11.70
   2  -6  -4  318.67   20.50
  -3   6   4  -21.70   12.40
  -3   6   4    7.50    2.50
   3  -6  -4    1.30    2.70
   3  -6  -4    3.10    3.20
   3  -6  -4    4.70    5.50
   3  -6  -4    5.20   13.30
   4  -6  -4   48.50    6.40
   5   7   4    3.60    1.80
   4   7   4   16.70    3.20
   3   7   4   73.59    5.80
   3   7   4  101.59   21.60
  -3  -7  -4   70.59   16.00
   2   7   4   60.19    5.00
  -2  -7  -4   65.09    4.00
  -2  -7  -4   52.79   11.70
  -2  -7  -4   57.69    4.30
   1   7   4    0.70    1.80
   1   7   4    1.40    5.20
  -1  -7  -4    4.90    5.60
  -1  -7  -4   -0.10    5.80
  -1  -7  -4    0.90    1.50
  -1  -7  -4    0.00    0.80
   0   7   4   33.30    6.90
   0   7   4   31.10    2.80
   0  -7  -4   27.20    7.40
   0  -7  -4   35.30    3.60
  -1   7   4   11.30    2.00
  -1   7   4   11.50    5.60
   1  -7  -4   19.80    2.90
   1  -7  -4   21.10    7.00
  -2   7   4  189.88    8.30
  -2   7   4  162.68   16.90
   2  -7  -4  199.68   18.60
   2  -7  -4  189.78    8.20
   2  -7  -4  182.88   10.50
  -3   7   4  -15.50   15.20
   3  -7  -4    2.80   26.40
   3  -7  -4   -3.20    3.60
   3  -7  -4    1.00    3.20
   4  -7  -4   17.60    4.90
   5   8   4   -0.30    1.60
   4   8   4    8.80    2.50
   4   8   4    1.50    2.40
   3   8   4   36.30    4.40
   2   8   4   10.20    3.00
   2   8   4   13.30   10.90
  -2  -8  -4  -11.30   12.50
  -2  -8  -4   11.20    2.90
   1   8   4   82.69   13.90
   1   8   4   84.59    5.70
  -1  -8  -4   84.79    5.30
  -1  -8  -4   91.29   12.70
   0   8   4  436.86   14.10
   0   8   4  407.86   22.90
   0  -8  -4  419.36   23.70
   0  -8  -4  424.66   14.40
  -1   8   4   -1.50    1.20
  -1   8   4   -1.70    7.40
   1  -8  -4    1.10    1.60
  -2   8   4   89.69   14.70
  -2   8   4  110.69    6.70
   2  -8  -4  132.99    9.10
   2  -8  -4  121.19    9.30
   2  -8  -4  125.19    7.00
   2  -8  -4  103.99   16.90
   3  -8  -4  793.42   27.70
   3  -8  -4  797.82   28.10
   4  -8  -4   -1.30    3.40
   5   9   4   12.40    1.80
   4   9   4   11.90    2.60
   4   9   4   10.20    2.50
   3   9   4    0.20    1.70
   2   9   4   80.39   17.70
   2   9   4  102.99    7.00
   1   9   4    0.70    2.00
   1   9   4   19.00   10.70
   1   9   4   11.60    2.70
  -1  -9  -4   -1.50   10.30
  -1  -9  -4    8.70    4.30
  -1  -9  -4   17.10    3.10
   0   9   4   37.00   12.70
   0   9   4   30.80    3.90
   0  -9  -4   40.40    4.60
   0  -9  -4   36.30   10.90
   0  -9  -4   35.00    5.20
  -1   9   4   12.30    2.90
  -1   9   4    9.50   11.40
   1  -9  -4    7.60    2.70
   1  -9  -4    6.10    4.00
   1  -9  -4    7.30    3.60
   1  -9  -4    5.20    8.70
  -2   9   4  180.28   23.40
   2  -9  -4  245.98   28.10
   2  -9  -4  235.48   13.20
   2  -9  -4  241.98   12.90
   3  -9  -4   23.60    6.00
   3  -9  -4   25.20    5.40
   4  -9  -4    8.60    4.10
   4  10   4   -0.80    2.00
   4  10   4   -0.20    1.50
   3  10   4    1.60    1.90
   2  10   4   83.39    6.40
   1  10   4   -1.30   14.80
   1  10   4   -0.10    2.50
  -1 -10  -4    2.20   15.80
  -1 -10  -4    7.10    2.90
   0  10   4   -3.80   13.60
   0  10   4    9.10    2.90
   0 -10  -4    4.30    3.60
   0 -10  -4  -10.00   15.00
   0 -10  -4    6.20    3.50
  -1  10   4   -1.80   21.60
   1 -10  -4    2.20   13.70
   1 -10  -4   -2.00    2.50
   1 -10  -4    2.70    4.60
   2 -10  -4   26.40    6.40
   2 -10  -4   25.40    5.50
   3 -10  -4    1.20    3.60
   3 -10  -4    6.00    5.70
   4 -10  -4    5.30    4.00
   4  11   4    6.10    1.90
   3  11   4    0.70    1.80
   2  11   4   26.00    3.90
   1  11   4    6.40    2.80
  -1 -11  -4    7.60    3.00
   0 -11  -4   45.70    6.00
   0 -11  -4   59.19    7.60
   1 -11  -4    9.60    5.50
   1 -11  -4    9.50    3.70
   2 -11  -4    2.20    3.30
   2 -11  -4   10.10    5.80
   3 -11  -4   30.70    5.30
   3 -11  -4   33.40    6.50
   4 -11  -4  300.77   12.10
   3  12   4   15.80    2.50
   2  12   4    5.00    2.20
   1  12   4    9.00    2.80
  -1 -12  -4   11.40    3.00
   0 -12  -4    6.20    3.60
   0 -12  -4    0.10    3.10
   1 -12  -4   18.20    4.60
   2 -12  -4   19.10    6.10
   2 -12  -4   18.70    4.50
   3 -12  -4   -4.20    3.30
   3 -12  -4    6.30    3.50
   3  13   4    0.40    1.40
   3  13   4   -2.60    1.20
   2  13   4    3.70    2.00
   1  13   4   47.00    7.60
   1  13   4   39.20    3.90
   0 -13  -4   -2.90    2.70
   0 -13  -4    2.50    6.50
   1 -13  -4   39.30    6.50
   1 -13  -4   36.10    5.20
   2 -13  -4   -5.60    3.90
   2 -13  -4    3.80    3.20
   3 -13  -4   26.90    5.30
   3 -13  -4   12.20    2.90
   1  14   4   13.60    7.10
   1 -14  -4   -5.00    2.30
   2 -14  -4    8.50    3.60
   2 -14  -4    1.80    2.70
   0  15   4   -4.80    2.90
  -1  15   4    0.40    3.20
  -1  15  -5   16.30    2.70
   0  15  -5    9.40    2.70
   1  15  -5   -1.80    2.90
   2 -14   5   -6.20    5.60
  -2  14  -5    4.00    2.40
  -1  14  -5   13.40    3.90
   0  14  -5   56.09    7.00
   1  14  -5   -1.40    3.00
   2  14  -5    2.80    1.50
   3 -13   5    1.10    5.00
   2 -13   5    6.30    5.70
  -2  13  -5    2.20    3.00
   1 -13   5   -3.00    4.60
  -1  13  -5    6.70    4.60
   0  13  -5    9.40    5.40
   1  13  -5   48.40    6.50
   2  13  -5   20.20    4.10
   3  13  -5   -1.80    1.10
   3 -12   5   23.80    6.60
   2 -12   5   92.09    8.80
  -2  12  -5   77.49    8.00
   1 -12   5    8.20    4.10
  -1  12  -5   18.90    5.80
   0  12  -5   53.19    7.40
   1  12  -5   81.69    9.00
   2  12  -5    9.30    3.80
   3  12  -5   -0.20    1.40
   3  12  -5    0.90    2.60
   4 -11   5   15.70    7.70
   3 -11   5   11.90    5.70
  -3  11  -5    0.20    3.10
   2 -11   5    3.20    5.20
   2 -11   5    8.20    5.80
   1 -11   5  130.29    9.10
   1 -11   5  125.69    9.70
   0 -11   5    2.50    2.70
   0  11  -5   10.60    5.80
   1  11  -5    8.40    5.80
   2  11  -5   -1.10    2.60
   3  11  -5   20.20    2.80
   3  11  -5   21.60    3.30
   4  11  -5   99.29    4.70
   4 -10   5   23.60    7.00
   3 -10   5    9.80    5.10
  -3  10  -5   -4.20    3.90
   2 -10   5    6.60    3.80
   2 -10   5    6.80    4.10
   1 -10   5   21.30    6.00
   1 -10   5   41.90   20.90
   1 -10   5   17.30    4.30
  -1  10  -5   24.90   19.00
   0 -10   5   11.20   11.60
   0  10  -5   21.90   14.10
  -1 -10   5   24.40   14.00
   1  10  -5    4.70   13.60
   1  10  -5    2.90    5.30
   2  10  -5   -3.60    3.80
   2  10  -5    1.00    2.40
   3  10  -5    3.70    5.80
   3  10  -5    2.70    2.30
   4  10  -5    1.60    1.70
   4  10  -5    2.70    1.90
   4  -9   5   47.00    8.60
   3  -9   5    5.00    4.80
   2  -9   5   11.20    4.20
   2  -9   5   -2.50   18.60
   2  -9   5   17.10    4.60
  -2   9  -5   12.60   15.50
   1  -9   5    1.00    2.60
   1  -9   5    2.90    3.20
   1  -9   5    6.00   10.10
   1  -9   5   -5.70    2.30
   1  -9   5   -0.10    2.80
  -1   9  -5    4.10    2.10
  -1   9  -5   -2.10    9.60
   0  -9   5   51.79    5.80
   0  -9   5   33.50   10.50
   0  -9   5   46.40    5.20
   0   9  -5   50.19    4.20
   0   9  -5   24.80   10.10
  -1  -9   5    8.70    2.70
  -1  -9   5   -2.10    9.10
   1   9  -5    4.80    5.00
   1   9  -5   -3.80    7.10
  -2  -9   5   -2.30   16.60
   2   9  -5   -0.90   16.00
   2   9  -5    9.50    3.20
   2   9  -5    5.00    4.40
   3   9  -5    0.20    3.70
   3   9  -5   11.50    2.90
   4   9  -5   21.00    2.90
   4   9  -5   25.40    3.30
   5   9  -5    2.00    1.30
   5  -8   5   11.80    4.50
   4  -8   5   14.40    7.10
   3  -8   5   50.99    7.20
   2  -8   5    8.40    4.30
   2  -8   5   23.40   15.30
   2  -8   5    9.90    4.20
  -2   8  -5    8.00   11.10
   1  -8   5   69.09   10.20
   1  -8   5   67.39    5.10
   1  -8   5   68.89   12.90
   1  -8   5   61.99    4.70
  -1   8  -5   59.49   11.70
   0  -8   5   32.60    3.70
   0  -8   5   34.40    9.10
   0   8  -5   31.70    7.50
   0   8  -5   32.60    3.10
  -1  -8   5    7.20    2.30
  -1  -8   5   -4.40    6.70
   1   8  -5   -0.90    6.60
   1   8  -5   -2.30    7.00
  -2  -8   5    6.90   17.40
  -2  -8   5    3.40    2.40
  -2  -8   5   -2.30   10.70
   2   8  -5    0.40    3.60
   2   8  -5    4.40    2.60
   2   8  -5   -3.70   11.30
   4   8  -5    1.80    2.10
   4   8  -5   -3.90    1.70
   5   8  -5    7.20    2.00
   5  -7   5   12.00    4.10
   4  -7   5    9.20    7.60
   3  -7   5   70.59    8.30
  -3   7  -5   67.79   16.80
   2  -7   5   48.90    6.20
   2  -7   5   65.59    5.10
   2  -7   5   69.29   19.40
  -2   7  -5   64.09   13.90
   1  -7   5  142.79    6.80
   1  -7   5  130.79   13.80
   1  -7   5  131.79    6.00
  -1   7  -5  130.19   13.80
   0  -7   5    5.40    1.50
   0  -7   5    8.90    1.80
   0  -7   5   14.40    6.30
   0   7  -5    2.80    5.20
  -1  -7   5   17.00    2.50
  -1  -7   5   -2.10    6.40
  -1  -7   5   23.40    6.80
   1   7  -5   29.60    7.40
  -2  -7   5   54.99    4.40
  -2  -7   5   43.70    9.40
  -2  -7   5   59.99   12.50
   2   7  -5   39.20    9.80
  -3  -7   5   -6.20   17.10
   3   7  -5   -0.20    2.10
   3   7  -5   12.50   15.50
   4   7  -5    6.20    2.40
   4   7  -5    5.90    2.30
   5   7  -5   14.60    2.50
   5   7  -5   19.60    2.50
   5  -6   5    5.10    4.00
   4  -6   5   22.50    7.10
   3  -6   5   16.60    4.90
  -3   6  -5   12.90   11.30
   2  -6   5   -3.90    6.80
   2  -6   5    0.00    1.40
   2  -6   5    1.40    1.60
  -2   6  -5    3.30    6.00
   1  -6   5  190.38    6.90
   1  -6   5  175.48   13.60
   1  -6   5  191.38    7.50
  -1   6  -5  203.08   14.70
   0  -6   5  230.38   14.50
   0  -6   5  231.28    7.90
   0  -6   5  227.38    8.00
   0   6  -5  216.98   15.10
  -1  -6   5   25.50    2.80
  -1  -6   5   25.50    6.70
  -1  -6   5   22.40    5.40
   1   6  -5   15.20    4.70
  -2  -6   5  886.11   34.60
  -2  -6   5  901.51   25.70
  -2  -6   5  873.61   36.10
   2   6  -5  886.71   39.70
  -3  -6   5   -1.50   10.60
  -3  -6   5    2.50    2.60
   3   6  -5   -5.00   11.30
   3   6  -5    3.40    2.20
   4   6  -5    4.60    2.50
   4   6  -5    5.80    2.40
   5   6  -5    4.20    2.20
   5   6  -5    5.70    2.10
   4  -5   5   45.20    8.00
   3  -5   5   50.79    4.90
   3  -5   5   47.70    7.10
  -3   5  -5   54.69   12.70
   2  -5   5   52.79    4.40
   2  -5   5   56.69    9.50
  -2   5  -5   47.10    8.10
  -2   5  -5   45.60    2.40
   1  -5   5  374.36   12.10
   1  -5   5  392.86   18.70
   1  -5   5  374.06   11.40
  -1   5  -5  399.06   19.60
   0  -5   5   42.70    6.60
   0  -5   5   43.50    2.70
   0  -5   5   44.90    1.90
   0  -5   5   44.10    4.90
   0  -5   5   45.10    2.70
   0   5  -5   50.79    7.40
  -1  -5   5  451.45   19.50
  -1  -5   5  454.15   13.50
  -1  -5   5  448.16   18.70
   1   5  -5  433.96   12.10
   1   5  -5  443.66   12.00
   1   5  -5  470.75   21.80
  -2  -5   5  475.55   23.60
  -2  -5   5  445.86   14.30
   2   5  -5  457.55   24.70
  -3  -5   5  144.69   17.10
  -3  -5   5  166.58    7.60
   3   5  -5  151.58    7.30
   3   5  -5  157.38   19.00
   4   5  -5   52.69    5.60
   4   5  -5   48.10    4.70
   5   5  -5    8.00    2.30
   5   5  -5    2.70    2.60
   4  -4   5   -4.30    5.30
   3  -4   5    6.40    2.20
  -3   4  -5   -0.10    6.60
  -3   4  -5    6.70    1.80
   2  -4   5   47.90    7.60
   2  -4   5   47.50    3.50
  -2   4  -5   57.99   10.20
  -2   4  -5   41.80    5.90
  -2   4  -5   47.50    2.50
   1  -4   5   43.40    6.30
   1  -4   5   37.30    2.70
   1  -4   5   35.90    2.10
  -1   4  -5   35.20    6.10
   0  -4   5   56.49    6.30
   0  -4   5   63.39    2.90
   0  -4   5   56.39    2.30
   0  -4   5   56.29    2.80
   0   4  -5   55.49    6.40
   0   4  -5   58.69    4.40
  -1  -4   5    7.70    3.50
  -1  -4   5    5.20    1.20
   1   4  -5    6.40    3.10
   1   4  -5    9.40    3.70
   1   4  -5    7.50    0.70
   1   4  -5    7.70    0.70
  -2  -4   5   29.20    5.80
  -2  -4   5   31.50    6.90
  -2  -4   5   31.50    2.70
   2   4  -5   33.00    7.10
  -3  -4   5   11.20    9.20
  -3  -4   5   -0.80    1.60
   3   4  -5   -2.40    7.50
   3   4  -5    2.40    2.10
   4   4  -5   78.59    6.20
   5   4  -5   -0.10    2.10
   4  -3   5   28.70    7.10
  -4   3  -5   24.50   17.30
   3  -3   5    2.70    1.60
  -3   3  -5  -10.40    5.70
  -3   3  -5   -5.60    7.50
  -3   3  -5    1.10    1.20
   2  -3   5  282.47   13.80
   2  -3   5  304.17   10.00
  -2   3  -5  295.37    9.00
  -2   3  -5  302.97   14.30
   1  -3   5  199.28    6.00
   1  -3   5  203.28    6.80
   1  -3   5  206.08   10.40
  -1   3  -5  197.98   11.60
  -1   3  -5  200.88    5.90
  -1   3  -5  200.08    8.30
   0  -3   5    0.70    0.80
   0  -3   5    1.30    0.60
   0  -3   5   -0.90    2.00
   0  -3   5    1.60    0.70
   0   3  -5    1.60    2.10
   0   3  -5    0.90    1.50
  -1  -3   5  539.25   19.90
  -1  -3   5  523.85   13.70
  -1  -3   5  531.25   14.90
   1   3  -5  541.35   21.10
   1   3  -5  530.85   13.60
   1   3  -5  543.25   20.20
  -2  -3   5  192.18   11.70
  -2  -3   5  204.28    7.10
   2   3  -5  200.58   13.70
   2   3  -5  196.28   13.90
  -3  -3   5   31.80    8.60
  -3  -3   5   28.00    8.20
  -3  -3   5   19.80    2.80
   3   3  -5   25.00    8.30
  -4  -3   5   59.39   15.70
   4   3  -5   95.89    5.90
   4   3  -5   82.29    6.20
   4   3  -5   82.89   21.00
   5   3  -5   25.30    3.50
   4  -2   5   13.00   15.50
   4  -2   5    2.30    6.10
  -4   2  -5   24.40   14.30
  -4   2  -5    7.00   17.00
   3  -2   5   10.40    2.30
   3  -2   5    5.40    5.40
  -3   2  -5    9.80    7.20
  -3   2  -5   11.30    2.60
   2  -2   5  296.17   17.20
   2  -2   5  306.57    9.80
   2  -2   5  285.77   12.40
  -2   2  -5  309.07    9.20
  -2   2  -5  298.77   14.80
   1  -2   5   19.30    1.90
   1  -2   5   21.80    3.70
   1  -2   5   15.30    1.00
  -1   2  -5   15.60    1.30
  -1   2  -5   18.40    4.00
  -1   2  -5   15.50    1.00
  -1   2  -5   18.10    3.10
   0  -2   5  215.38    6.40
   0  -2   5  223.68    6.50
   0  -2   5  211.28    6.40
   0  -2   5  224.38   10.00
   0   2  -5  219.18    9.90
   0   2  -5  232.98    6.60
   0   2  -5  219.48    9.00
  -1  -2   5  162.98    4.40
  -1  -2   5  169.28    5.50
   1   2  -5  162.28    4.40
   1   2  -5  171.18    9.50
  -2  -2   5  539.25   20.50
  -2  -2   5  526.25   15.40
   2   2  -5  548.45   24.10
   2   2  -5  538.25   23.30
  -3  -2   5    3.30    6.10
  -3  -2   5    6.60    5.20
  -3  -2   5    2.10    1.40
   3   2  -5    5.90    6.90
  -4  -2   5  -11.60   11.70
   4   2  -5   19.10   15.70
   4   2  -5   20.00    3.30
   4   2  -5   17.90    3.30
   5   2  -5    8.40    2.50
   4  -1   5  -26.60   12.10
  -4   1  -5  -31.50   13.80
   3  -1   5  235.18    8.80
   3  -1   5  219.88   18.20
  -3   1  -5  228.38    8.70
  -3   1  -5  238.48   17.10
   2  -1   5   32.50    5.60
   2  -1   5   36.70    2.70
  -2   1  -5   29.80    5.50
  -2   1  -5   38.70    2.40
   1  -1   5    0.20    1.70
   1  -1   5    0.80    2.40
   1  -1   5    1.10    0.80
  -1   1  -5    1.20    1.90
  -1   1  -5    0.70    0.70
   0  -1   5  122.79    4.00
   0  -1   5  133.19    4.10
   0  -1   5  128.09    3.90
   0  -1   5  122.79    6.40
   0   1  -5  134.89    6.20
   0   1  -5  132.59    4.00
   0   1  -5  127.29    4.10
   0   1  -5  123.49    6.40
  -1  -1   5  497.85   13.00
  -1  -1   5  511.25   17.60
  -1  -1   5  499.15   13.70
   1   1  -5  495.75   17.30
   1   1  -5  500.55   18.70
   1   1  -5  489.35   13.00
  -2  -1   5    1.40    1.00
  -2  -1   5    0.10    0.40
  -2  -1   5   -0.20    0.30
  -2  -1   5    1.10    2.80
   2   1  -5   -0.60    2.80
   2   1  -5   -3.00    3.00
  -3  -1   5  138.89   12.20
  -3  -1   5  145.99    6.00
  -3  -1   5  143.29   14.80
   3   1  -5  141.69   14.00
  -4  -1   5    5.30   12.40
   4   1  -5   23.20   15.40
   4   1  -5   -2.00    2.00
   4   1  -5   -0.40    2.60
   5   1  -5   92.49    6.00
   4   0   5    2.70   13.20
  -4   0  -5    5.20   13.30
   3   0   5   33.80    8.40
   3   0   5   38.60    3.20
  -3   0  -5   55.89    9.60
  -3   0  -5   45.70    3.20
   2   0   5   -3.80    3.00
   2   0   5   -0.20    0.80
  -2   0  -5    0.50    0.80
  -2   0  -5   -1.60    2.60
   1   0   5   67.79    3.80
   1   0   5   77.49    4.20
   1   0   5   77.59    6.20
   1   0   5   77.09    3.10
  -1   0  -5   74.39    3.00
  -1   0  -5   81.99    6.20
   0   0   5   -0.60    1.40
   0   0   5    0.20    0.40
   0   0   5   -0.30    0.50
   0   0   5   -0.20    0.50
   0   0  -5   -0.50    1.20
   0   0  -5   -0.20    0.50
   0   0  -5    0.20    1.30
   0   0  -5    0.40    0.40
   0   0  -5   -0.10    0.80
  -1   0   5   -0.10    0.40
  -1   0   5    0.20    0.50
  -1   0   5   -0.40    1.60
  -1   0   5   -0.10    0.60
   1   0  -5    0.50    1.40
   1   0  -5    0.40    1.50
  -2   0   5    1.00    0.60
  -2   0   5    0.90    2.70
  -2   0   5    0.00    0.80
   2   0  -5   -1.40    2.80
   2   0  -5   -0.40    3.00
  -3   0   5    4.90    5.50
  -3   0   5    6.40    1.20
  -3   0   5    6.00    1.50
  -3   0   5    1.10    5.10
   3   0  -5    8.00    6.50
  -4   0   5   -5.60   10.70
   4   0  -5    8.40   16.70
   4   0  -5    0.00    2.80
   4   0  -5   -2.30    2.00
   5   0  -5  135.59    6.90
   4   1   5    4.20    3.00
   4   1   5  -11.30   12.10
  -4  -1  -5   38.10   21.30
   3   1   5  233.48    8.40
   3   1   5  231.88   18.70
  -3  -1  -5  242.08   17.30
  -3  -1  -5  231.98    8.70
   2   1   5   37.50    2.40
   2   1   5   44.50    7.70
  -2  -1  -5   34.20    6.10
  -2  -1  -5   40.10    2.60
   1   1   5    1.50    1.10
   1   1   5    2.00    1.80
   1   1   5    2.10    0.50
   1   1   5    1.00    0.80
   1   1   5    1.00    1.50
  -1  -1  -5    1.40    0.70
  -1  -1  -5    2.00    0.50
   0   1   5  141.09    4.30
   0   1   5  138.89    4.30
   0   1   5  138.69    4.60
   0   1   5  138.19    4.40
   0  -1  -5  132.79    4.50
   0  -1  -5  129.89    7.20
   0  -1  -5  135.89    4.20
   0  -1  -5  131.99    4.10
   0  -1  -5  142.79    6.80
  -1   1   5  506.15   13.80
   1  -1  -5  515.85   14.10
   1  -1  -5  496.05   18.10
   1  -1  -5  506.55   19.20
   1  -1  -5  515.55   16.20
  -2   1   5    2.20    3.20
  -2   1   5    0.10    0.80
  -2   1   5   -0.30    0.50
   2  -1  -5    0.90    2.60
   2  -1  -5    2.00    3.10
  -3   1   5  148.69    6.00
  -3   1   5  155.18   12.80
  -3   1   5  142.99    5.60
  -3   1   5  148.49   13.90
   3  -1  -5  148.39   14.40
  -4   1   5    2.80   12.10
   4  -1  -5   -0.70    2.30
   4  -1  -5  -22.90   17.00
   5  -1  -5   91.09    5.80
   4   2   5    4.90    2.60
   4   2   5    2.50   13.90
  -4  -2  -5    3.80   12.90
   3   2   5   14.00    7.70
  -3  -2  -5    6.70    5.60
  -3  -2  -5    9.80    1.80
   2   2   5  294.97   16.50
   2   2   5  270.07    8.00
   2   2   5  298.27    9.00
  -2  -2  -5  282.97    8.10
  -2  -2  -5  280.77   16.20
  -2  -2  -5  294.67    9.20
   1   2   5   16.30    1.40
   1   2   5   16.00    3.50
   1   2   5   15.50    1.50
  -1  -2  -5   16.90    2.40
  -1  -2  -5   16.10    4.20
  -1  -2  -5   18.80    1.60
   0   2   5  217.28    7.80
   0   2   5  221.48    6.60
   0  -2  -5  206.18    6.40
   0  -2  -5  203.78    9.70
   0  -2  -5  209.88    7.80
   0  -2  -5  215.58    9.70
   0  -2  -5  216.38    6.10
  -1   2   5  173.08    5.60
  -1   2   5  167.68    7.50
   1  -2  -5  172.58    5.70
   1  -2  -5  172.58    9.70
   1  -2  -5  173.68    9.60
  -2   2   5  520.95   14.70
   2  -2  -5  534.05   22.50
   2  -2  -5  496.45   15.50
   2  -2  -5  516.05   21.10
   2  -2  -5  526.75   21.10
  -3   2   5    8.50    2.00
  -3   2   5   -5.50    5.60
  -3   2   5   -1.80    5.60
  -3   2   5    4.70    1.40
   3  -2  -5    7.40    7.70
  -4   2   5   18.50   14.50
   4  -2  -5   20.30    3.30
   4  -2  -5    4.60   19.30
   5   3   5   47.30    4.40
   4   3   5   23.50    3.60
   4   3   5   27.20   17.90
  -4  -3  -5   25.50   17.00
   3   3   5    1.40    7.50
   3   3   5   -1.40    1.30
  -3  -3  -5    1.20    6.40
  -3  -3  -5    1.70    1.40
   2   3   5  304.87   17.20
   2   3   5  291.97    9.10
  -2  -3  -5  274.27    8.60
  -2  -3  -5  323.37   20.90
  -2  -3  -5  291.87    9.30
   1   3   5  201.28   11.10
   1   3   5  206.18    6.70
  -1  -3  -5  204.68   11.70
  -1  -3  -5  214.08    6.50
  -1  -3  -5  206.28    6.50
  -1  -3  -5  218.98    9.40
   0   3   5    1.10    1.70
   0   3   5    0.90    0.70
   0  -3  -5    0.90    0.50
   0  -3  -5    0.70    0.80
   0  -3  -5   -0.90    2.00
   0  -3  -5    0.50    1.40
  -1   3   5  524.75   17.80
  -1   3   5  520.75   14.70
   1  -3  -5  528.55   20.50
   1  -3  -5  515.55   19.50
   1  -3  -5  512.85   14.70
  -2   3   5  206.28    7.30
  -2   3   5  208.58   12.10
   2  -3  -5  214.18    7.40
   2  -3  -5  198.38   12.60
   2  -3  -5  222.28   13.10
  -3   3   5   32.70    3.00
  -3   3   5   19.70    7.40
  -3   3   5   33.00    3.30
  -3   3   5   25.10    7.70
  -3   3   5   41.40    8.50
  -4   3   5   23.00   17.80
  -4   3   5   74.19   32.30
   4  -3  -5    7.60    3.20
   5   4   5   12.00    2.60
   4   4   5    0.20    1.90
   3   4   5   -3.70    6.50
   3   4   5    4.20    2.20
  -3  -4  -5    4.70    1.70
  -3  -4  -5   15.00    8.70
   2   4   5   57.59   10.10
   2   4   5   47.30    2.70
  -2  -4  -5   43.70    2.70
  -2  -4  -5   52.99    9.20
  -2  -4  -5   46.90    3.00
   1   4   5   38.40    2.60
   1   4   5   40.20    6.60
  -1  -4  -5   39.20    2.40
  -1  -4  -5   35.20    5.70
  -1  -4  -5   38.10    2.30
  -1  -4  -5   45.00    5.60
   0   4   5   61.39    3.00
   0   4   5   59.89    5.60
   0  -4  -5   60.59    3.10
   0  -4  -5   57.49    2.30
   0  -4  -5   62.69    7.40
   0  -4  -5   62.99    6.40
  -1   4   5    8.90    1.70
  -1   4   5   11.60    3.60
   1  -4  -5    6.60    3.40
   1  -4  -5    8.80    3.30
  -2   4   5   31.50    2.60
  -2   4   5   36.20    7.30
   2  -4  -5   28.50    5.90
   2  -4  -5   38.30    7.40
   2  -4  -5   36.50    2.80
  -3   4   5   -1.30    7.80
  -3   4   5   -4.40    7.80
  -3   4   5    2.00    1.70
  -3   4   5    2.60    1.80
   3  -4  -5   -0.50    7.80
  -4   4   5   42.10   24.00
   5   5   5    0.60    2.10
   4   5   5   35.80    4.20
   3   5   5   50.49   12.00
   3   5   5   57.59    5.00
  -3  -5  -5   53.09    6.00
  -3  -5  -5   49.80   12.20
   2   5   5   44.10    2.80
   2   5   5   52.39    9.60
  -2  -5  -5   41.30    8.80
  -2  -5  -5   49.60    3.20
  -2  -5  -5   42.40    3.00
   1   5   5  367.96   18.30
   1   5   5  377.16   11.60
  -1  -5  -5  355.66   11.40
  -1  -5  -5  381.56   10.90
  -1  -5  -5  374.76   16.30
  -1  -5  -5  373.76   18.30
   0   5   5   54.09    7.30
   0   5   5   45.40    2.80
   0  -5  -5   46.80    6.20
   0  -5  -5   49.40    6.60
   0  -5  -5   47.20    3.00
  -1   5   5  443.16   18.50
  -1   5   5  451.25   13.50
  -1   5   5  433.96   11.80
   1  -5  -5  452.15   21.00
   1  -5  -5  439.76   13.40
   1  -5  -5  413.96   24.70
  -2   5   5  443.06   21.40
  -2   5   5  451.85   14.30
   2  -5  -5  468.45   14.30
   2  -5  -5  420.06   20.00
   2  -5  -5  455.25   23.00
  -3   5   5  159.68    7.50
  -3   5   5  151.58    7.00
  -3   5   5  146.59   17.20
   3  -5  -5  156.78   18.60
   3  -5  -5  146.69    9.70
   4  -5  -5   28.80    5.30
   5   6   5    0.10    1.70
   4   6   5   17.10    3.30
   3   6   5    1.20    9.50
   3   6   5    9.40    2.80
  -3  -6  -5    7.40    2.70
  -3  -6  -5    2.40    9.80
   2   6   5    1.30    1.10
   2   6   5    0.80    5.90
  -2  -6  -5   -0.40    1.30
  -2  -6  -5   -1.50    1.20
  -2  -6  -5    1.00    5.70
   1   6   5  184.58   13.50
   1   6   5  189.68    7.20
  -1  -6  -5  182.78    6.20
  -1  -6  -5  187.78   13.40
  -1  -6  -5  175.68   12.40
  -1  -6  -5  190.68    7.20
   0   6   5  222.28   13.20
   0   6   5  229.58    7.90
   0  -6  -5  201.38   13.90
   0  -6  -5  219.28    8.00
   0  -6  -5  222.28   12.20
  -1   6   5   19.40    2.40
  -1   6   5   24.40    6.00
   1  -6  -5   21.10    2.30
   1  -6  -5    4.90    4.70
   1  -6  -5   21.40    6.10
  -2   6   5  882.81   25.40
  -2   6   5  837.22   34.50
   2  -6  -5  854.11   36.50
   2  -6  -5  869.31   25.10
  -3   6   5    2.40   12.40
  -3   6   5    3.00    2.20
   3  -6  -5   -1.70    3.10
   3  -6  -5    3.90    3.80
   3  -6  -5    0.90    3.10
   3  -6  -5    1.40    5.00
   3  -6  -5   -4.80   13.40
   4  -6  -5    6.40    4.00
   5   7   5    9.70    2.20
   4   7   5    4.10    3.10
   3   7   5   65.79    5.60
   3   7   5   69.39   17.10
  -3  -7  -5   23.90   15.90
   2   7   5   51.59    4.70
   2   7   5   60.99   12.80
  -2  -7  -5   50.39    4.00
  -2  -7  -5   45.70   12.10
  -2  -7  -5   51.79    3.80
   1   7   5  119.59   13.20
   1   7   5  129.99    6.30
  -1  -7  -5  118.19   12.60
  -1  -7  -5  139.19    6.30
  -1  -7  -5  129.89   12.70
   0   7   5    6.60    1.70
   0   7   5   11.10    7.40
   0  -7  -5   10.40    4.70
   0  -7  -5    7.50    2.00
   0  -7  -5   -0.10    5.20
  -1   7   5   23.50    6.80
  -1   7   5   15.20    2.40
   1  -7  -5    8.90    5.80
   1  -7  -5   16.30    2.50
  -2   7   5   40.30   11.00
  -2   7   5   42.80    4.00
   2  -7  -5   42.10    5.50
   2  -7  -5   46.50    6.20
   2  -7  -5   51.29    4.30
   2  -7  -5   65.39   12.50
   3  -7  -5    2.90    3.80
   3  -7  -5   -6.70   17.10
   3  -7  -5   -0.90    3.00
   4  -7  -5    0.30    6.40
   5   8   5    1.20    1.90
   4   8   5    1.30    1.90
   3   8   5   43.60    4.70
   2   8   5    1.40   10.40
   2   8   5    6.00    2.70
  -2  -8  -5    6.70    2.60
  -2  -8  -5   12.30   14.30
   1   8   5   57.89    5.40
   1   8   5   50.09   11.20
  -1  -8  -5   67.89   12.20
  -1  -8  -5   60.99    4.50
   0   8   5   25.80    8.20
   0   8   5   25.50    3.10
   0  -8  -5   33.20    3.90
   0  -8  -5   37.70    9.20
  -1   8   5    4.10    1.70
  -1   8   5    1.10    7.60
   1  -8  -5    6.40    2.20
   1  -8  -5    6.40    3.20
   1  -8  -5    1.90    7.50
   1  -8  -5    2.90    2.90
  -2   8   5   -7.70   11.40
  -2   8   5    4.60    2.20
   2  -8  -5    0.40    2.20
   2  -8  -5    1.20    2.80
   2  -8  -5   12.10   11.00
   2  -8  -5   -3.80    3.00
   3  -8  -5  616.74   23.30
   3  -8  -5  630.64   23.70
   4  -8  -5   -0.70    3.40
   5   9   5   12.60    1.70
   4   9   5   17.60    2.90
   3   9   5    2.90    2.10
   2   9   5    8.60   16.20
   2   9   5    9.20    3.30
   1   9   5    3.50    2.50
   1   9   5   -4.60    9.90
   1   9   5    6.70    3.30
  -1  -9  -5   -3.50   11.20
  -1  -9  -5   -6.40    2.70
  -1  -9  -5    1.90    2.10
   0   9   5   52.69    5.10
   0   9   5   47.60   12.50
   0   9   5   39.10    4.40
   0  -9  -5   45.30   10.50
   0  -9  -5   50.99    4.60
   0  -9  -5   48.00    6.90
   0  -9  -5   37.10    5.20
  -1   9   5    8.90    2.60
  -1   9   5    0.10   11.10
   1  -9  -5    7.20    4.00
   1  -9  -5    8.60    2.90
   1  -9  -5   12.20    9.80
   1  -9  -5    5.00    3.30
   2  -9  -5   13.90    4.30
   2  -9  -5   12.10    4.80
   2  -9  -5    0.30   14.60
   3  -9  -5   18.10    5.50
   3  -9  -5   17.90    4.80
   4  -9  -5   23.20    4.50
   4  -9  -5   18.20    4.50
   4  10   5    4.50    1.80
   3  10   5    8.50    2.50
   2  10   5    7.30    3.00
   1  10   5   25.70    4.10
   1  10   5   30.80   18.30
  -1 -10  -5   10.80   18.00
  -1 -10  -5   25.00    4.50
   0  10   5  -11.70   14.60
   0  10   5   38.10    4.30
   0 -10  -5   29.20    5.50
   0 -10  -5   30.10   14.20
   0 -10  -5   29.80    5.10
   1 -10  -5    2.20   14.20
   1 -10  -5    0.90    3.80
   1 -10  -5    3.20    3.20
   2 -10  -5    0.60    3.30
   2 -10  -5    6.90    4.80
   3 -10  -5   15.40    5.90
   4 -10  -5    6.30    3.90
   4  11   5    3.80    1.50
   3  11   5    4.10    2.10
   2  11   5    5.10    4.50
   1  11   5  151.98    8.30
  -1 -11  -5  142.19    8.70
   0  11   5    2.50    3.00
   0 -11  -5   -2.20    3.00
   0 -11  -5   -2.10    3.00
   1 -11  -5   13.10    5.70
   1 -11  -5    8.60    3.60
   2 -11  -5   10.90    6.20
   2 -11  -5    2.30    3.20
   3 -11  -5   19.70    4.60
   3 -11  -5   26.70    6.00
   4 -11  -5  111.79    8.60
   3  12   5    4.30    1.80
   2  12   5   83.89    5.30
   1  12   5   17.70    3.30
  -1 -12  -5   15.90    3.40
   0 -12  -5   41.50    6.10
   0 -12  -5   38.40    5.60
   1 -12  -5   98.29   10.70
   1 -12  -5   92.49    7.90
   2 -12  -5   16.80    5.90
   2 -12  -5   16.20    4.40
   3 -12  -5   -1.60    3.70
   3 -12  -5    0.70    3.20
   3  13   5    0.60    1.40
   3  13   5   -0.20    1.30
   2  13   5    2.80    2.00
   1  13   5   22.70   12.10
   0 -13  -5    5.90    3.80
   0 -13  -5    1.80    3.00
   1 -13  -5   47.00    6.60
   1 -13  -5   54.19    6.20
   2 -13  -5   14.90    4.70
   2 -13  -5   23.50    4.50
   3 -13  -5    6.80    3.80
   1  14   5   14.50    3.80
   0  14   5  159.18   11.70
   1 -14  -5    4.40    4.30
   1 -14  -5   -4.00    2.40
   2 -14  -5    9.60    3.40
   0  15   5   12.10    3.20
  -1  15   5    5.20    3.40
  -1  15  -6    1.00    2.10
   0  15  -6    2.00    2.40
   1  15  -6    9.00    2.30
  -1  14  -6    1.00    3.20
   0  14  -6   -4.30    3.30
   0  14  -6    1.30    2.00
   1  14  -6   -1.80    2.90
   1  14  -6   -0.10    1.40
   2  14  -6    1.00    1.30
   3 -13   6    4.40    4.80
   2 -13   6    7.20    6.00
  -2  13  -6    3.40    2.80
   1 -13   6   -9.20    4.80
  -1  13  -6    8.20    4.40
   0  13  -6   -3.10    4.50
   1  13  -6    8.10    4.50
   2  13  -6   10.30    3.50
   2  13  -6    8.90    2.00
   3  13  -6    4.80    1.30
   3 -12   6   17.90    6.70
   2 -12   6    6.20    5.20
  -2  12  -6    2.30    3.40
   1 -12   6   -3.70    3.40
  -1  12  -6    2.30    4.30
   0  12  -6    4.50    7.00
   1  12  -6   -0.90    4.70
   2  12  -6   -2.50    3.40
   3  12  -6    4.30    1.50
   3  12  -6    0.20    2.30
   4 -11   6   27.00    5.90
   3 -11   6   39.40    7.50
   2 -11   6   18.20    5.20
  -2  11  -6   12.40    5.00
   1 -11   6   20.70    4.80
   1 -11   6   22.40    5.00
  -1  11  -6   29.90    6.70
   0  11  -6    6.20    5.20
   1  11  -6   12.10    5.70
   2  11  -6   14.00    3.30
   2  11  -6    3.10    4.00
   3  11  -6   10.30    2.30
   3  11  -6    8.70    4.40
   4  11  -6   62.69    4.10
   4  11  -6   60.39    3.60
   4 -10   6   30.90    7.40
   3 -10   6   12.80    5.70
   2 -10   6    4.80    3.50
   2 -10   6    4.70    4.00
   1 -10   6   46.70    7.00
   0 -10   6    6.50    3.00
   0 -10   6   22.00   13.50
   0  10  -6   -0.80   12.90
   0  10  -6   -2.80    4.60
  -1 -10   6  116.09   27.60
   2  10  -6    3.70    2.70
   2  10  -6   -1.00    3.60
   3  10  -6  110.59    6.60
   3  10  -6  106.89    6.00
   4  10  -6   49.10    3.50
   4  10  -6   48.30    4.00
   4  -9   6  100.49   12.50
   3  -9   6    6.50    4.80
   2  -9   6    2.20    3.70
   2  -9   6    0.90    3.90
   2  -9   6  -57.09   38.30
   1  -9   6   89.79    6.50
   1  -9   6   94.49    7.90
   1  -9   6   77.49   15.70
   1  -9   6   88.09    7.70
   1  -9   6   82.59    6.60
  -1   9  -6   75.89   15.20
   0  -9   6   -0.40    8.60
   0  -9   6    5.40    2.90
   0  -9   6   -4.10    2.20
   0   9  -6   -2.60    1.90
   0   9  -6    2.70    9.50
  -1  -9   6   76.19   13.00
   1   9  -6   81.79    9.40
   1   9  -6   76.99   17.00
  -2  -9   6  203.28   22.90
   2   9  -6  258.87   30.00
   2   9  -6  260.67   13.10
   2   9  -6  262.47   10.80
   4   9  -6    2.20    1.80
   4   9  -6    1.70    2.00
   5   9  -6   -1.20    1.20
   5  -8   6   11.50    3.60
   4  -8   6   18.90    7.70
   3  -8   6   92.19    9.30
   2  -8   6   -4.10   16.10
   2  -8   6    1.60    3.10
   2  -8   6    2.10    3.30
  -2   8  -6    6.50   10.00
   1  -8   6   -0.20    2.70
   1  -8   6   -3.80    7.00
   1  -8   6    1.30    2.00
   1  -8   6   -1.80    2.00
   1  -8   6    1.80    2.60
  -1   8  -6    3.90    7.80
   0  -8   6   14.70    8.00
   0  -8   6   20.70    2.80
   0  -8   6   24.30    3.30
   0   8  -6   19.40    9.20
  -1  -8   6    9.80    7.70
  -1  -8   6    9.90    2.50
   1   8  -6    6.30    3.90
   1   8  -6    4.50    6.60
  -2  -8   6    7.90   11.80
   2   8  -6    0.00    3.40
   2   8  -6   -5.50   11.10
   2   8  -6   -4.60    2.20
   3   8  -6   11.30    3.10
   3   8  -6   19.60    4.70
   4   8  -6   27.30    3.40
   4   8  -6   27.70    4.00
   5   8  -6   -3.90    2.30
   5   8  -6   -0.60    1.40
   5  -7   6   -0.90    3.40
   4  -7   6   10.70    7.30
  -3   7  -6  137.59   27.40
   2  -7   6   -2.10    3.50
   2  -7   6    4.30    2.20
   2  -7   6   -1.10   10.60
  -2   7  -6   -6.20    7.90
   1  -7   6  308.17   10.60
   1  -7   6  307.07   11.30
   1  -7   6  325.07   20.30
  -1   7  -6  296.87   20.60
   0  -7   6  508.25   25.30
   0  -7   6  518.25   15.70
   0  -7   6  502.75   15.80
   0   7  -6  515.65   27.00
  -1  -7   6   53.79    9.30
   1   7  -6   46.10    8.80
  -2  -7   6   -0.30    1.40
  -2  -7   6    5.40    7.70
  -2  -7   6    3.80   10.80
   2   7  -6    2.80    8.70
   2   7  -6   -0.50    2.30
   2   7  -6    7.40    4.60
  -3  -7   6  358.26   32.00
   3   7  -6  362.36   15.80
   3   7  -6  399.26   33.10
   3   7  -6  388.76   14.20
   4   7  -6   -1.30    1.90
   5   7  -6    6.80    2.10
   5   7  -6    3.50    1.90
   5  -6   6   -1.00    3.90
   4  -6   6   29.50    7.90
   3  -6   6   41.70    6.70
  -3   6  -6   38.50   13.10
   2  -6   6  103.99   12.90
   2  -6   6  116.69    6.30
  -2   6  -6  124.19   13.90
   1  -6   6  299.77    9.80
   1  -6   6  290.57   17.70
   1  -6   6  292.67   10.40
  -1   6  -6  299.77   19.10
   0  -6   6  125.39    5.30
   0  -6   6  111.79   11.30
   0  -6   6  133.49    5.50
   0   6  -6  140.49   12.40
  -1  -6   6  120.79   11.10
  -1  -6   6  123.99    5.50
  -1  -6   6  110.69   10.40
   1   6  -6  119.69   12.20
  -2  -6   6   60.79    4.40
  -2  -6   6   66.29   10.40
  -2  -6   6   63.69   11.40
   2   6  -6   64.99   13.40
  -3  -6   6  268.37   24.00
  -3  -6   6  229.78   11.10
   3   6  -6  232.98   24.70
   3   6  -6  232.58    9.50
   3   6  -6  226.28   10.10
   4   6  -6   29.30    3.60
   4   6  -6   39.80    4.90
   5   6  -6   13.60    2.60
   5   6  -6   19.50    2.60
   4  -5   6   10.60    6.70
   3  -5   6   30.20    5.80
   3  -5   6   28.50    4.20
  -3   5  -6   16.50    9.20
   2  -5   6   32.20    7.90
   2  -5   6   23.70    3.10
  -2   5  -6   21.50    7.30
  -2   5  -6   25.40    1.90
   1  -5   6   10.50    4.60
   1  -5   6   10.70    1.70
   1  -5   6   14.60    1.80
   0  -5   6    2.50    2.40
   0  -5   6   -0.40    0.80
   0  -5   6    0.30    3.30
   0  -5   6    0.00    0.80
   0   5  -6    1.30    3.00
  -1  -5   6  176.88   11.60
  -1  -5   6  154.08   10.70
  -1  -5   6  168.38    6.30
   1   5  -6  157.28   12.50
   1   5  -6  166.68    4.90
   1   5  -6  152.48    5.00
  -2  -5   6    0.00    1.00
  -2  -5   6   -1.60    4.60
  -2  -5   6   -4.50    5.20
   2   5  -6    2.40    5.50
  -3  -5   6    6.00   11.00
  -3  -5   6    6.30    2.30
  -3  -5   6  -12.50    9.20
   3   5  -6    8.00    2.60
   3   5  -6    2.70   10.00
   3   5  -6    6.00    2.50
   4   5  -6   11.30    3.10
   4   5  -6   11.60    2.70
   5   5  -6    2.00    2.00
   5   5  -6   -2.10    2.20
   4  -4   6   41.20    8.00
   3  -4   6   -0.40    1.70
   3  -4   6   -7.80    2.90
  -3   4  -6    1.70    6.90
  -3   4  -6    0.20    1.60
   2  -4   6   -0.50    0.60
   2  -4   6    3.70    4.40
   2  -4   6    1.00    1.10
  -2   4  -6   -4.40    4.10
  -2   4  -6    2.70    0.90
  -2   4  -6   -0.60    4.30
   1  -4   6   19.30    4.90
   1  -4   6   17.50    2.10
   1  -4   6   19.10    1.60
  -1   4  -6   18.20    3.00
  -1   4  -6   21.40    4.90
   0  -4   6   14.70    1.60
   0  -4   6   17.90    4.10
   0  -4   6   20.50    1.80
   0   4  -6   12.90    2.80
   0   4  -6   14.00    4.30
  -1  -4   6    9.60    0.90
  -1  -4   6    8.60    1.40
  -1  -4   6   10.30    3.90
   1   4  -6    9.90    4.20
   1   4  -6   11.10    3.80
   1   4  -6    9.50    0.90
  -2  -4   6   78.89    4.30
  -2  -4   6   82.09    9.10
  -2  -4   6   93.39   10.50
   2   4  -6   75.79   10.80
  -3  -4   6    2.00    1.80
  -3  -4   6   -1.90    7.00
  -3  -4   6    1.50    8.40
   3   4  -6    0.80    1.90
   3   4  -6    2.90    1.90
   4   4  -6  109.59    7.00
   4   4  -6   94.79    6.10
   5   4  -6   46.70    5.70
   5   4  -6   47.50    4.50
   4  -3   6   42.60    7.60
   3  -3   6   14.00    2.80
  -3   3  -6   11.00    1.80
  -3   3  -6   23.30    9.40
  -3   3  -6   27.90   13.80
   2  -3   6   34.10    5.60
   2  -3   6   34.50    3.00
  -2   3  -6   32.20    5.80
  -2   3  -6   29.50    6.70
   1  -3   6   11.90    3.40
   1  -3   6   14.60    1.80
   1  -3   6   13.30    1.20
  -1   3  -6   13.00    2.90
  -1   3  -6    9.50    3.80
  -1   3  -6   11.50    1.20
   0  -3   6  109.69    7.70
   0  -3   6   98.89    3.90
   0  -3   6  108.89    3.90
   0   3  -6  105.49    7.80
   0   3  -6  114.49    6.60
  -1  -3   6  293.97   13.80
  -1  -3   6  301.57    9.10
  -1  -3   6  291.97    7.90
   1   3  -6  293.77   14.40
   1   3  -6  288.47    7.90
   1   3  -6  313.97   14.40
  -2  -3   6   47.40    7.20
   2   3  -6   66.69   10.10
   2   3  -6   55.59    9.30
  -3  -3   6    4.70    1.90
  -3  -3   6   10.40    7.00
  -3  -3   6    6.20    6.90
   3   3  -6    7.00    7.30
  -4  -3   6  106.89   20.30
   4   3  -6  135.09    7.60
   4   3  -6  132.79    6.80
   4   3  -6   86.19   19.20
   5   3  -6   26.30    3.40
   5   3  -6    6.30    2.70
   4  -2   6   11.40    4.90
  -4   2  -6   -9.00   11.80
  -4   2  -6   -9.80   26.50
   3  -2   6  113.79    5.90
   3  -2   6   92.29   14.30
  -3   2  -6  108.99    5.20
  -3   2  -6  101.79   12.90
   2  -2   6   38.70    5.20
   2  -2   6   38.10    8.60
   2  -2   6   39.60    2.90
  -2   2  -6   41.20    2.50
  -2   2  -6   36.40    5.50
   1  -2   6  118.69    3.60
   1  -2   6  122.89    4.70
   1  -2   6  118.79    7.20
  -1   2  -6  119.79    3.60
  -1   2  -6  126.09    7.10
  -1   2  -6  120.89    4.10
  -1   2  -6  128.19    8.50
   0  -2   6   38.20    2.10
   0  -2   6   46.20    5.00
   0  -2   6   43.40    2.20
   0   2  -6   38.00    4.30
   0   2  -6   42.80    4.40
  -1  -2   6  242.88    6.60
  -1  -2   6  255.87   11.70
  -1  -2   6  238.68    7.50
   1   2  -6  235.18   11.60
   1   2  -6  239.18    6.60
   1   2  -6  260.17   12.50
  -2  -2   6    6.40    3.20
  -2  -2   6   -0.50    0.80
   2   2  -6    0.80    3.70
   2   2  -6    3.40    4.20
  -3  -2   6   10.90    2.00
  -3  -2   6   16.20    7.20
  -3  -2   6   13.70    7.50
   3   2  -6   22.70    7.60
  -4  -2   6   -4.80   12.00
   4   2  -6   26.90   26.70
   4   2  -6    7.40    2.60
   4   2  -6    9.60    2.90
   5   2  -6    3.80    2.20
   4  -1   6   26.10   14.90
  -4   1  -6  -19.00   15.30
   3  -1   6   25.60    3.20
   3  -1   6   18.70    6.10
  -3   1  -6   22.30    2.70
  -3   1  -6   23.00    7.60
   2  -1   6  187.08   13.20
   2  -1   6  174.38    6.70
  -2   1  -6  193.28   12.10
  -2   1  -6  183.58    6.30
   1  -1   6  217.48    9.30
   1  -1   6  237.18   12.30
   1  -1   6  241.18    7.50
  -1   1  -6  240.88   11.10
  -1   1  -6  242.08    7.10
   0  -1   6  825.82   21.50
   0  -1   6  796.52   21.10
   0  -1   6  798.82   21.10
   0  -1   6  810.22   24.80
   0   1  -6  771.82   23.90
   0   1  -6  821.82   25.10
  -1  -1   6   72.69    5.90
  -1  -1   6   69.89    2.40
  -1  -1   6   67.59    2.90
   1   1  -6   64.39    2.40
   1   1  -6   66.39    5.30
   1   1  -6   63.49    6.10
  -2  -1   6   12.50    4.30
  -2  -1   6    3.40    0.50
  -2  -1   6    4.00    1.20
  -2  -1   6    4.80    0.60
   2   1  -6    7.80    4.50
   2   1  -6    3.10    3.80
  -3  -1   6   -3.80    5.60
  -3  -1   6   11.20    2.10
  -3  -1   6   -0.90    5.70
   3   1  -6    7.30    7.30
   4   1  -6    2.80    2.30
   4   1  -6    1.40    2.60
   4   1  -6    4.80   17.30
   5   1  -6   49.99    4.80
   4   0   6   65.29   20.10
   3   0   6    0.80    1.40
   3   0   6   -7.40    5.50
  -3   0  -6    4.50    6.40
  -3   0  -6    0.90    1.30
   2   0   6  140.79   11.60
   2   0   6  136.99    5.50
  -2   0  -6  132.29   10.90
  -2   0  -6  142.59    5.30
   1   0   6    1.20    0.80
   1   0   6    0.40    1.60
   1   0   6   -0.30    1.90
  -1   0  -6    0.40    0.60
  -1   0  -6    1.90    2.10
   0   0   6  575.54   15.50
   0   0   6  600.94   15.40
   0   0   6  591.24   15.70
   0   0   6  592.94   18.90
   0   0  -6  588.24   19.80
   0   0  -6  568.04   17.70
   0   0  -6  576.74   17.10
  -1   0   6   -0.40    0.60
  -1   0   6   -0.10    0.50
   1   0  -6    1.40    1.80
   1   0  -6    1.20    0.60
   1   0  -6   -0.40    2.10
  -2   0   6   47.90    2.10
  -2   0   6   42.30    2.70
  -2   0   6   48.10    6.70
   2   0  -6   31.70    5.70
   2   0  -6   47.60    7.40
  -3   0   6   -4.80    5.80
  -3   0   6    0.80    1.30
   3   0  -6    4.50    5.70
   3   0  -6   -0.60    6.00
  -4   0   6   28.70   13.60
   4   0  -6    5.10    2.90
   4   0  -6    7.90    2.70
   4   0  -6   20.50   19.10
   5   0  -6    0.50    2.10
   4   1   6    2.00   12.90
  -4  -1  -6    6.80   13.30
   3   1   6   24.00    2.80
   3   1   6   25.40    9.20
  -3  -1  -6   24.40    2.90
  -3  -1  -6   22.20    8.20
   2   1   6  194.48   13.40
   2   1   6  196.48    6.90
  -2  -1  -6  196.28   13.60
  -2  -1  -6  190.58    6.80
   1   1   6  225.18    7.10
   1   1   6  220.68    6.20
   1   1   6  239.88   11.20
   1   1   6  234.08    8.00
  -1  -1  -6  232.58   12.00
  -1  -1  -6  222.98    6.30
  -1  -1  -6  231.68    7.00
   0   1   6  830.42   24.80
   0   1   6  793.62   21.40
   0  -1  -6  819.92   21.20
   0  -1  -6  802.42   25.00
   0  -1  -6  811.82   21.30
   0  -1  -6  811.42   26.00
  -1   1   6   70.09    2.80
   1  -1  -6   76.59    6.30
   1  -1  -6   76.09    6.60
   1  -1  -6   67.39    4.40
   1  -1  -6   71.49    3.10
  -2   1   6    4.20    3.00
  -2   1   6    4.70    1.30
  -2   1   6    5.00    1.00
   2  -1  -6    2.20    3.70
   2  -1  -6    1.70    2.90
  -3   1   6    7.20    1.80
  -3   1   6    6.00    1.30
  -3   1   6    2.80    5.60
   3  -1  -6    8.30    6.90
   3  -1  -6    2.20    7.10
  -4   1   6   24.40   13.60
   4  -1  -6    3.40   20.60
   4  -1  -6    6.00    3.00
   4  -1  -6    2.00    2.30
   5  -1  -6   38.70    4.00
   4   2   6   -7.40   12.60
   4   2   6    3.00    2.30
  -4  -2  -6    6.10   13.60
   3   2   6   66.99   10.20
   3   2   6  115.29    5.30
  -3  -2  -6  101.69   14.80
  -3  -2  -6  111.09    5.50
   2   2   6   41.00    2.60
   2   2   6   47.50    8.50
  -2  -2  -6   38.80    1.70
  -2  -2  -6   41.90    2.70
  -2  -2  -6   41.10    7.80
   1   2   6  124.89    5.80
   1   2   6  116.79    4.40
   1   2   6  114.09    7.90
  -1  -2  -6  124.09    4.00
  -1  -2  -6  120.39    4.30
  -1  -2  -6  116.09    8.90
   0   2   6   42.90    2.30
   0   2   6   45.20    3.00
   0  -2  -6   40.80    2.00
   0  -2  -6   40.60    2.20
   0  -2  -6   43.00    4.90
   0  -2  -6   47.50    3.10
   0  -2  -6   45.20    4.60
  -1   2   6  233.78    7.40
  -1   2   6  241.38    9.00
   1  -2  -6  244.98    7.60
   1  -2  -6  239.28   12.00
   1  -2  -6  239.38   12.10
  -2   2   6   -0.20    0.70
  -2   2   6   -0.30    0.70
   2  -2  -6    0.50    0.90
   2  -2  -6    2.40    3.00
   2  -2  -6   -0.20    3.20
   2  -2  -6   -3.00    3.70
  -3   2   6   18.30    6.80
  -3   2   6   15.10    2.00
  -3   2   6   21.30    2.80
   3  -2  -6   13.30    8.30
   3  -2  -6   17.70    8.30
  -4   2   6    7.00   14.20
   4  -2  -6   -1.00    3.10
   4  -2  -6   22.50   21.60
   4  -2  -6    3.00    2.50
   5  -2  -6    0.40    2.60
   5   3   6    5.50    2.50
   4   3   6   34.20    4.30
   3   3   6    3.60    6.00
  -3  -3  -6   19.50   10.60
  -3  -3  -6    8.00    1.90
   2   3   6   32.90    7.70
  -2  -3  -6   30.10    7.10
  -2  -3  -6   34.30    2.60
  -2  -3  -6   30.40    1.90
   1   3   6   20.50    4.80
   1   3   6   13.80    1.70
  -1  -3  -6   11.60    2.70
  -1  -3  -6   12.70    1.40
  -1  -3  -6   12.60    1.50
  -1  -3  -6   13.90    4.30
   0   3   6  102.79    5.90
   0   3   6  109.19    4.20
   0  -3  -6  109.09    7.60
   0  -3  -6  118.79    7.80
   0  -3  -6  104.89    4.10
   0  -3  -6  112.79    3.70
  -1   3   6  294.17    8.90
  -1   3   6  286.47   11.10
   1  -3  -6  284.47   13.50
   1  -3  -6  259.47   13.80
   1  -3  -6  290.07    8.90
  -2   3   6   66.89    7.20
  -2   3   6   58.89    3.30
   2  -3  -6   58.19    8.40
   2  -3  -6   57.29    3.40
   2  -3  -6   50.09    7.20
  -3   3   6    4.70    7.40
  -3   3   6    4.20    1.60
  -3   3   6    6.00    2.00
  -3   3   6   -2.40    7.70
   3  -3  -6   -1.00    7.70
  -4   3   6  153.38   34.40
  -4   3   6  104.99   21.20
   4  -3  -6  100.49    6.70
   5   4   6   17.10    3.20
   4   4   6   50.59    4.90
   3   4   6    3.50    2.20
   3   4   6   -0.70    6.80
  -3  -4  -6    2.50    8.60
  -3  -4  -6    2.90    1.60
   2   4   6   -3.60    4.00
   2   4   6    0.90    0.90
  -2  -4  -6    1.40    0.90
  -2  -4  -6    2.60    4.50
  -2  -4  -6    0.20    1.00
   1   4   6   24.00    2.30
  -1  -4  -6   24.20    2.10
  -1  -4  -6   20.30    1.90
  -1  -4  -6   18.00    4.80
  -1  -4  -6   23.50    5.20
   0   4   6   22.60    4.10
   0   4   6   19.80    2.10
   0  -4  -6   21.60    4.30
   0  -4  -6   21.00    4.80
   0  -4  -6   15.20    1.70
  -1   4   6    8.70    1.40
  -1   4   6   12.60    3.50
   1  -4  -6   13.70    3.80
   1  -4  -6    7.90    1.40
   1  -4  -6    8.50    4.20
  -2   4   6   79.79    4.20
  -2   4   6   92.59    8.90
   2  -4  -6   86.49   11.10
   2  -4  -6   81.59    4.30
   2  -4  -6   72.09    9.50
  -3   4   6   -0.50    1.60
  -3   4   6    5.10    8.80
  -3   4   6    1.60    8.60
  -3   4   6    0.40    1.60
  -3   4   6   -2.00    6.90
   3  -4  -6    2.20    8.20
   5   5   6    0.30    1.90
   4   5   6   11.20    2.80
   3   5   6   33.80    4.60
   3   5   6   10.50    8.10
  -3  -5  -6   23.40    3.20
  -3  -5  -6   21.10    9.70
   2   5   6   27.60    2.40
   2   5   6   28.10    7.80
  -2  -5  -6   24.30    2.50
  -2  -5  -6   30.50    3.00
  -2  -5  -6   26.90    7.90
   1   5   6   12.10    2.00
   1   5   6    9.80    4.30
  -1  -5  -6   12.40    4.50
  -1  -5  -6    9.20    4.70
  -1  -5  -6   10.30    1.70
  -1  -5  -6   11.30    1.50
   0   5   6   -0.50    0.80
   0   5   6    1.10    2.90
   0  -5  -6    0.20    0.90
   0  -5  -6   -0.10    3.50
   0  -5  -6   -0.50    2.50
  -1   5   6  161.38   10.30
  -1   5   6  166.98    6.50
   1  -5  -6  178.28   13.10
   1  -5  -6  150.88   10.30
   1  -5  -6  167.38    6.50
  -2   5   6    3.30    5.70
  -2   5   6    1.30    1.10
   2  -5  -6   -2.70    4.50
   2  -5  -6   -2.40    5.10
   2  -5  -6   -0.70    1.20
  -3   5   6    6.00    2.30
  -3   5   6    8.30    2.30
  -3   5   6   -7.50   11.30
   3  -5  -6    9.90    4.20
   3  -5  -6   -6.60   11.20
   3  -5  -6   -0.80    3.60
   3  -5  -6    6.50    3.60
   4  -5  -6   10.20    4.40
   5   6   6    0.50    1.70
   4   6   6   20.60    3.60
   3   6   6   18.60   11.20
   3   6   6   47.90    5.30
  -3  -6  -6   31.90   13.40
   2   6   6  115.89   15.90
  -2  -6  -6  110.59    5.30
  -2  -6  -6  103.09   14.40
  -2  -6  -6  113.39    5.50
   1   6   6  257.67   16.40
   1   6   6  263.57    9.60
  -1  -6  -6  283.77   15.90
  -1  -6  -6  279.07    8.60
  -1  -6  -6  288.27    9.60
  -1  -6  -6  258.37   18.60
   0   6   6  124.19    5.60
   0   6   6  112.89    9.90
   0  -6  -6  133.59    5.70
   0  -6  -6  125.19   10.10
  -1   6   6  121.09    5.60
  -1   6   6  141.59   10.60
   1  -6  -6  125.29    5.70
   1  -6  -6  103.39   10.00
   1  -6  -6  116.99   11.80
  -2   6   6   53.39    9.20
  -2   6   6   61.39    4.20
   2  -6  -6   57.49    4.30
   2  -6  -6   65.09   11.80
  -3   6   6  230.98   10.90
  -3   6   6  204.38   25.10
   3  -6  -6  212.38    9.60
   3  -6  -6  231.78   12.30
   3  -6  -6  234.28   12.30
   3  -6  -6  231.08   24.50
   3  -6  -6  252.77   10.20
   4  -6  -6   27.00    5.20
   4  -6  -6   -0.90    3.80
   5   7   6    2.00    1.70
   4   7   6    3.40    2.10
   3   7   6   94.89   20.20
  -3  -7  -6   90.79   18.60
   2   7   6    0.40    8.00
   2   7   6    1.20    2.50
  -2  -7  -6   12.70    9.30
  -2  -7  -6    2.50    2.10
  -2  -7  -6    1.10    1.70
   1   7   6  258.77   18.10
   1   7   6  284.37   10.50
  -1  -7  -6  280.57   18.10
  -1  -7  -6  283.27   18.10
  -1  -7  -6  297.87   10.30
   0   7   6  538.85   15.90
   0   7   6  477.35   22.90
   0  -7  -6  524.15   25.30
   0  -7  -6  457.25   16.60
  -1   7   6   42.30    8.80
  -1   7   6   56.99    4.00
   1  -7  -6   65.19   11.50
   1  -7  -6   61.79    4.20
  -2   7   6   -2.00    1.30
  -2   7   6    0.40    8.90
   2  -7  -6    0.20    3.20
   2  -7  -6    3.60    2.20
   2  -7  -6   -0.40    2.60
   2  -7  -6   11.30    8.70
   3  -7  -6  382.96   17.10
   3  -7  -6  362.16   16.60
   3  -7  -6  502.65   37.60
   4  -7  -6   -1.60    3.30
   5   8   6    6.70    1.60
   4   8   6    2.30    1.90
   3   8   6   79.29    6.10
   2   8   6   -0.50    2.00
   2   8   6    1.10   10.30
  -2  -8  -6    4.30    2.60
  -2  -8  -6    9.20   13.40
   1   8   6   -7.80    7.50
   1   8   6    2.80    2.70
   1   8   6   -2.30    2.10
  -1  -8  -6    2.20    1.80
  -1  -8  -6   -7.40    8.70
  -1  -8  -6   -1.90    9.10
   0   8   6   16.10    2.70
   0   8   6    9.80    6.80
   0  -8  -6   15.60    2.60
   0  -8  -6   19.20    7.20
  -1   8   6    9.20    8.50
  -1   8   6    8.00    2.20
   1  -8  -6    8.10    3.20
   1  -8  -6    4.70    3.30
   1  -8  -6    9.40    2.20
   1  -8  -6    7.40    7.70
   2  -8  -6   -0.70    3.50
   2  -8  -6   12.90   10.40
   2  -8  -6    2.60    2.50
   2  -8  -6   -3.40    2.50
   3  -8  -6   15.80    4.70
   3  -8  -6   16.10    4.50
   4  -8  -6   28.20    5.30
   4  -8  -6   20.80    5.40
   4   9   6   46.30    4.00
   3   9   6   -0.10    2.10
   2   9   6   -5.40   17.10
   2   9   6    7.40    3.20
   1   9   6   89.19    6.00
   1   9   6  105.29   16.00
  -1  -9  -6   80.09    7.70
  -1  -9  -6   97.49   15.70
   0   9   6    8.80   13.80
   0   9   6   -3.00    2.30
   0   9   6   -4.70    2.00
   0  -9  -6   -1.50    1.90
   0  -9  -6   -5.00    2.60
   0  -9  -6    0.20    8.90
  -1   9   6   94.49   15.80
   1  -9  -6   56.59   13.10
   1  -9  -6   68.79    7.70
   1  -9  -6   72.39    7.20
   2  -9  -6  358.56   44.40
   2  -9  -6  295.27   19.30
   2  -9  -6  285.77   18.40
   3  -9  -6  118.09    9.20
   3  -9  -6  113.49   10.20
   4  -9  -6   -6.10    4.40
   4  -9  -6    0.40    3.30
   4  10   6   14.10    2.40
   3  10   6    1.50    1.90
   2  10   6    6.70    2.70
   1  10   6   65.49   19.50
  -1 -10  -6   58.39    7.20
  -1 -10  -6   16.00   19.40
   0  10   6    2.80    2.90
   0 -10  -6   -8.80   13.10
   0 -10  -6   -0.70    2.80
   0 -10  -6   -3.50    3.10
   2 -10  -6    5.30    4.70
   2 -10  -6   -0.50    2.70
   3 -10  -6  114.69    9.20
   3 -10  -6  135.59   11.40
   4 -10  -6   38.70    5.20
   4  11   6   27.00    3.00
   3  11   6   22.00    3.00
   2  11   6   17.30    3.50
   1  11   6   36.30    4.80
  -1 -11  -6   46.80    5.40
   0  11   6    1.20    2.60
   0 -11  -6   -3.00    3.10
   0 -11  -6    0.10    3.00
   1 -11  -6   16.90    5.80
   1 -11  -6   10.90    3.80
   2 -11  -6   15.20    7.90
   2 -11  -6    8.10    4.60
   3 -11  -6    8.70    3.50
   3 -11  -6   18.90    5.90
   4 -11  -6   75.89    6.80
   3  12   6   -0.40    1.50
   2  12   6    3.40    2.00
   1  12   6    0.00    2.20
  -1 -12  -6    3.60    2.40
   0  12   6    2.40    3.00
   0 -12  -6   -0.20    3.00
   1 -12  -6   10.10    5.50
   1 -12  -6    0.70    3.00
   2 -12  -6    6.20    3.50
   2 -12  -6   12.30    5.70
   3 -12  -6   -0.60    3.90
   3 -12  -6    5.10    3.20
   3  13   6   -1.50    1.40
   3  13   6    3.80    1.50
   2  13   6    1.60    1.70
   1  13   6    2.90    5.60
   1  13   6    7.00    2.40
   0 -13  -6    3.00    3.40
   0 -13  -6   -5.00    2.30
   1 -13  -6   13.10    3.70
   1 -13  -6    8.30    4.30
   2 -13  -6    1.40    4.10
   2 -13  -6   13.60    3.80
   3 -13  -6    6.00    3.20
   3 -13  -6   -2.90    2.10
   1  14   6    9.30    3.50
   0 -14  -6   -3.20    2.00
   1 -14  -6   -6.30    2.30
   1 -14  -6   -1.00    2.80
   2 -14  -6   -5.30    2.20
   2 -14  -6    2.10    2.80
   0  15   6    2.50    3.90
  -1  15   6   10.20    3.30
   0  15  -7   14.10    2.70
  -1  14  -7    2.90    3.00
   0  14  -7    3.30    3.30
   1  14  -7   -1.40    2.60
   1  14  -7    1.00    1.70
   2  14  -7    8.00    1.50
   3 -13   7   -3.10    3.70
   2 -13   7    7.00    5.80
  -2  13  -7    1.20    2.40
   1 -13   7   -3.90    4.90
  -1  13  -7   14.40    4.70
   0  13  -7   10.50    5.00
   1  13  -7   -3.80    3.20
   2  13  -7    2.20    1.70
   2  13  -7    2.30    3.00
   3  13  -7    2.00    1.20
   3 -12   7   31.70    6.90
   2 -12   7   29.10    6.80
  -2  12  -7   21.50    4.40
   1 -12   7    2.70    4.30
  -1  12  -7   20.80    5.30
   0  12  -7    7.90    5.70
   1  12  -7  135.89   10.90
   2  12  -7   16.70    4.50
   3  12  -7   -1.40    1.30
   4 -11   7   10.40    4.80
   3 -11   7  106.39   12.10
   2 -11   7   29.80    6.10
  -2  11  -7   33.40    5.60
   1 -11   7    2.20    3.60
  -1  11  -7    0.80    4.30
   0  11  -7    3.70    5.30
   1  11  -7   61.49    8.40
   2  11  -7    7.90    4.20
   2  11  -7    7.20    3.80
   3  11  -7   -0.50    1.60
   3  11  -7    2.60    2.20
   3  11  -7    1.70    3.50
   4  11  -7   56.59    3.30
   4  11  -7   54.49    3.40
   4 -10   7   24.20    6.80
   3 -10   7   14.90    6.40
   2 -10   7    0.60    3.90
  -2  10  -7  -10.00    3.30
   1 -10   7   28.90    5.30
   1 -10   7   33.80    5.70
   0 -10   7  -17.80   12.20
   0  10  -7    1.50   13.50
   0  10  -7   -1.50    4.90
   1  10  -7   11.10    5.40
   2  10  -7   85.99    6.30
   2  10  -7   85.09    8.60
   3  10  -7  144.99    7.00
   3  10  -7  145.89    8.60
   3  10  -7  143.69    7.40
   4  10  -7   15.00    2.20
   4  10  -7   17.00    2.70
   4  -9   7   15.90    7.10
   3  -9   7   20.20    6.30
   2  -9   7    2.20    3.60
   2  -9   7   -0.80    3.60
   1  -9   7   -2.90    2.70
   1  -9   7    6.50    3.10
   1  -9   7  -16.40   12.00
   1  -9   7    3.70    3.20
  -1   9  -7    5.20   10.80
   0  -9   7   24.60    3.70
   0  -9   7   27.80    4.40
   0  -9   7   13.80    9.40
   0   9  -7   14.90    5.50
   0   9  -7   28.60   11.70
  -1  -9   7   -1.80    9.60
   1   9  -7    7.80   10.00
   1   9  -7   -1.90    4.00
  -2  -9   7  -16.00   16.80
   2   9  -7    1.30    2.70
   3   9  -7    6.20    2.70
   3   9  -7    2.60    1.90
   3   9  -7    2.70    5.50
   4   9  -7    3.60    2.30
   4   9  -7    2.90    1.80
   5   9  -7    1.90    1.30
   4  -8   7   52.39    9.30
   3  -8   7   16.30    5.30
   2  -8   7   99.69   22.30
   2  -8   7   90.39    8.40
   2  -8   7  102.69    8.00
  -2   8  -7   94.09   16.60
   1  -8   7   23.30    3.30
   1  -8   7   10.80    3.70
   1  -8   7   24.10    4.30
   1  -8   7   17.10    3.20
   1  -8   7   20.90    9.40
  -1   8  -7    7.90    8.60
   0  -8   7   -6.10    6.90
   0  -8   7   11.70    4.10
   0  -8   7    8.80    2.40
   0  -8   7   11.50    3.10
   0   8  -7   12.80    8.40
  -1  -8   7   13.90    2.80
  -1  -8   7   20.50    8.40
   1   8  -7   18.70    5.10
   1   8  -7   12.80    7.90
  -2  -8   7   22.30   11.50
   2   8  -7    5.80    3.40
   2   8  -7    8.20    2.80
   2   8  -7    3.70   12.90
   3   8  -7   50.69    5.00
   3   8  -7   56.79    5.70
   3   8  -7   47.70    6.30
   4   8  -7    3.90    2.10
   4   8  -7    2.60    2.20
   5   8  -7    8.30    2.90
   5   8  -7   15.00    2.20
   5  -7   7    1.00    3.30
   4  -7   7   31.40    8.40
   3  -7   7    8.20    4.60
   2  -7   7   17.40    4.50
   2  -7   7   15.10   12.00
   2  -7   7   19.70    3.10
  -2   7  -7   26.00   10.30
   1  -7   7   11.20    2.40
   1  -7   7   10.60    2.20
   1  -7   7    5.80    7.20
  -1   7  -7    5.90    6.40
   0  -7   7   35.10    8.00
   0  -7   7   28.90    3.80
   0  -7   7   38.30    3.30
   0   7  -7   23.00    7.90
  -1  -7   7   -7.20    8.30
  -1  -7   7    4.60    1.80
  -1  -7   7   17.80    6.50
   1   7  -7   10.30    7.70
  -2  -7   7   70.39   12.30
  -2  -7   7  126.09    8.30
  -2  -7   7   79.89   14.40
   2   7  -7   83.09   13.70
   2   7  -7   93.09    6.30
   2   7  -7  105.39    8.00
  -3  -7   7   93.09   22.50
   3   7  -7   65.59   20.30
   3   7  -7   71.79    8.30
   3   7  -7   83.69    8.90
   3   7  -7   68.39    6.00
   4   7  -7    1.90    2.10
   4   7  -7    6.10    4.20
   5   7  -7   22.10    2.60
   5   7  -7   15.70    2.40
   5  -6   7   30.60    6.00
   4  -6   7   61.89    9.40
   3  -6   7    5.10    4.00
  -3   6  -7  -11.30   12.60
   2  -6   7  135.99    7.20
   2  -6   7  149.09   16.10
  -2   6  -7  191.88   27.40
   1  -6   7  111.79    5.00
   1  -6   7  116.19    5.60
   1  -6   7   87.29   10.90
  -1   6  -7   98.69   12.00
   0  -6   7  222.98    8.10
   0  -6   7  237.38    8.10
   0  -6   7  216.58   14.80
   0   6  -7  237.08   16.40
  -1  -6   7   -1.40    4.60
  -1  -6   7    0.50    1.30
  -1  -6   7    1.50    5.50
   1   6  -7   -5.90    4.20
   1   6  -7    0.10    0.60
  -2  -6   7    5.30    6.60
  -2  -6   7    4.70    2.00
  -2  -6   7    5.10    7.80
   2   6  -7    9.20    8.30
  -3  -6   7   -7.00   14.50
   3   6  -7   -0.60    2.20
   3   6  -7    1.20   12.10
   3   6  -7    1.40    1.80
   3   6  -7    8.50    4.20
   4   6  -7    8.60    2.70
   4   6  -7    8.00    2.40
   5   6  -7    3.40    2.10
   5   6  -7    2.10    1.90
   4  -5   7   58.99    9.30
   3  -5   7  105.19    7.00
   3  -5   7  110.59    9.30
  -3   5  -7  114.89   18.20
   2  -5   7  191.98   14.70
   2  -5   7  159.38    7.50
  -2   5  -7  167.08    5.70
  -2   5  -7  174.48   15.50
   1  -5   7  219.68    7.30
   1  -5   7  204.28   13.30
   1  -5   7  232.88    8.30
  -1   5  -7  215.08   14.90
   0  -5   7  296.97   15.70
   0  -5   7  305.67    9.40
   0  -5   7  293.27    9.40
   0   5  -7  279.37   11.70
   0   5  -7  307.67   16.80
  -1  -5   7  202.38    7.30
   1   5  -7  189.78   14.30
   1   5  -7  194.48   12.50
  -2  -5   7  113.69    5.70
  -2  -5   7  130.19   13.30
  -2  -5   7  113.99   11.10
   2   5  -7  113.19   13.20
  -3  -5   7  111.69   17.70
  -3  -5   7  113.99    7.10
  -3  -5   7  114.09   14.80
   3   5  -7  111.09    6.20
   3   5  -7  122.09   10.50
   3   5  -7  107.59   17.90
   3   5  -7   95.09    6.50
   4   5  -7   15.00    3.30
   4   5  -7   11.60    2.70
   5   5  -7   -2.30    2.00
   5   5  -7    1.70    1.80
   4  -4   7   14.20    6.60
   3  -4   7   11.90    2.70
   3  -4   7   15.50    4.70
  -3   4  -7   14.00    9.30
  -3   4  -7   22.20    2.60
   2  -4   7   27.30    7.30
   2  -4   7   27.30    3.20
  -2   4  -7   25.10    2.00
  -2   4  -7   20.80    6.40
  -2   4  -7   23.10    5.60
   1  -4   7  130.89    9.90
   1  -4   7  121.99    4.40
   1  -4   7  121.59    5.20
  -1   4  -7  115.39    6.60
  -1   4  -7  131.49   10.90
   0  -4   7    3.20    3.10
   0  -4   7    1.70    1.00
   0  -4   7    0.70    0.80
   0   4  -7    0.00    2.90
   0   4  -7   -2.70    2.00
  -1  -4   7    6.80    3.80
  -1  -4   7    3.90    0.70
  -1  -4   7    3.10    1.20
   1   4  -7    8.20    3.50
   1   4  -7    5.10    1.00
   1   4  -7    8.10    3.80
  -2  -4   7   76.59    4.30
   2   4  -7   88.09   12.00
   2   4  -7   70.09   10.60
  -3  -4   7  216.38    8.90
  -3  -4   7  210.68   19.80
  -3  -4   7  203.48   17.60
   3   4  -7  196.38    8.50
   3   4  -7  215.18    9.40
   3   4  -7  225.68   20.90
   4   4  -7  267.97   10.80
   4   4  -7  285.57   11.80
   5   4  -7    6.10    2.20
   5   4  -7    7.70    3.10
   4  -3   7   24.00    6.30
   3  -3   7  203.58    9.00
  -3   3  -7  211.08   18.30
  -3   3  -7  197.48    7.80
  -3   3  -7  198.28   18.00
   2  -3   7  798.82   22.90
   2  -3   7  788.72   27.60
  -2   3  -7  824.62   28.70
  -2   3  -7  773.42   32.60
  -2   3  -7  785.52   21.70
   1  -3   7  105.49    5.10
   1  -3   7   99.49    3.40
   1  -3   7   99.69    7.90
  -1   3  -7   90.89    8.20
  -1   3  -7   98.29    3.60
  -1   3  -7   89.19    6.30
   0  -3   7   17.00    1.70
   0  -3   7   18.70    1.70
   0  -3   7   16.80    3.90
   0   3  -7   18.90    3.60
   0   3  -7   19.00    4.20
  -1  -3   7    5.40    0.70
  -1  -3   7    3.60    1.00
  -1  -3   7    3.50    3.10
   1   3  -7    6.90    3.40
   1   3  -7    5.90    3.50
  -2  -3   7  182.28   12.50
  -2  -3   7  175.68    6.70
   2   3  -7  172.28   13.50
   2   3  -7  171.28   14.00
  -3  -3   7   86.79   10.80
  -3  -3   7   94.59   14.50
  -3  -3   7  111.89    5.80
   3   3  -7  119.19   16.20
   4   3  -7   81.39    5.70
   4   3  -7   69.29   21.30
   4   3  -7   79.39    9.70
   5   3  -7   10.40    2.60
   5   3  -7    5.30    2.30
   4  -2   7   79.79    8.30
   3  -2   7    2.40    1.60
   3  -2   7    6.60    6.70
  -3   2  -7    2.50    1.40
  -3   2  -7   -0.40    7.20
   2  -2   7   16.50    3.80
   2  -2   7   14.10    2.00
   2  -2   7   11.80    3.70
  -2   2  -7   16.20    1.80
  -2   2  -7   19.80    4.80
   1  -2   7   54.79    2.00
   1  -2   7   55.89    3.00
   1  -2   7   50.49    5.40
  -1   2  -7   56.29    5.60
  -1   2  -7   55.89    6.10
  -1   2  -7   56.69    2.60
   0  -2   7   16.50    1.60
   0  -2   7   17.10    1.50
   0  -2   7   14.00    3.10
   0   2  -7   18.90    3.80
   0   2  -7   17.30    3.30
  -1  -2   7    5.60    3.00
  -1  -2   7    5.70    1.20
  -1  -2   7    6.70    0.80
   1   2  -7    7.40    0.80
   1   2  -7    8.80    3.50
   1   2  -7    9.40    3.40
  -2  -2   7  749.73   21.80
  -2  -2   7  790.02   28.50
   2   2  -7  841.12   32.30
   2   2  -7  764.82   30.00
  -3  -2   7    7.00    1.90
  -3  -2   7    9.20    6.50
  -3  -2   7   14.50    7.30
   3   2  -7    9.20    8.30
  -4  -2   7    2.60   13.00
   4   2  -7    0.90    2.30
   4   2  -7   -0.40    2.30
   4   2  -7   -2.30   17.50
   4  -1   7  -11.90   14.80
  -4   1  -7    5.60   17.50
   3  -1   7    1.50    1.70
   3  -1   7    2.90    5.50
  -3   1  -7    1.50    1.40
  -3   1  -7   11.10    6.70
   2  -1   7  123.79   11.10
   2  -1   7  134.39    5.50
  -2   1  -7  116.69    9.90
  -2   1  -7  120.59    4.90
   1  -1   7  215.98    7.00
   1  -1   7  209.78    9.30
   1  -1   7  197.88   11.10
  -1   1  -7  209.28    6.50
   0  -1   7   63.09    2.70
   0  -1   7   61.29    2.50
   0  -1   7   62.09    5.50
   0   1  -7   64.19    5.40
   0   1  -7   65.19    4.60
  -1  -1   7   19.10    3.60
  -1  -1   7   21.00    1.80
  -1  -1   7   23.30    1.30
   1   1  -7   18.50    4.10
   1   1  -7   24.80    1.50
   1   1  -7   23.80    3.80
  -2  -1   7    9.50    1.80
  -2  -1   7    7.90    0.80
  -2  -1   7   13.90    3.90
  -2  -1   7    6.90    0.70
   2   1  -7   10.60    4.70
   2   1  -7   13.60    4.30
  -3  -1   7  164.38    9.60
  -3  -1   7  153.68   13.40
   3   1  -7  136.59   15.30
   3   1  -7  148.39   14.60
  -4  -1   7  -12.50   11.60
   4   1  -7    5.90    2.60
   4   1  -7    5.40    2.60
   4   1  -7   -2.20   19.40
   5   1  -7   28.00    3.70
   4   0   7   -7.00   10.10
  -4   0  -7    9.60   14.60
   3   0   7  101.29   15.80
   3   0   7  102.19    5.40
  -3   0  -7   99.29    5.10
  -3   0  -7   98.99   14.30
   2   0   7   -1.90    2.90
   2   0   7    0.30    0.90
  -2   0  -7   -0.60    0.80
  -2   0  -7   -0.20    3.20
   1   0   7  525.25   15.40
   1   0   7  585.54   20.60
   1   0   7  559.74   14.20
   1   0   7  526.35   17.20
  -1   0  -7  571.44   15.30
  -1   0  -7  567.04   21.20
   0   0   7   -1.70    1.60
   0   0   7   -0.20    0.60
   0   0   7   -0.10    0.60
   0   0  -7    0.70    1.90
   0   0  -7   -1.00    1.60
   0   0  -7    0.50    1.00
  -1   0   7  100.09    3.90
  -1   0   7  103.79    7.10
  -1   0   7  103.89    3.60
   1   0  -7  110.49    8.20
   1   0  -7  102.99    5.70
  -2   0   7    1.70    3.30
  -2   0   7    0.60    0.50
  -2   0   7   -0.20    0.80
   2   0  -7    1.30    3.30
   2   0  -7   -0.70    3.50
  -3   0   7   17.20    2.60
  -3   0   7   14.80    6.90
   3   0  -7   10.50    7.90
   3   0  -7   22.00    7.50
  -4   0   7   -4.90   12.40
   4   0  -7   -1.50    1.90
   4   0  -7   -1.40    2.40
   4   0  -7   -0.10   20.30
   5   0  -7    1.10    2.10
   4   1   7   24.20   17.20
  -4  -1  -7   -5.80   14.50
   3   1   7    1.20    6.40
   3   1   7    1.70    1.70
  -3  -1  -7   -1.10    6.20
  -3  -1  -7    1.80    1.30
   2   1   7  128.89    5.40
   2   1   7  136.89   11.60
  -2  -1  -7  128.99    5.20
  -2  -1  -7  116.59   10.60
   1   1   7  196.98    5.70
   1   1   7  217.08   10.90
   1   1   7  200.68    6.60
   1   1   7  203.58    8.00
  -1  -1  -7  200.88    6.50
  -1  -1  -7  203.48   11.60
  -1  -1  -7  207.18    5.70
   0   1   7   65.69    5.30
   0   1   7   64.39    2.80
   0  -1  -7   61.89    2.60
   0  -1  -7   64.29    5.70
   0  -1  -7   62.69    2.60
  -1   1   7   24.00    1.70
  -1   1   7   25.60    3.10
  -1   1   7   25.90    4.30
   1  -1  -7   23.80    2.00
   1  -1  -7   18.90    3.80
   1  -1  -7   29.60    3.20
  -2   1   7    6.40    3.90
  -2   1   7    9.10    1.70
  -2   1   7    8.40    1.20
   2  -1  -7    8.80    3.70
  -3   1   7  142.29   13.20
  -3   1   7  142.99    6.20
  -3   1   7  154.58    6.40
   3  -1  -7  141.79   15.00
   3  -1  -7  150.38   15.80
  -4   1   7    7.10   19.20
   4  -1  -7    4.40    2.40
   4  -1  -7   12.70   23.80
   4  -1  -7    8.10    2.90
   5  -1  -7   31.50    3.60
  -4  -2  -7   16.70   24.30
   3   2   7    3.20    1.80
   3   2   7    6.70    5.70
  -3  -2  -7    2.30    1.80
  -3  -2  -7   11.30    7.20
   2   2   7   18.10    2.10
   2   2   7   17.70    6.10
  -2  -2  -7   20.00    5.30
  -2  -2  -7   15.90    1.90
   1   2   7   50.19    4.20
   1   2   7   46.10    5.30
   1   2   7   61.09    2.90
  -1  -2  -7   55.99    2.70
  -1  -2  -7   53.49    2.30
  -1  -2  -7   42.40    6.40
   0   2   7   16.50    2.00
   0   2   7   13.20    1.50
   0  -2  -7   19.80    2.60
   0  -2  -7   20.70    1.90
   0  -2  -7   14.20    3.00
   0  -2  -7   15.50    3.30
   0  -2  -7   17.00    1.40
  -1   2   7    8.60    2.60
  -1   2   7    7.40    1.20
  -1   2   7    4.70    2.30
   1  -2  -7    6.50    1.40
   1  -2  -7    8.20    3.00
   1  -2  -7    2.30    2.40
  -2   2   7  816.22   22.00
  -2   2   7  781.52   29.60
   2  -2  -7  765.52   30.80
   2  -2  -7  808.52   27.70
   2  -2  -7  803.12   30.20
  -3   2   7    7.40    6.80
  -3   2   7   10.20    2.30
  -3   2   7    8.70    1.70
   3  -2  -7    7.70    9.10
   3  -2  -7    2.30    7.00
  -4   2   7   -4.60   22.80
  -4   2   7   13.90   15.30
   4  -2  -7   -1.50    2.80
   4  -2  -7    1.20    2.50
   5   3   7   -3.10    3.80
   4   3   7   17.40    3.10
  -3  -3  -7  186.08    8.00
  -3  -3  -7  191.58   18.50
   2   3   7  767.02   31.70
   2   3   7  794.62   22.00
  -2  -3  -7  790.62   22.10
  -2  -3  -7  773.92   32.80
  -2  -3  -7  784.02   20.90
   1   3   7  102.59    4.20
   1   3   7   92.59    7.70
  -1  -3  -7  102.89    9.00
  -1  -3  -7   96.49    6.30
  -1  -3  -7   95.29    3.90
  -1  -3  -7   96.89    3.80
   0   3   7   21.20    2.10
   0   3   7   19.00    3.00
   0  -3  -7   16.70    4.20
   0  -3  -7   14.20    1.50
   0  -3  -7   17.70    1.40
   0  -3  -7   17.00    3.90
  -1   3   7    6.10    1.30
  -1   3   7    6.70    2.30
   1  -3  -7    3.60    2.90
   1  -3  -7    7.00    3.20
   1  -3  -7    5.20    1.30
  -2   3   7  190.18   11.20
  -2   3   7  171.88    6.70
   2  -3  -7  187.68   13.30
   2  -3  -7  193.78    7.10
  -3   3   7  119.39    5.90
  -3   3   7  114.99   14.40
  -3   3   7  103.89   12.90
  -3   3   7  115.09    5.60
   3  -3  -7  116.69   14.70
  -4   3   7   43.10   18.60
   4  -3  -7   68.39    5.60
   4  -3  -7   76.99    6.00
   5   4   7   -2.00    2.00
   4   4   7   10.10    2.70
   3   4   7   24.40    3.80
   3   4   7   15.80    9.90
  -3  -4  -7    5.20    7.60
  -3  -4  -7   24.90    3.60
   2   4   7   22.80    2.50
   2   4   7   26.10    6.60
  -2  -4  -7   32.20    7.70
  -2  -4  -7   25.10    2.60
  -2  -4  -7   23.90    2.10
   1   4   7  122.89    5.10
   1   4   7  115.09    9.20
  -1  -4  -7  129.69    4.90
  -1  -4  -7  122.09   10.20
  -1  -4  -7  123.39    4.70
  -1  -4  -7  125.69    8.40
   0   4   7    0.90    2.30
   0   4   7    1.20    1.30
   0  -4  -7    1.20    0.90
   0  -4  -7    1.10    2.60
   0  -4  -7    1.60    2.60
  -1   4   7    0.90    2.60
  -1   4   7    3.60    1.20
   1  -4  -7    2.30    3.20
   1  -4  -7    2.00    1.00
   1  -4  -7    0.20    3.00
  -2   4   7   86.79    9.10
  -2   4   7   73.79    4.20
   2  -4  -7   70.29    9.60
   2  -4  -7   68.29    9.40
   2  -4  -7   77.29    4.30
  -3   4   7  212.98    8.60
  -3   4   7  200.18   18.90
  -3   4   7  223.68    8.80
  -3   4   7  204.98   17.20
   3  -4  -7  180.08   19.30
   4  -4  -7   -3.40    2.80
   4  -4  -7  -11.00    2.80
   5   5   7   -0.50    1.90
   4   5   7   49.00    4.70
   3   5   7  109.69   19.70
   3   5   7  115.49    7.10
  -3  -5  -7  109.19   16.90
  -3  -5  -7  103.69    6.20
   2   5   7  146.99   14.80
   2   5   7  168.08    6.60
  -2  -5  -7  173.98   15.40
  -2  -5  -7  160.08    6.50
  -2  -5  -7  160.98    6.30
   1   5   7  202.38    7.50
   1   5   7  192.48   13.10
  -1  -5  -7  197.78   13.80
  -1  -5  -7  198.08    7.20
  -1  -5  -7  209.38   12.00
  -1  -5  -7  215.18    6.90
   0   5   7  312.87   10.00
   0   5   7  295.97   14.10
   0  -5  -7  300.37    9.90
   0  -5  -7  323.07   15.90
   0  -5  -7  281.07   15.80
  -1   5   7  195.88    7.40
  -1   5   7  185.18   10.40
   1  -5  -7  194.98   13.80
   1  -5  -7  203.68    7.40
   1  -5  -7  210.58   12.70
  -2   5   7  105.99   11.30
   2  -5  -7  114.79   12.50
   2  -5  -7  101.29   11.20
   2  -5  -7  136.99    8.90
  -3   5   7  100.09   15.70
  -3   5   7  106.39   15.90
  -3   5   7  108.49    6.10
  -3   5   7  106.99    6.20
   3  -5  -7   99.39   10.20
   3  -5  -7  129.19   18.10
   3  -5  -7   96.29    6.10
   4  -5  -7   -1.60    3.90
   4  -5  -7    8.30    4.30
   5   6   7   35.50    3.50
   4   6   7   49.10    4.90
   3   6   7   11.40   13.60
   2   6   7  116.59    5.60
   2   6   7  131.49   15.10
  -2  -6  -7  145.79   15.80
  -2  -6  -7  122.49    5.70
  -2  -6  -7  129.59    5.90
   1   6   7  102.79    5.40
   1   6   7  108.49   10.70
  -1  -6  -7  103.99    4.30
  -1  -6  -7  107.99   11.20
  -1  -6  -7   96.39    4.90
  -1  -6  -7  103.09   10.90
   0   6   7  199.28   12.80
   0   6   7  220.68    8.10
   0  -6  -7  219.68    8.10
   0  -6  -7  223.38   13.90
   0  -6  -7  213.28   14.80
  -1   6   7    2.40    1.20
  -1   6   7    5.50    4.70
   1  -6  -7    1.40    1.40
   1  -6  -7   -3.50    5.20
   1  -6  -7    7.00    5.40
  -2   6   7   20.30    7.70
  -2   6   7    1.50    1.40
   2  -6  -7   -7.50    8.60
   2  -6  -7    1.00    1.60
   2  -6  -7    0.60    6.00
  -3   6   7    2.00    2.90
   3  -6  -7   -1.80   14.50
   3  -6  -7   -3.00    2.40
   3  -6  -7   -0.40    3.50
   3  -6  -7    3.20    3.40
   4  -6  -7   -0.30    3.70
   4  -6  -7    5.10    3.70
   5   7   7    0.90    1.50
   4   7   7   14.50    3.00
   3   7   7    8.60    3.00
   2   7   7   25.50    3.80
   2   7   7   25.50   12.20
  -2  -7  -7   22.00    2.90
  -2  -7  -7   16.00    9.70
  -2  -7  -7   22.40    3.10
   1   7   7   10.70    3.10
   1   7   7   16.00    6.70
  -1  -7  -7   13.80    7.50
  -1  -7  -7   12.50    2.40
  -1  -7  -7    7.00    7.00
   0   7   7   39.80    3.40
   0   7   7   34.90    7.80
   0  -7  -7   38.90    8.90
   0  -7  -7   41.00    3.40
   0  -7  -7   29.30    7.30
  -1   7   7    6.00    1.70
  -1   7   7    6.80    6.50
   1  -7  -7    5.30    2.00
   1  -7  -7   11.60    9.00
   1  -7  -7    3.30    6.10
  -2   7   7   75.99   14.90
  -2   7   7  103.89    6.30
   2  -7  -7   94.49    6.00
   2  -7  -7  119.29   13.00
   2  -7  -7  104.89   15.50
   2  -7  -7   96.69    6.10
   3  -7  -7   73.39    7.90
   3  -7  -7   63.69   22.90
   3  -7  -7   76.29    8.20
   4  -7  -7    2.20    4.20
   4  -7  -7    1.20    3.10
   5   8   7    1.70    1.40
   4   8   7   27.60    3.60
   3   8   7    8.90    2.80
   2   8   7  105.39    6.90
   2   8   7  119.89   21.50
  -2  -8  -7   88.39   16.90
  -2  -8  -7  102.09    6.70
   1   8   7   21.80    3.70
   1   8   7   20.80    3.50
   1   8   7   21.10    9.60
  -1  -8  -7   26.80   10.80
  -1  -8  -7    3.80    9.20
  -1  -8  -7   16.90    3.00
   0   8   7   10.20    8.10
   0   8   7    7.40    2.40
   0  -8  -7    8.70    2.50
   0  -8  -7   23.30    8.40
  -1   8   7   10.00    2.30
  -1   8   7   26.30    9.40
   1  -8  -7   11.30    3.60
   1  -8  -7   17.00    9.00
   1  -8  -7   14.70    3.00
   1  -8  -7   13.30    4.10
   2  -8  -7    8.50    3.20
   2  -8  -7   -3.80   10.10
   2  -8  -7    8.50    3.90
   3  -8  -7   48.00    7.10
   3  -8  -7   45.20    6.80
   4  -8  -7    3.00    3.50
   4  -8  -7    1.90    4.50
   4   9   7   -0.40    1.60
   3   9   7   22.30    3.70
   2   9   7   -3.10    2.30
   1   9   7    6.20    4.10
   1   9   7    0.60   11.60
   1   9   7    4.00    2.50
  -1  -9  -7    3.60   13.30
   0   9   7   21.00    3.70
   0   9   7   15.60    3.40
   0   9   7   44.90   21.10
   0  -9  -7   17.30   11.10
   0  -9  -7   21.40    4.30
   0  -9  -7   24.60    3.70
   0  -9  -7   22.10    4.60
   1  -9  -7   -0.40    2.60
   1  -9  -7    2.10   10.80
   1  -9  -7    8.80    3.40
   1  -9  -7    2.10    3.10
   2  -9  -7   -1.10    3.30
   2  -9  -7    0.40    3.00
   3  -9  -7    8.60    4.70
   3  -9  -7    3.40    3.60
   4  -9  -7    5.00    3.60
   4  -9  -7    5.20    4.90
   4  10   7   12.70    2.30
   3  10   7    8.90    2.50
   2  10   7   -1.30    2.10
   1  10   7   38.50    4.70
  -1 -10  -7   29.40    5.40
   0 -10  -7   18.10   14.20
   1 -10  -7   15.00    4.60
   1 -10  -7    8.50    3.60
   2 -10  -7  101.89   10.00
   2 -10  -7  104.89    8.90
   3 -10  -7  163.28   11.80
   3 -10  -7  157.08   10.30
   4 -10  -7   17.10    4.30
   4 -10  -7   20.80    4.40
   4  11   7   14.20    2.00
   3  11   7   50.79    4.30
   2  11   7   31.50    4.20
   1  11   7   -1.70    2.40
  -1 -11  -7    8.70    2.80
   0  11   7    3.80    2.60
   0 -11  -7   -5.30    2.80
   0 -11  -7    6.00    3.50
   1 -11  -7   61.39    7.80
   1 -11  -7   59.99    7.00
   2 -11  -7   17.50    6.60
   2 -11  -7   10.20    4.30
   3 -11  -7    4.10    3.40
   3 -11  -7   10.40    5.50
   4 -11  -7   59.29    6.00
   3  12   7   18.50    2.60
   2  12   7   21.00    3.10
   1  12   7   20.00    3.60
  -1 -12  -7   20.50    3.50
   0  12   7    8.40    3.00
   0 -12  -7   -1.20    3.20
   0 -12  -7    0.20    3.00
   1 -12  -7  145.99    9.70
   1 -12  -7  167.48   12.20
   2 -12  -7   25.30    5.90
   2 -12  -7   19.40    4.50
   3 -12  -7    1.60    3.00
   3 -12  -7   -4.60    3.90
   3  13   7    1.40    2.00
   2  13   7   -1.90    1.40
   1  13   7    8.20    2.20
   1  13   7   14.80    5.90
   0 -13  -7    7.00    3.50
   0 -13  -7    9.00    3.40
   1 -13  -7   -1.10    4.00
   1 -13  -7    7.90    4.40
   2 -13  -7   -1.50    3.90
   2 -13  -7    3.00    2.80
   3 -13  -7   -3.90    2.10
   3 -13  -7    3.30    3.00
   0 -14  -7   -1.00    2.10
   1 -14  -7   -1.00    2.60
   1 -14  -7   -2.90    2.60
   2 -14  -7   10.90    3.10
   2 -14  -7    2.40    2.40
   0  15  -8   -0.40    1.90
  -1  14  -8    1.00    2.70
   0  14  -8   12.70    3.60
   1  14  -8   -4.00    2.60
   1  14  -8   -2.50    1.50
   2  14  -8    5.40    1.30
   3 -13   8   -3.40    3.20
   2 -13   8    0.90    5.20
   1 -13   8   -0.80    4.50
  -1  13  -8   12.10    4.30
   0  13  -8    1.40    4.10
   0  13  -8   12.00    2.40
   1  13  -8   -3.40    3.50
   1  13  -8   -0.50    1.50
   2  13  -8    1.20    1.60
   2  13  -8   -1.20    2.50
   3  13  -8    6.80    1.40
   3 -12   8   12.90    5.90
   2 -12   8   29.20    7.00
  -2  12  -8   24.80    6.30
   1 -12   8   -3.80    4.20
  -1  12  -8   10.50    4.40
   0  12  -8    0.30    4.80
   1  12  -8   -3.20    4.00
   2  12  -8   12.50    2.40
   2  12  -8   10.80    4.00
   3  12  -8    5.40    1.60
   4 -11   8   -9.40    3.30
   3 -11   8    9.60    6.70
   2 -11   8   15.30    5.90
  -2  11  -8   13.30    3.80
   1 -11   8    4.90    4.30
  -1  11  -8   15.50    5.10
   0  11  -8   17.90    5.70
   1  11  -8   62.09    8.30
   2  11  -8    7.50    4.20
   3  11  -8   10.50    2.50
   3  11  -8    9.20    2.00
   3  11  -8   17.30    3.80
   4  11  -8   63.29    3.40
   4  11  -8   61.19    4.10
   4 -10   8   -1.40    5.70
   3 -10   8    7.70    6.50
   2 -10   8  132.49   10.10
  -2  10  -8  123.59    9.30
   1 -10   8   47.70    6.50
  -1  10  -8   67.19    8.50
   0  10  -8    2.90    4.80
   1  10  -8   -2.10    4.50
   2  10  -8   -5.30    3.20
   2  10  -8   -2.40    2.60
   3  10  -8   34.30    4.80
   3  10  -8   29.30    3.80
   3  10  -8   32.40    3.80
   4  10  -8   56.59    4.00
   4  10  -8   67.39    3.90
   4  -9   8   15.70    8.40
   3  -9   8  144.29   12.90
   2  -9   8   47.20    7.00
  -2   9  -8   40.00    7.10
   1  -9   8   33.80   20.10
   1  -9   8   29.80    5.60
   1  -9   8   34.90    5.40
  -1   9  -8   49.30   16.50
  -1   9  -8   17.30    5.30
   0  -9   8   88.09   14.80
   0  -9   8   84.29    6.60
   0   9  -8  107.39    9.50
   0   9  -8   78.59   16.30
  -1  -9   8    0.00   10.60
   1   9  -8    4.40    4.30
   1   9  -8    2.60   13.60
   2   9  -8   17.20    4.90
   2   9  -8   15.00    3.60
   3   9  -8    6.70    2.80
   3   9  -8    7.40    2.60
   4   9  -8   22.60    2.70
   4   9  -8   28.20    3.50
   4  -8   8   19.20    7.50
   3  -8   8    6.90    5.70
   2  -8   8   70.89   19.50
   2  -8   8   46.90    5.90
   2  -8   8   47.30    6.80
  -2   8  -8   52.59   15.60
   1  -8   8   62.99   12.90
   1  -8   8   64.49    6.90
   1  -8   8   50.79    7.60
   1  -8   8   70.79    5.30
   1  -8   8   71.79    5.60
  -1   8  -8   49.80   12.20
   0  -8   8  374.86   12.80
   0  -8   8  360.16   12.50
   0  -8   8  351.06   22.80
   0   8  -8  356.26   25.20
   0   8  -8  342.07   16.20
  -1  -8   8    6.40    3.70
  -1  -8   8   11.90    8.00
   1   8  -8    4.90    9.10
  -2  -8   8    9.10   11.70
   2   8  -8    4.60    2.80
   2   8  -8   -1.30   11.30
   2   8  -8   -1.10    3.30
   3   8  -8    7.20    3.70
   3   8  -8    0.70    1.80
   3   8  -8   -4.10    2.00
   4   8  -8   19.90    2.80
   4   8  -8   26.00    3.70
   5   8  -8    7.20    2.70
   5   8  -8    1.60    1.50
   5  -7   8    1.10    3.50
   4  -7   8   11.70    7.50
   3  -7   8   -4.20    4.30
   2  -7   8   -5.30   13.00
   2  -7   8    0.10    2.00
   2  -7   8   -2.60    2.90
  -2   7  -8    3.00   10.10
   1  -7   8   46.10    3.80
   1  -7   8   45.30    9.00
   1  -7   8   48.30    4.20
  -1   7  -8   43.10    8.80
   0  -7   8   56.79    3.90
   0  -7   8   39.70    8.40
   0  -7   8   56.09    3.90
   0   7  -8   45.60    9.70
  -1  -7   8    0.00    9.70
  -1  -7   8   -1.30    1.00
  -1  -7   8    3.20    5.80
   1   7  -8   -0.90    6.10
  -2  -7   8   -3.20    8.30
  -2  -7   8   -3.20    1.80
  -2  -7   8    3.90   12.60
   2   7  -8    5.20   10.30
   2   7  -8    1.20    2.50
   3   7  -8  171.98   12.80
   3   7  -8  172.08    9.00
   3   7  -8  167.68    8.10
   4   7  -8   43.30    4.20
   4   7  -8   37.50    4.50
   5   7  -8   -1.30    1.30
   5   7  -8    1.20    1.90
   5  -6   8   -2.50    3.60
   4  -6   8  106.59   13.40
   3  -6   8   -0.80    4.30
  -3   6  -8  -13.40   13.00
   2  -6   8   83.49    7.50
   2  -6   8   94.39   14.10
   2  -6   8  101.59    6.00
  -2   6  -8   84.29   13.70
   1  -6   8    3.30    1.40
   1  -6   8    3.00    6.00
   1  -6   8    6.30    1.90
  -1   6  -8    2.30    5.00
   0  -6   8    1.50    1.20
   0  -6   8    4.50    4.50
   0  -6   8    1.00    1.20
   0   6  -8   -1.80    4.20
  -1  -6   8    0.80    1.40
  -1  -6   8   -1.30    4.20
  -1  -6   8   -1.80    5.60
   1   6  -8    4.30    5.60
   1   6  -8   -0.40    0.70
  -2  -6   8   15.10    9.40
  -2  -6   8   22.50    3.10
  -2  -6   8   14.70    7.50
   2   6  -8   13.40    8.00
  -3  -6   8   24.30   15.00
   3   6  -8   55.29    4.70
   3   6  -8   56.29    5.60
   3   6  -8   35.00   15.80
   3   6  -8   64.89    7.70
   4   6  -8   -0.90    1.90
   4   6  -8    1.80    2.40
   5   6  -8    5.50    2.10
   5   6  -8    5.80    2.20
   4  -5   8   38.90    8.20
   3  -5   8    3.90    4.40
  -3   5  -8    5.70   10.40
   2  -5   8    6.90    7.90
   2  -5   8    2.70    1.70
  -2   5  -8    3.50    5.90
  -2   5  -8    1.80    1.00
   1  -5   8   46.30    2.70
   1  -5   8   51.59    8.20
   1  -5   8   42.40    3.30
  -1   5  -8   46.40    8.70
   0  -5   8    8.20    1.50
   0  -5   8    6.20    1.60
   0   5  -8    9.10    4.80
   0   5  -8    9.80    3.50
  -1  -5   8  279.47   16.40
  -1  -5   8  289.27    8.40
  -1  -5   8  285.87    9.80
   1   5  -8  294.37   17.50
   1   5  -8  297.67   16.10
  -2  -5   8   91.59    5.20
  -2  -5   8  105.19   13.10
  -2  -5   8   84.59   11.70
   2   5  -8   96.59   14.50
  -3  -5   8   -4.90   13.10
  -3  -5   8    3.10    2.40
  -3  -5   8   13.30   11.20
   3   5  -8    9.00    4.30
   3   5  -8    6.70    2.40
   3   5  -8    0.60   11.60
   3   5  -8    5.20    2.40
   4   5  -8  137.79    7.20
   4   5  -8  146.69    8.20
   5   5  -8    1.50    2.10
   5   5  -8   -0.70    1.70
   4  -4   8    9.40    5.90
   3  -4   8   -0.90    4.20
   3  -4   8    2.50    2.50
  -3   4  -8    5.90    8.80
  -3   4  -8    5.10    2.00
   2  -4   8   -0.30    6.50
   2  -4   8    0.20    1.70
  -2   4  -8   -2.40    5.10
  -2   4  -8    1.30    0.90
  -2   4  -8   -2.80    4.50
   1  -4   8  198.08   12.40
   1  -4   8  199.58    6.30
   1  -4   8  194.58    7.30
  -1   4  -8  182.58    9.50
  -1   4  -8  205.08   13.40
   0  -4   8   34.20    2.40
   0  -4   8   27.50    5.20
   0  -4   8   32.60    2.30
   0   4  -8   33.90    4.90
   0   4  -8   28.00    6.00
  -1  -4   8   94.39    8.80
  -1  -4   8   96.19    3.40
  -1  -4   8   97.19    4.50
   1   4  -8   95.89    8.70
   1   4  -8   95.49    3.50
   1   4  -8   93.59    9.30
  -2  -4   8   39.60    8.00
  -2  -4   8   25.30    2.80
   2   4  -8   39.90    9.70
   2   4  -8   35.40    9.50
  -3  -4   8   -9.90    8.40
  -3  -4   8    3.90    2.40
  -3  -4   8   16.60    9.90
   3   4  -8    7.40    2.00
   3   4  -8  -12.60    9.50
   4   4  -8   58.19    4.90
   4   4  -8   60.29    5.80
   5   4  -8    2.00    2.90
   5   4  -8    0.00    1.90
   4  -3   8    6.00    4.90
   3  -3   8   20.30    3.40
   3  -3   8   13.40    5.40
  -3   3  -8    9.50   10.20
  -3   3  -8   20.20    2.80
  -3   3  -8   26.50   10.00
   2  -3   8   50.29    3.60
   2  -3   8   68.89    8.40
  -2   3  -8   48.80    2.90
  -2   3  -8   41.70    8.30
  -2   3  -8   60.19    7.90
   1  -3   8  300.67    8.50
   1  -3   8  294.07    9.70
   1  -3   8  291.57   14.10
  -1   3  -8  283.47   12.80
  -1   3  -8  316.27    8.90
  -1   3  -8  315.37   15.80
   0  -3   8  201.78   11.30
   0  -3   8  209.78    6.80
   0  -3   8  206.18    6.60
   0   3  -8  215.78   10.70
   0   3  -8  202.08   11.40
  -1  -3   8   95.19    3.20
  -1  -3   8  102.69    8.70
  -1  -3   8   93.69    4.20
   1   3  -8   93.19    3.30
   1   3  -8   87.79    8.20
   1   3  -8  105.49    8.50
  -2  -3   8   72.59    8.90
  -2  -3   8   79.49    4.30
   2   3  -8   76.19   11.00
   2   3  -8   83.09   10.90
  -3  -3   8    1.30    1.70
  -3  -3   8    4.80    8.80
  -3  -3   8    6.10    7.80
   3   3  -8    2.00    1.90
   3   3  -8   -5.10    8.40
   3   3  -8   -0.70    2.20
   4   3  -8    7.40    2.70
   4   3  -8    3.90    2.50
   5   3  -8    3.00    2.20
   5   3  -8    6.70    2.30
   3  -2   8   11.30    2.60
   3  -2   8   22.00   10.30
  -3   2  -8   10.90    2.10
  -3   2  -8   -4.60    7.70
   2  -2   8    7.80    4.50
   2  -2   8    4.70    1.50
   2  -2   8    8.40    5.30
  -2   2  -8    6.20    4.40
  -2   2  -8    5.20    4.60
  -2   2  -8    5.10    1.30
   1  -2   8  900.21   28.50
   1  -2   8  876.71   22.80
   1  -2   8  903.01   22.90
   1  -2   8  881.91   24.20
  -1   2  -8  837.42   30.30
  -1   2  -8  907.71   29.30
  -1   2  -8  880.41   23.50
   0  -2   8   12.60    1.40
   0  -2   8    9.90    3.30
   0  -2   8   11.70    1.40
   0   2  -8   15.80    3.10
   0   2  -8   15.40    3.80
  -1  -2   8   29.10    4.90
  -1  -2   8   33.50    1.70
   1   2  -8   34.50    1.70
   1   2  -8   35.20    5.40
   1   2  -8   24.80    4.70
  -2  -2   8   13.40    1.80
  -2  -2   8   17.40    4.80
   2   2  -8   19.30    5.70
   2   2  -8   25.50    6.40
  -3  -2   8  -10.00    6.80
  -3  -2   8    0.80    1.50
   3   2  -8    7.90    7.70
   3   2  -8  -13.50    6.10
  -4  -2   8   -3.40   12.80
   4   2  -8    0.50    2.10
   4   2  -8   -4.00    1.90
   4   2  -8   22.80   20.80
   5   2  -8    5.10    2.40
   5   2  -8    5.00    2.50
  -4   1  -8   36.70   19.50
   3  -1   8   22.90    3.30
   3  -1   8   12.40    6.60
  -3   1  -8   25.20    8.40
  -3   1  -8   16.20    2.30
   2  -1   8   54.19   10.30
   2  -1   8   63.39    3.80
  -2   1  -8   54.29    8.60
  -2   1  -8   60.59    3.30
   1  -1   8    6.40    2.60
   1  -1   8    4.10    3.10
   1  -1   8    5.20    0.60
   1  -1   8    3.80    1.00
   1  -1   8    5.20    0.60
  -1   1  -8    4.70    1.00
  -1   1  -8    3.70    2.30
  -1   1  -8    5.50    2.80
   0  -1   8    4.10    2.60
   0  -1   8    1.90    0.70
   0  -1   8    2.30    0.80
   0   1  -8    3.40    2.00
   0   1  -8    3.60    2.90
  -1  -1   8   10.30    3.40
  -1  -1   8    9.20    1.00
  -1  -1   8    9.10    1.40
   1   1  -8   10.00    3.10
   1   1  -8   10.50    3.70
  -2  -1   8  168.68    6.30
  -2  -1   8  160.38    4.80
  -2  -1   8  163.58   11.20
  -2  -1   8  172.58    5.10
   2   1  -8  170.58   12.90
   2   1  -8  148.99   10.90
  -3  -1   8   11.40    2.30
  -3  -1   8    9.80    7.10
   3   1  -8   14.50    8.10
   3   1  -8   11.80    8.10
  -4  -1   8    3.80   13.50
   4   1  -8   39.50   37.30
   4   1  -8    2.40    2.20
   4   1  -8    5.70    2.40
  -4   0  -8  217.28   26.90
   3   0   8    2.40    5.90
   3   0   8    1.80    1.60
  -3   0  -8   -1.70    6.20
  -3   0  -8   -1.40    1.20
   2   0   8  294.07   17.30
   2   0   8  323.57   10.40
  -2   0  -8  328.27   10.10
  -2   0  -8  292.37   17.10
   1   0   8    0.30    0.40
   1   0   8    0.10    0.40
   1   0   8    0.20    0.70
   1   0   8   -0.60    1.70
   1   0   8    0.30    3.00
  -1   0  -8    2.20    2.60
  -1   0  -8    0.90    0.70
   0   0   8  507.75   13.80
   0   0   8  512.65   18.30
   0   0   8  541.75   14.20
   0   0  -8  498.95   15.50
   0   0  -8  485.15   19.40
  -1   0   8    0.10    0.80
  -1   0   8    0.00    0.50
  -1   0   8   -1.10    2.40
   1   0  -8   -2.00    2.00
   1   0  -8    1.90    2.00
  -2   0   8 1184.68   32.30
  -2   0   8 1209.88   31.30
  -2   0   8 1231.68   40.00
   2   0  -8 1159.58   38.20
   2   0  -8 1207.08   42.80
  -3   0   8    0.50    1.50
   3   0  -8   -5.70    7.10
   3   0  -8   -3.00    8.30
  -4   0   8   24.40   15.40
   4   0  -8   60.59    5.10
   4   0  -8   54.89   25.30
   4   0  -8   38.90    4.40
   5   0  -8   -2.20    2.00
  -4  -1  -8   34.60   22.00
   3   1   8   14.80    7.40
   3   1   8   24.60    3.20
  -3  -1  -8   20.10    8.60
  -3  -1  -8   20.50    2.90
   2   1   8   58.69    3.60
   2   1   8   75.59   11.60
  -2  -1  -8   56.19   11.50
  -2  -1  -8   62.49    3.50
   1   1   8    3.90    2.70
   1   1   8    3.70    1.00
   1   1   8    4.70    2.00
   1   1   8    4.10    0.80
  -1  -1  -8    3.80    1.00
  -1  -1  -8    3.10    2.90
  -1  -1  -8    3.00    0.70
   0   1   8    3.30    0.90
   0   1   8    2.20    2.20
   0  -1  -8    1.70    1.80
   0  -1  -8    2.30    0.80
  -1   1   8    4.80    2.90
  -1   1   8    9.00    1.20
   1  -1  -8   11.40    3.40
   1  -1  -8   11.60    1.70
  -2   1   8  165.78    5.80
  -2   1   8  170.18   11.60
  -2   1   8  165.58    6.40
   2  -1  -8  162.48   10.80
   2  -1  -8  185.68   13.40
  -3   1   8   17.00    8.10
  -3   1   8   10.40    2.10
   3  -1  -8   17.30   10.30
   3  -1  -8    6.20    7.10
  -4   1   8   -6.10   13.70
   4  -1  -8    5.00    2.50
   4  -1  -8    4.60    2.50
   5  -1  -8   59.79    5.00
   4   2   8    6.90    2.80
   3   2   8   20.40    9.00
   3   2   8   17.60    2.90
  -3  -2  -8   15.20    2.70
  -3  -2  -8   16.70    7.10
   2   2   8    4.80    3.70
   2   2   8    7.10    1.60
  -2  -2  -8    4.30    1.30
  -2  -2  -8    4.70    4.60
   1   2   8  908.11   26.80
   1   2   8  896.91   29.90
   1   2   8  913.21   24.60
  -1  -2  -8  904.81   24.30
  -1  -2  -8  888.21   32.30
  -1  -2  -8  916.01   23.70
   0   2   8   15.80    1.80
   0  -2  -8   19.90    4.00
   0  -2  -8   12.30    3.10
   0  -2  -8   13.80    1.60
   0  -2  -8   16.60    1.60
  -1   2   8   36.30    2.30
   1  -2  -8   35.80    2.50
   1  -2  -8   42.20    6.90
   1  -2  -8   28.50    5.00
  -2   2   8   14.90    1.90
  -2   2   8   25.70    6.10
  -2   2   8   20.00    2.10
   2  -2  -8   21.60    5.90
   2  -2  -8   32.50    5.90
  -3   2   8   -2.10    6.40
  -3   2   8    1.90    1.60
  -3   2   8   -1.10    1.20
   3  -2  -8  -21.50   10.90
   3  -2  -8    0.70    7.60
  -4   2   8   14.00   15.30
   4  -2  -8    1.50    2.40
   4  -2  -8   -0.80    2.50
   5  -2  -8    5.00    2.40
   4   3   8   -0.50    2.00
   3   3   8   11.20    7.80
  -3  -3  -8   15.40    2.50
  -3  -3  -8   11.20    8.60
   2   3   8   58.79   10.60
   2   3   8   50.49    3.30
  -2  -3  -8   53.19    2.50
  -2  -3  -8   59.09    9.80
  -2  -3  -8   51.39    3.40
   1   3   8  302.37    9.70
   1   3   8  309.47   14.40
  -1  -3  -8  294.57   16.10
  -1  -3  -8  308.57    9.40
  -1  -3  -8  285.27   12.40
  -1  -3  -8  302.37    9.00
   0   3   8  199.58    8.00
   0   3   8  212.38    7.10
   0  -3  -8  211.98   12.10
   0  -3  -8  199.08   11.00
   0  -3  -8  215.08    6.90
  -1   3   8   97.59    5.50
  -1   3   8  100.89    4.50
   1  -3  -8   98.59    8.50
   1  -3  -8   92.99    8.60
   1  -3  -8  101.39    4.50
  -2   3   8   90.29    8.10
  -2   3   8   85.89    4.20
   2  -3  -8   85.29    4.40
   2  -3  -8   79.99   10.80
   2  -3  -8   84.89   10.20
  -3   3   8   -2.40    1.50
  -3   3   8    0.30    1.50
  -3   3   8    6.00    9.20
  -3   3   8   -3.60    7.00
   3  -3  -8   -7.60    8.50
   4  -3  -8   15.50    3.60
   4  -3  -8    6.50    5.60
   5   4   8   28.70    3.20
   4   4   8    4.30    2.40
   3   4   8   11.50    8.60
  -3  -4  -8    4.20    2.10
  -3  -4  -8   -6.50    8.40
   2   4   8    2.80    4.70
   2   4   8    1.50    1.10
  -2  -4  -8    1.10    1.00
  -2  -4  -8    0.30    4.70
  -2  -4  -8    0.80    1.20
   1   4   8  189.78    7.10
   1   4   8  196.98   11.70
  -1  -4  -8  196.48    6.70
  -1  -4  -8  196.38   10.60
  -1  -4  -8  195.98    6.60
  -1  -4  -8  173.88   12.80
   0   4   8   34.30    2.50
   0   4   8   33.70    4.60
   0  -4  -8   32.40    2.40
   0  -4  -8   30.90    5.50
   0  -4  -8   38.40    6.90
  -1   4   8   92.59    4.30
  -1   4   8   92.49    6.20
   1  -4  -8   96.19    9.30
   1  -4  -8   84.69    8.70
   1  -4  -8   94.89    4.40
  -2   4   8   40.70    7.40
  -2   4   8   34.70    3.00
   2  -4  -8   31.40    7.50
   2  -4  -8   52.09    8.80
   2  -4  -8   41.60    3.30
  -3   4   8    5.70    8.50
  -3   4   8    5.10    1.90
  -3   4   8    8.70   11.10
  -3   4   8    7.80    2.40
   3  -4  -8   11.40   10.30
   3  -4  -8    4.50    2.40
   3  -4  -8    2.10    3.50
   4  -4  -8   49.50    4.60
   4  -4  -8   47.00    4.80
   5   5   8   12.10    2.40
   4   5   8   33.40    4.10
   3   5   8    2.60    2.70
   3   5   8  -10.30   10.00
  -3  -5  -8   -0.60    9.80
   2   5   8   -1.60    6.00
   2   5   8    0.10    1.30
  -2  -5  -8    0.70    1.30
  -2  -5  -8    4.50    5.50
  -2  -5  -8    1.40    1.30
   1   5   8   52.39    8.90
   1   5   8   46.30    3.60
  -1  -5  -8   43.10    3.00
  -1  -5  -8   42.60    6.40
  -1  -5  -8   43.30    2.70
  -1  -5  -8   39.30    7.60
   0   5   8    8.30    3.60
   0   5   8    5.10    1.40
   0  -5  -8    5.70    3.70
   0  -5  -8    4.60    1.30
   0  -5  -8    7.50    4.10
  -1   5   8  291.37    9.80
  -1   5   8  297.87   13.30
   1  -5  -8  277.47    9.70
   1  -5  -8  253.77   14.90
   1  -5  -8  291.07   17.00
  -2   5   8   94.39   10.40
  -2   5   8  110.29    5.50
   2  -5  -8   94.69    5.20
   2  -5  -8   78.59   12.20
   2  -5  -8  103.59   12.10
  -3   5   8   -3.60    8.90
  -3   5   8    4.10    2.60
  -3   5   8    6.50    2.40
   3  -5  -8    8.00    3.70
   3  -5  -8    3.60    2.50
   3  -5  -8   23.50   13.20
   3  -5  -8    4.60    3.50
   3  -5  -8   18.20   14.90
   3  -5  -8    4.50    3.20
   5   6   8   -0.30    1.70
   4   6   8   64.49    5.40
   3   6   8    5.10   14.20
   3   6   8    3.60    2.40
  -3  -6  -8   18.60   14.30
   2   6   8  123.49   17.40
   2   6   8  106.69    7.50
   2   6   8   85.29    5.90
  -2  -6  -8   96.89    5.70
  -2  -6  -8   96.49    5.10
  -2  -6  -8   94.29   15.50
   1   6   8   -0.30    5.20
   1   6   8    9.40    2.40
  -1  -6  -8    6.30    1.30
  -1  -6  -8    7.80    5.40
  -1  -6  -8    6.10    1.80
  -1  -6  -8    7.30    5.40
   0   6   8   -4.80    3.80
   0   6   8   -1.80    0.90
   0  -6  -8   -1.40    0.90
   0  -6  -8   -0.70    4.40
   0  -6  -8    2.40    4.30
  -1   6   8    0.00    1.90
  -1   6   8   -0.30    5.20
   1  -6  -8   -7.20    5.20
   1  -6  -8   -0.80    4.70
  -2   6   8   20.10    3.00
   2  -6  -8   18.30    2.80
   2  -6  -8    0.80    9.00
   2  -6  -8   19.80   14.20
   3  -6  -8  107.89   18.70
   3  -6  -8   44.60    6.20
   3  -6  -8   58.49    5.30
   3  -6  -8   56.79    7.00
   3  -6  -8   58.09    5.60
   4  -6  -8    0.30    3.40
   4  -6  -8    0.70    3.80
   5   7   8    0.10    1.50
   4   7   8   -0.80    1.70
   3   7   8   -1.50    2.00
   2   7   8   -0.40    2.20
   2   7   8    7.80    9.90
   2   7   8   -0.20    1.70
  -2  -7  -8    0.60    2.10
  -2  -7  -8    2.60    2.00
  -2  -7  -8   12.80   10.20
   1   7   8   53.59    5.10
   1   7   8   50.99   10.80
  -1  -7  -8   49.40   10.10
  -1  -7  -8   53.09    4.00
  -1  -7  -8   36.90    9.60
   0   7   8   50.69    4.00
   0   7   8   60.69    9.60
   0  -7  -8   65.19   11.70
   0  -7  -8   55.89   10.60
   0  -7  -8   55.59    4.00
  -1   7   8    8.30    7.00
  -1   7   8    0.70    1.20
   1  -7  -8   -0.30    1.20
   1  -7  -8    1.20    6.10
   1  -7  -8   -6.40    8.50
  -2   7   8   -0.20    1.40
   2  -7  -8   -4.40    8.80
   2  -7  -8    1.10    3.30
   2  -7  -8   -1.40    2.10
   2  -7  -8    4.70    3.00
   3  -7  -8  155.48   10.60
   3  -7  -8  159.98   16.00
   4  -7  -8   41.00    5.90
   4  -7  -8   36.60    5.70
   5   8   8    3.20    1.90
   4   8   8   -0.60    1.60
   3   8   8    7.60    2.80
   2   8   8   35.00   17.20
   2   8   8   49.60    5.30
  -2  -8  -8   48.60   16.50
   1   8   8   75.69    6.50
   1   8   8   58.59   13.00
   1   8   8   62.19    5.60
  -1  -8  -8   69.89    5.10
  -1  -8  -8   66.29   12.80
  -1  -8  -8   68.99   12.90
   0   8   8  315.97   20.30
   0   8   8  352.06   12.60
   0  -8  -8  357.06   12.60
   0  -8  -8  329.27   12.90
   0  -8  -8  343.27   29.90
   0  -8  -8  330.47   14.80
   0  -8  -8  311.17   14.20
  -1   8   8   12.50    3.20
   1  -8  -8    6.30    2.30
   1  -8  -8    8.80    4.10
   1  -8  -8    7.70    4.10
   1  -8  -8   29.00    9.60
   1  -8  -8   11.00    3.40
   2  -8  -8   -0.70    3.00
   2  -8  -8    7.80    3.80
   2  -8  -8    0.20    2.80
   2  -8  -8    4.00   12.50
   3  -8  -8   -0.50    3.00
   3  -8  -8    0.80    3.50
   4  -8  -8   31.30    5.50
   4  -8  -8   26.80    5.00
   3   9   8  105.89    7.50
   2   9   8   42.80    4.90
   1   9   8   35.80    4.60
   1   9   8   53.69   16.60
  -1  -9  -8   27.40    5.30
  -1  -9  -8   27.80    4.70
  -1  -9  -8   24.10   15.70
   0   9   8   81.09    6.70
   0   9   8   74.29    5.90
   0  -9  -8   79.89    7.80
   0  -9  -8   72.29   13.80
   0  -9  -8   79.39    7.20
   1  -9  -8    5.20   11.50
   1  -9  -8    9.40    3.80
   1  -9  -8    8.00    4.00
   1  -9  -8    8.10    3.50
   2  -9  -8   14.70    5.00
   2  -9  -8   24.70    5.40
   3  -9  -8    5.70    3.50
   3  -9  -8    7.50    4.30
   4  -9  -8   25.10    4.90
   4  -9  -8   31.50    5.80
   4  10   8   -0.60    1.40
   3  10   8    2.90    1.90
   2  10   8  161.28    9.00
   1  10   8   64.69    5.50
  -1 -10  -8   64.79    6.90
   0  10   8   -1.30    3.40
   0 -10  -8   -0.70    3.80
   0 -10  -8   -5.80    3.60
  -1  10   8    2.00    3.00
   1 -10  -8    3.30    3.00
   1 -10  -8    0.20    3.60
   2 -10  -8   -1.60    2.60
   2 -10  -8    4.50    4.20
   3 -10  -8   41.60    6.60
   3 -10  -8   40.50    6.10
   4 -10  -8   74.09    6.40
   4 -10  -8   68.19    7.30
   4  11   8   -0.60    1.20
   3  11   8    3.20    1.80
   2  11   8   13.90    3.30
   1  11   8   14.20    3.20
  -1 -11  -8   16.90    3.40
   0  11   8   14.80    3.10
   0 -11  -8    9.30    4.00
   0 -11  -8   11.40    3.80
   1 -11  -8   61.79    8.00
   1 -11  -8   65.89    7.30
   2 -11  -8   26.90    6.40
   2 -11  -8   18.10    4.50
   3 -11  -8   25.10    6.10
   3 -11  -8   17.20    4.30
   4 -11  -8   67.19    5.90
   3  12   8    6.90    1.80
   2  12   8   23.40    3.20
   1  12   8   13.00    3.00
  -1 -12  -8   18.60    3.40
   0  12   8    2.90    2.70
   0 -12  -8   -2.80    3.10
   0 -12  -8    0.50    2.90
   1 -12  -8    7.00    5.10
   1 -12  -8    3.00    3.20
   2 -12  -8    9.80    3.60
   2 -12  -8   15.00    5.30
   3 -12  -8    8.00    4.50
   3 -12  -8    6.80    3.30
   3  13   8   -1.00    1.10
   2  13   8    1.90    1.60
   1  13   8    9.50    2.20
   1  13   8   10.30    5.30
   0 -13  -8    5.10    3.10
   0 -13  -8   13.80    3.70
   1 -13  -8    2.40    3.00
   1 -13  -8   -1.10    4.00
   2 -13  -8    4.10    2.90
   2 -13  -8    1.30    3.90
   3 -13  -8   14.40    3.30
   3 -13  -8   10.30    4.20
   1 -14  -8   -5.50    2.30
   1 -14  -8    3.40    2.70
   2 -14  -8    5.60    2.70
   2 -14  -8   -0.30    2.00
   0  14  -9   -3.40    2.60
   1  14  -9   -3.40    2.50
   1  14  -9    7.80    2.60
   2  14  -9   18.80    1.80
   2 -13   9    1.70    5.40
  -2  13  -9    9.90    2.60
  -1  13  -9  135.29    8.70
   0  13  -9    3.20    3.90
   1  13  -9   -7.40    3.80
   1  13  -9    3.40    1.90
   2  13  -9   33.90    2.90
   2  13  -9   39.60    4.50
   3  13  -9    4.50    1.20
   3 -12   9    8.40    5.40
   2 -12   9    2.30   10.60
  -2  12  -9    5.90    3.00
  -1  12  -9    6.00    4.00
   0  12  -9    2.90    4.40
   1  12  -9   19.70    5.10
   2  12  -9    3.20    1.90
   2  12  -9   -1.50    3.10
   3  12  -9   15.20    2.10
   4 -11   9   -6.80    2.60
   3 -11   9    6.40    7.20
   2 -11   9   11.80    6.00
  -2  11  -9    5.10    3.10
   1 -11   9   -6.90    4.50
  -1  11  -9    4.40    3.80
   0  11  -9   99.59   10.20
   1  11  -9    0.20    4.50
   2  11  -9   -2.30    1.50
   2  11  -9   -3.50    3.50
   3  11  -9    3.90    3.40
   3  11  -9    1.80    2.40
   3  11  -9    3.10    1.50
   4  11  -9   -3.20    1.20
   4 -10   9    2.50    4.90
   3 -10   9   18.40    7.20
   2 -10   9   -1.00    4.20
  -2  10  -9    3.70    3.10
   1 -10   9   35.70    5.90
  -1  10  -9   45.50    6.80
   0  10  -9   37.80    6.20
   1  10  -9   36.80    6.50
   2  10  -9   40.00    6.20
   2  10  -9   36.40    4.40
   3  10  -9    6.10    3.10
   3  10  -9    3.40    2.20
   3  10  -9    2.50    2.30
   4  10  -9    7.00    1.90
   4  10  -9    6.00    2.00
   4  -9   9    7.70    6.30
   3  -9   9   57.09    9.10
   2  -9   9   22.70    5.40
  -2   9  -9   16.20    4.70
   1  -9   9    3.00    3.50
   1  -9   9   -7.60   15.00
  -1   9  -9   16.80   13.80
  -1   9  -9    5.70    4.20
   0  -9   9   55.99   13.00
   0   9  -9   59.29   15.60
   0   9  -9   57.59    7.70
  -1  -9   9   14.40   12.20
   1   9  -9    7.20   12.20
   1   9  -9    0.10    3.80
   2   9  -9   -1.60    3.50
   2   9  -9    7.40    3.10
   3   9  -9    4.10    2.20
   3   9  -9    3.10    2.50
   3   9  -9    0.40    3.10
   4   9  -9    5.30    2.40
   4   9  -9    3.10    2.00
   4  -8   9   35.50    8.00
   3  -8   9   56.89    8.60
   2  -8   9   43.90   21.70
   2  -8   9   26.60    5.80
  -2   8  -9   22.10    5.60
  -2   8  -9   21.80   15.50
   1  -8   9   21.90    3.60
   1  -8   9   18.40    4.10
   1  -8   9   13.90   10.30
   1  -8   9   13.50    4.10
  -1   8  -9   15.60    5.70
  -1   8  -9   14.60   11.10
   0  -8   9    1.50    2.50
   0  -8   9    6.00    2.30
   0  -8   9    7.80    7.90
   0   8  -9    0.20    9.10
  -1  -8   9   12.30    8.70
  -1  -8   9   30.70    4.00
   1   8  -9   32.90   11.00
   1   8  -9   29.30    5.40
  -2  -8   9   68.09   15.70
   2   8  -9   68.89   19.30
   2   8  -9   61.69    5.80
   2   8  -9   47.80    6.30
   3   8  -9   42.10    5.80
   3   8  -9   41.50    4.40
   3   8  -9   39.00    4.40
   4   8  -9    7.40    2.50
   4   8  -9    6.10    2.10
   5   8  -9    3.90    1.50
   5   8  -9    4.60    1.90
   4  -7   9   19.00    7.40
   3  -7   9  116.89   11.60
   2  -7   9  153.08    8.60
   2  -7   9  143.49    9.80
   2  -7   9  215.38   24.30
  -2   7  -9  106.99   10.50
  -2   7  -9  168.28   22.10
   1  -7   9    7.90    7.50
   1  -7   9   13.40    2.60
   1  -7   9   11.70    2.80
  -1   7  -9   12.10    7.90
   0  -7   9   73.79    4.60
   0  -7   9   65.19   10.60
   0  -7   9   72.89    4.50
   0   7  -9   70.89   12.80
  -1  -7   9   24.40    3.30
  -1  -7   9   24.30    8.40
   1   7  -9   16.40    8.00
  -2  -7   9   28.90    3.70
  -2  -7   9   25.40   16.60
  -2  -7   9   28.90   11.00
   2   7  -9   34.60    5.70
   2   7  -9   24.50   11.60
   3   7  -9   48.40    5.10
   3   7  -9   54.29    4.80
   3   7  -9   59.69    7.30
   4   7  -9   18.40    3.00
   4   7  -9   17.60    3.40
   5   7  -9    1.30    1.60
   5   7  -9   -0.20    1.70
  -5   6  -9   -6.10    3.20
   4  -6   9   20.10    7.20
   3  -6   9  165.78   12.30
  -3   6  -9  112.09   18.90
   2  -6   9    7.30    3.40
   2  -6   9   11.20    2.60
   2  -6   9   24.40   11.50
  -2   6  -9   13.50    8.80
   1  -6   9    0.80    1.40
   1  -6   9   -4.80    5.30
   1  -6   9    0.40    1.30
  -1   6  -9    1.70    6.10
   0  -6   9  -10.80    4.30
   0  -6   9    0.10    1.20
   0  -6   9    0.80    1.20
   0   6  -9    6.90    6.00
  -1  -6   9   24.20    2.90
  -1  -6   9   11.70    5.40
  -1  -6   9   30.10    7.90
   1   6  -9   26.70    8.60
  -2  -6   9   -0.30    1.70
  -2  -6   9   -7.50    8.70
  -2  -6   9   -8.50    7.40
   2   6  -9    0.70   13.30
  -3  -6   9   37.70   18.50
  -3  -6   9   46.80   18.40
   3   6  -9   31.40   16.80
   3   6  -9   36.00    5.50
   3   6  -9   38.50    4.30
   3   6  -9   31.30    4.20
   4   6  -9   34.00    4.50
   4   6  -9   34.70    4.10
   5   6  -9   24.00    3.10
   5   6  -9   29.30    3.00
  -5   5  -9   -7.30    4.20
   4  -5   9   39.70    8.10
  -3   5  -9   13.80   11.40
   2  -5   9  243.48   20.00
   2  -5   9  245.18   10.00
  -2   5  -9  249.48   19.20
   1  -5   9  354.96   19.10
   1  -5   9  339.07   11.60
   1  -5   9  343.57   11.20
  -1   5  -9  375.36   21.30
   0  -5   9   59.79    3.40
   0  -5   9   56.19    3.30
   0  -5   9   52.49    7.90
   0   5  -9   63.99   10.20
   0   5  -9   63.09    6.90
  -1  -5   9   33.30    3.00
  -1  -5   9   30.30    2.00
  -1  -5   9   31.90    7.20
   1   5  -9   35.80    7.40
   1   5  -9   39.40    8.20
  -2  -5   9    1.40    6.90
  -2  -5   9    1.60    1.80
  -2  -5   9    3.00    5.40
   2   5  -9   -3.80    7.50
   2   5  -9   13.90    8.30
  -3  -5   9    0.20    3.60
  -3  -5   9  -13.80   11.70
  -3  -5   9  -15.60   10.60
   3   5  -9    5.90   13.60
   3   5  -9   -0.60    3.60
   3   5  -9    1.20    1.90
   3   5  -9    2.70    2.30
   4   5  -9    1.60    2.10
   4   5  -9    0.50    2.30
   5   5  -9    1.80    1.90
   5   5  -9   -1.70    1.60
   4  -4   9   10.20    5.50
   3  -4   9   64.39    8.00
   3  -4   9   67.19    5.80
  -3   4  -9   59.39    4.20
  -3   4  -9   48.60   14.30
   2  -4   9    3.30    1.60
   2  -4   9    5.20    6.80
  -2   4  -9    4.10    5.50
  -2   4  -9    1.50    1.00
  -2   4  -9    9.40    6.60
   1  -4   9  105.09    5.00
   1  -4   9   97.89    9.50
   1  -4   9  109.19    4.10
  -1   4  -9  110.49    8.00
  -1   4  -9  104.89   10.20
   0  -4   9  171.58    6.30
   0  -4   9  195.78    7.50
   0  -4   9  177.68   11.80
   0   4  -9  185.88   12.40
  -1  -4   9  373.86   10.60
  -1  -4   9  385.26   11.90
   1   4  -9  374.46   18.10
   1   4  -9  375.96   19.00
  -2  -4   9   15.80    5.60
  -2  -4   9   15.70    2.40
   2   4  -9   10.20    6.20
   2   4  -9   29.70    9.50
  -3  -4   9   34.40   11.40
  -3  -4   9   27.00   10.50
   3   4  -9   32.50    5.70
   3   4  -9   39.70    4.70
   3   4  -9   38.20    4.30
   3   4  -9   26.80   13.40
   4   4  -9   72.19    5.40
   4   4  -9   60.19    5.60
   5   4  -9    3.90    3.20
   5   4  -9    2.40    2.10
   4  -3   9   42.00    6.70
   3  -3   9    6.80    2.50
   3  -3   9   -0.30    4.70
  -3   3  -9   13.10    8.90
  -3   3  -9   -3.70   10.90
  -3   3  -9    8.50    2.20
   2  -3   9    5.90    5.60
   2  -3   9   10.90    2.10
  -2   3  -9    2.30    4.70
  -2   3  -9   16.40    5.40
  -2   3  -9   11.70    1.80
   1  -3   9    5.50    1.30
   1  -3   9    7.60    1.00
   1  -3   9   11.90    3.90
  -1   3  -9   11.10    3.60
  -1   3  -9    6.70    1.20
  -1   3  -9    5.40    3.60
   0  -3   9  681.23   17.80
   0  -3   9  608.94   17.50
   0  -3   9  635.44   24.10
   0   3  -9  624.74   22.90
   0   3  -9  631.74   24.10
  -1  -3   9  352.86   10.10
  -1  -3   9  357.16   11.10
  -1  -3   9  364.36   17.40
   1   3  -9  378.16   17.60
   1   3  -9  359.86   17.00
  -2  -3   9    7.50    5.10
  -2  -3   9    2.00    1.20
   2   3  -9   -2.70    4.20
   2   3  -9    2.20    5.50
  -3  -3   9   14.90    8.90
  -3  -3   9    8.20    2.30
  -3  -3   9   18.60    9.20
   3   3  -9   13.40    2.90
   3   3  -9   13.60   10.50
   3   3  -9   10.40    2.90
   4   3  -9   44.00    4.40
   4   3  -9   49.60    5.50
   5   3  -9    4.20    2.30
   5   3  -9    6.00    2.40
   4  -2   9    4.90    3.60
   3  -2   9    1.70    1.90
  -3   2  -9    3.30    1.70
  -3   2  -9    4.20    9.30
  -3   2  -9   -4.60    6.70
   2  -2   9    1.30    4.90
   2  -2   9    2.40    1.20
  -2   2  -9    0.00    0.80
  -2   2  -9    1.20    4.50
  -2   2  -9   -0.80    4.00
   1  -2   9   68.49    3.10
   1  -2   9   74.19    2.60
   1  -2   9   86.29    7.20
   1  -2   9   79.29    3.80
  -1   2  -9   79.19    7.00
  -1   2  -9   88.69    7.70
  -1   2  -9   74.19    3.30
   0  -2   9  487.05   19.30
   0  -2   9  472.85   14.00
   0  -2   9  508.05   13.90
   0   2  -9  525.75   19.10
   0   2  -9  501.25   19.50
  -1  -2   9    2.90    1.10
  -1  -2   9    4.50    3.00
  -1  -2   9    3.60    0.80
   1   2  -9    3.80    2.80
   1   2  -9   10.70    4.30
  -2  -2   9   60.29   10.30
   2   2  -9   43.10    7.80
   2   2  -9   45.80    8.00
  -3  -2   9    1.30    7.40
  -3  -2   9   10.50    2.10
   3   2  -9   11.90    2.60
   3   2  -9   13.50    9.10
   3   2  -9   11.60    7.60
   4   2  -9   14.90    3.30
   4   2  -9   11.60   24.80
   5   2  -9  191.98    7.80
   5   2  -9  200.48    8.90
   3  -1   9    6.50    2.40
   3  -1   9   -0.50    7.10
  -3   1  -9    3.70    1.70
  -3   1  -9   13.20    8.10
   2  -1   9   41.70    8.70
   2  -1   9   40.10    3.20
  -2   1  -9   36.70    2.70
  -2   1  -9   50.59    8.50
   1  -1   9  650.93   21.60
   1  -1   9  617.14   16.40
   1  -1   9  626.64   16.30
  -1   1  -9  606.24   23.20
  -1   1  -9  648.94   24.20
  -1   1  -9  650.53   17.50
   0  -1   9    4.90    1.10
   0  -1   9    4.20    2.70
   0  -1   9    3.60    0.90
   0   1  -9    5.40    2.50
   0   1  -9    3.50    2.50
  -1  -1   9  132.99    5.10
  -1  -1   9  127.39    9.20
  -1  -1   9  140.89    4.60
   1   1  -9  140.19    7.80
  -2  -1   9   19.40    1.30
  -2  -1   9   16.10    4.80
  -2  -1   9   26.30    2.90
   2   1  -9   30.50    6.40
   2   1  -9   13.30    5.30
  -3  -1   9   39.50    8.30
  -3  -1   9   41.10    3.50
   3   1  -9   42.10    9.80
   3   1  -9   43.90   11.00
  -4  -1   9   67.89   19.30
   4   1  -9   92.99    7.10
   4   1  -9   94.09    5.80
   4   1  -9  111.79   33.70
   5   1  -9  147.89    6.70
   5   1  -9  156.48    7.70
   3   0   9   15.90    8.50
   3   0   9   20.60    3.20
  -3   0  -9    1.20    7.70
  -3   0  -9   22.00    3.00
   2   0   9   -0.30    0.90
   2   0   9   -1.40    3.90
  -2   0  -9    1.20    3.80
  -2   0  -9   -0.60    0.80
   1   0   9   67.09    6.90
   1   0   9   77.19    2.50
   1   0   9   75.69    2.60
   1   0   9   74.59    3.70
   1   0   9   78.19    5.80
  -1   0  -9   82.69    7.60
  -1   0  -9   83.39    3.50
   0   0   9   -0.50    1.90
   0   0   9    0.00    0.70
   0   0   9   -0.40    0.60
   0   0  -9    0.80    1.50
   0   0  -9    0.10    2.00
  -1   0   9   35.50    2.10
  -1   0   9   34.70    2.30
  -1   0   9   36.40    5.40
   1   0  -9   27.90    4.90
   1   0  -9   35.30    3.80
  -2   0   9    2.10    3.40
  -2   0   9   -0.70    0.90
  -2   0   9    0.30    0.60
   2   0  -9    5.20    4.30
   2   0  -9    0.80    4.80
  -3   0   9  461.55   14.70
  -3   0   9  434.56   23.40
   3   0  -9  432.86   25.30
   3   0  -9  449.46   27.20
  -4   0   9   -6.80   14.50
   4   0  -9    1.90    2.10
   4   0  -9    0.30    2.10
   5   0  -9    7.90    2.50
   5   0  -9    0.00    2.50
   3   1   9    5.70    2.10
   3   1   9    5.40    9.20
  -3  -1  -9    4.20    1.60
   2   1   9   42.90    3.20
   2   1   9   37.70    7.20
  -2  -1  -9   39.90    2.90
  -2  -1  -9   39.30    8.60
   1   1   9  643.94   20.20
   1   1   9  621.34   17.90
   1   1   9  628.44   23.00
   1   1   9  614.14   16.60
  -1  -1  -9  654.73   24.90
  -1  -1  -9  605.04   16.50
   0   1   9    3.60    1.00
   0   1   9    9.40    2.80
   0  -1  -9    3.60    2.80
   0  -1  -9    3.60    0.90
  -1   1   9  140.59    5.20
  -1   1   9  139.79    5.10
  -1   1   9  136.99    9.50
   1  -1  -9  140.29   10.30
   1  -1  -9  142.39    5.30
  -2   1   9   19.90    1.80
  -2   1   9   20.00    5.20
   2  -1  -9   26.10    6.20
   2  -1  -9   33.90    9.80
  -3   1   9   39.40    3.50
  -3   1   9   30.70    8.80
   3  -1  -9   28.50    9.50
  -4   1   9   76.79   18.80
   4  -1  -9   90.09    6.10
   4  -1  -9   94.59    6.00
   5  -1  -9  148.69    7.20
   4   2   9   -1.60    2.90
   3   2   9   -0.20    1.80
   3   2   9    9.60    8.10
  -3  -2  -9   -2.50    7.10
  -3  -2  -9    0.60    1.40
   2   2   9    1.30    1.10
   2   2   9    3.60    3.80
  -2  -2  -9    3.00    4.10
  -2  -2  -9    3.00    1.30
   1   2   9   81.49    3.90
   1   2   9   71.99    5.70
  -1  -2  -9   78.69    3.60
  -1  -2  -9   78.69    3.10
  -1  -2  -9   85.29    8.50
   0   2   9  489.75   19.00
   0   2   9  513.65   14.50
   0  -2  -9  490.55   14.20
   0  -2  -9  523.65   21.10
  -1   2   9    2.00    2.50
  -1   2   9    2.50    0.90
   1  -2  -9    2.30    2.70
   1  -2  -9    3.80    3.50
   1  -2  -9    4.60    1.20
  -2   2   9   56.69    3.20
  -2   2   9   51.79    3.40
  -2   2   9   60.99    9.20
  -2   2   9   62.99    7.60
   2  -2  -9   62.89   10.20
  -3   2   9   15.60    2.30
  -3   2   9   -1.30    7.50
  -3   2   9   19.20    3.10
   3  -2  -9  -16.60   11.90
   3  -2  -9   14.20    9.00
   4  -2  -9    4.50    4.40
   4  -2  -9   20.90    4.20
   5  -2  -9  186.08    7.90
   4   3   9   36.90    4.20
   3   3   9    7.40    2.60
   3   3   9   12.20    2.60
   3   3   9    6.60    7.80
  -3  -3  -9   11.40    3.20
  -3  -3  -9    5.30    7.80
   2   3   9   11.00    1.90
   2   3   9    9.40    4.60
  -2  -3  -9    6.80    5.00
  -2  -3  -9   11.30    1.30
  -2  -3  -9   14.50    2.20
   1   3   9    5.70    3.40
   1   3   9   10.60    3.60
   1   3   9    6.70    1.60
  -1  -3  -9    9.40    1.40
  -1  -3  -9    6.80    1.40
  -1  -3  -9   10.00    4.30
   0   3   9  581.74   17.40
   0  -3  -9  608.84   24.40
   0  -3  -9  630.44   23.10
   0  -3  -9  631.34   17.20
  -1   3   9  358.16   11.00
   1  -3  -9  352.86   17.70
   1  -3  -9  352.46   11.10
   1  -3  -9  342.77   17.10
  -2   3   9    6.70    5.00
  -2   3   9    3.20    1.20
   2  -3  -9    3.60    1.40
   2  -3  -9    1.60    5.20
   2  -3  -9    7.90    4.90
  -3   3   9   12.80    7.90
  -3   3   9   10.20    2.20
  -3   3   9   13.20    2.80
   3  -3  -9   17.90    3.00
   3  -3  -9   18.60   10.00
   3  -3  -9   17.30    4.80
   4  -3  -9   49.10    4.40
   4  -3  -9   41.30    6.20
   4  -3  -9   44.50    4.70
   5  -3  -9    1.40    2.60
   4   4   9    0.00    2.00
   3   4   9   72.79    5.70
   3   4   9   66.59   16.30
  -3  -4  -9   63.59   12.40
  -3  -4  -9   62.29    4.90
   2   4   9    6.40    1.60
   2   4   9    2.00    4.90
  -2  -4  -9    3.40    1.20
  -2  -4  -9    6.80    1.80
  -2  -4  -9    1.60    4.90
   1   4   9  104.79    8.90
   1   4   9  106.59    5.00
  -1  -4  -9  101.19    4.40
  -1  -4  -9  108.09    8.30
  -1  -4  -9  131.89   21.10
   0   4   9  192.98    7.00
   0   4   9  171.78    8.40
   0  -4  -9  179.78   12.20
   0  -4  -9  189.38    6.70
   0  -4  -9  185.88   12.10
  -1   4   9  375.26   11.70
   1  -4  -9  363.46   11.70
   1  -4  -9  342.17   18.00
  -2   4   9   15.60    2.20
   2  -4  -9   14.00    2.90
   2  -4  -9   25.90    7.20
   2  -4  -9   20.70    6.70
  -3   4   9   36.30   10.80
  -3   4   9   35.80    4.10
  -3   4   9   25.80    3.30
   3  -4  -9   33.60    3.70
   3  -4  -9   26.60    3.70
   3  -4  -9   30.60    5.50
   3  -4  -9   26.10   11.80
   3  -4  -9   29.70    5.40
   4  -4  -9   71.69    5.80
   4  -4  -9   66.69    7.90
   4  -4  -9   64.19    5.20
   5   5   9   18.00    3.20
   4   5   9   34.90    4.20
   3   5   9   -2.30   13.70
   3   5   9    2.80    2.50
  -3  -5  -9   -0.40   10.80
   2   5   9  217.78    8.60
   2   5   9  204.98   17.10
  -2  -5  -9  221.88    7.90
  -2  -5  -9  231.58    8.50
  -2  -5  -9  231.98   18.80
   1   5   9  342.57   11.40
   1   5   9  291.77   16.80
  -1  -5  -9  326.47   19.10
  -1  -5  -9  347.27   10.90
  -1  -5  -9  339.87   10.50
  -1  -5  -9  354.16   16.60
   0   5   9   62.69    3.80
   0   5   9   59.59    6.10
   0  -5  -9   64.99    9.50
   0  -5  -9   66.49    8.80
   0  -5  -9   57.09    3.60
  -1   5   9   34.20    2.90
  -1   5   9   34.20    4.90
   1  -5  -9   27.20    2.80
   1  -5  -9   35.80    7.80
   1  -5  -9   28.10    6.60
  -2   5   9    0.50    1.20
   2  -5  -9    3.70    1.70
   2  -5  -9   -4.30    6.40
   2  -5  -9    9.70    6.50
  -3   5   9    0.30   10.20
  -3   5   9    1.60    2.10
  -3   5   9   -2.00    2.40
   3  -5  -9    0.10    3.20
   3  -5  -9    1.20    2.80
   3  -5  -9  -15.00   15.90
   3  -5  -9    0.50    2.10
   3  -5  -9   -0.20    3.00
   4  -5  -9   -4.50    3.30
   4  -5  -9    2.90    3.70
   4  -5  -9    0.90    2.80
   4  -5  -9    0.80    2.80
   5   6   9   32.10    3.10
   4   6   9    7.40    2.40
   3   6   9  159.68    8.70
   3   6   9  137.99   24.20
  -3  -6  -9  138.99   21.20
   2   6   9   12.10    3.20
   2   6   9   10.50    8.20
   2   6   9   11.80    2.60
  -2  -6  -9   17.20    2.60
  -2  -6  -9    7.50    8.30
  -2  -6  -9   13.20    2.60
   1   6   9    3.10    2.20
   1   6   9    0.10    5.20
  -1  -6  -9    0.70    1.00
  -1  -6  -9    4.90    6.10
  -1  -6  -9    1.30    5.70
  -1  -6  -9    1.30    1.30
   0   6   9    0.60    5.00
   0   6   9    0.90    1.40
   0  -6  -9   -2.60    4.70
   0  -6  -9    1.90    1.20
   0  -6  -9   11.20    6.60
  -1   6   9   29.40    7.00
  -1   6   9   24.90    3.10
   1  -6  -9   35.20    7.70
   1  -6  -9   29.20    3.20
   1  -6  -9   23.90    6.70
  -2   6   9    0.30    1.30
   2  -6  -9    0.30    3.00
   2  -6  -9  -10.70    9.60
   2  -6  -9   -0.90    1.60
   2  -6  -9    3.80    6.90
   2  -6  -9   -0.40    2.10
   2  -6  -9    1.90    2.80
  -3   6   9   38.50   12.30
   3  -6  -9   37.00    4.30
   3  -6  -9   37.90    6.00
   3  -6  -9   57.79   20.40
   3  -6  -9   37.40    4.80
   3  -6  -9   30.90    5.60
   4  -6  -9   24.60    6.00
   5   7   9    0.10    1.50
   4   7   9    4.30    2.20
   3   7   9  123.59    7.80
   2   7   9  147.09    7.70
   2   7   9  117.49   17.00
  -2  -7  -9  144.69    7.10
  -2  -7  -9  134.79    6.60
  -2  -7  -9  137.89   18.00
   1   7   9    7.30    2.80
   1   7   9    3.30    7.60
   1   7   9   17.70    3.50
  -1  -7  -9   -2.10    7.30
  -1  -7  -9   17.80    8.40
  -1  -7  -9   10.00    2.40
   0   7   9   69.29    4.80
   0   7   9   61.69    9.40
   0  -7  -9   73.29    4.70
   0  -7  -9   74.39   11.40
   0  -7  -9   60.99   10.20
  -1   7   9   14.90    2.40
   1  -7  -9   45.10   13.80
   1  -7  -9   -2.00    9.40
   1  -7  -9   18.90    2.70
  -2   7   9   23.70    3.30
   2  -7  -9   34.40    4.60
   2  -7  -9   38.80   11.20
   2  -7  -9   34.10    4.70
   2  -7  -9   37.70    4.40
   2  -7  -9   35.80    5.90
   2  -7  -9   34.60    5.60
   3  -7  -9   61.79    7.50
   3  -7  -9   58.59    7.20
   3  -7  -9   58.09    5.40
   4  -7  -9   17.20    4.80
   4  -7  -9   17.50    4.40
   4   8   9   16.10    2.70
   3   8   9   52.39    5.30
   2   8   9   40.40   19.50
   2   8   9   28.80    4.20
  -2  -8  -9   27.50   18.00
   1   8   9   23.10    4.30
   1   8   9   24.60   11.90
   1   8   9   16.90    3.40
  -1  -8  -9   15.10    4.10
  -1  -8  -9   18.30   12.50
  -1  -8  -9   25.20    3.50
  -1  -8  -9    6.50    4.30
  -1  -8  -9    9.50   12.20
   0   8   9    4.60    2.60
   0  -8  -9    8.00    8.30
   0  -8  -9    5.20    2.00
   0  -8  -9    9.80    2.90
   0  -8  -9   -2.80   12.60
   0  -8  -9    6.90    3.40
   0  -8  -9    6.70    3.10
  -1   8   9   19.80    3.10
   1  -8  -9   33.40    4.40
   1  -8  -9   21.50    4.30
   1  -8  -9   22.40    4.40
   1  -8  -9   17.40    8.60
   1  -8  -9   32.50    4.80
   2  -8  -9   63.19    7.20
   2  -8  -9   62.59   15.80
   2  -8  -9   59.19    6.90
   2  -8  -9   66.69    6.50
   3  -8  -9   40.00    6.10
   3  -8  -9   34.30    5.60
   4  -8  -9   10.20    3.80
   4  -8  -9    8.10    4.60
   4   9   9    2.40    1.70
   3   9   9   39.60    4.70
   2   9   9   23.30    3.90
   1   9   9    9.30    2.90
  -1  -9  -9   11.50    4.10
  -1  -9  -9    5.30    3.90
   0   9   9   50.89    5.30
   0  -9  -9   41.80    6.10
   0  -9  -9   49.10    6.10
   0  -9  -9   47.10   12.50
   1  -9  -9    1.80    2.80
   1  -9  -9    0.80   11.40
   1  -9  -9    3.40    3.50
   1  -9  -9    6.50    2.90
   2  -9  -9    2.30    3.60
   2  -9  -9    3.40    3.30
   3  -9  -9    5.80    4.10
   4  -9  -9    1.40    3.20
   4  -9  -9    4.50    4.70
   4  10   9   10.50    2.00
   3  10   9    3.60    2.10
   2  10   9    2.50    2.50
   1  10   9   53.89    5.30
  -1 -10  -9   44.50    6.10
  -1 -10  -9   44.40    6.10
   0  10   9   41.20    4.80
   0 -10  -9   32.30    5.40
   0 -10  -9   35.80    5.90
  -1  10   9   38.50    4.70
   1 -10  -9   47.60    7.20
   1 -10  -9   44.40    6.30
   2 -10  -9   37.60    6.40
   2 -10  -9   32.50    5.50
   3 -10  -9    8.20    4.70
   3 -10  -9    4.90    3.20
   4 -10  -9    8.20    3.40
   4 -10  -9   10.50    4.10
   4  11   9    1.10    1.20
   3  11   9    1.60    1.70
   2  11   9    4.40    2.50
   1  11   9    6.20    2.60
   0  11   9   88.69    6.00
   0 -11  -9   71.29    8.00
   0 -11  -9   77.09    7.30
  -1  11   9    2.10    4.00
   1 -11  -9    4.30    4.50
   1 -11  -9    2.60    3.00
   2 -11  -9   13.10    5.40
   2 -11  -9   -1.40    2.80
   3 -11  -9    4.20    3.30
   4 -11  -9    3.20    3.10
   3  12   9   13.40    2.20
   2  12   9    2.10    1.80
   1  12   9    4.00    2.50
  -1 -12  -9    6.50    2.70
   0  12   9    9.70    2.70
   0 -12  -9    3.90    3.10
   0 -12  -9    0.80    3.40
   1 -12  -9   30.80    6.40
   1 -12  -9   25.00    4.80
   2 -12  -9    9.50    5.40
   2 -12  -9    2.50    2.80
   3 -12  -9   17.60    3.90
   3 -12  -9   23.40    5.00
   2  13   9    4.50    1.70
   1  13   9  118.99    5.70
   1  13   9  136.39   13.40
   0 -13  -9    6.70    3.40
   1 -13  -9    1.50    2.90
   1 -13  -9   -3.30    5.60
   2 -13  -9   46.90    5.20
   2 -13  -9   32.70    5.20
   3 -13  -9    4.40    2.20
   3 -13  -9    4.50    2.70
   1 -14  -9   -3.10    2.30
   1 -14  -9   -0.40    2.30
   2 -14  -9   16.50    2.80
   2 -14  -9   20.10    3.50
  -1  14 -10    3.80    2.50
   0  14 -10   92.59    6.40
   2 -13  10    1.80    3.40
  -2  13 -10   11.90    4.00
  -1  13 -10    0.00    2.70
   0  13 -10    7.70    4.00
   1  13 -10   -4.40    3.00
   1  13 -10   -1.10    1.70
   2  13 -10    9.50    1.80
   2  13 -10   10.00    3.60
   3 -12  10   -3.30    6.00
   2 -12  10    3.10    5.70
  -2  12 -10    4.10    2.60
   1 -12  10   -2.40    4.30
  -1  12 -10   15.50    4.40
   0  12 -10   18.80    5.20
   0  12 -10   27.30    3.50
   1  12 -10    0.60    1.80
   1  12 -10   -2.70    3.50
   2  12 -10   10.50    2.30
   3  12 -10    3.30    1.40
   3 -11  10    6.00    6.10
   2 -11  10   54.49    8.00
  -2  11 -10   58.19    5.80
   1 -11  10   13.70    5.00
   0  11 -10   10.40    4.90
   1  11 -10   -6.60    3.80
   2  11 -10    3.70    2.00
   2  11 -10   -3.70    3.30
   3  11 -10   -1.50    1.60
   3  11 -10   -9.30    4.20
   3  11 -10    5.60    3.20
   4  11 -10    5.40    1.40
   4 -10  10  -10.00    3.60
   3 -10  10   19.30    7.30
   2 -10  10   38.00    7.10
  -2  10 -10   56.79    6.50
   1 -10  10   -9.70    3.30
  -1  10 -10    4.00    3.40
   0  10 -10   14.30    4.90
   1  10 -10   33.10    6.50
   2  10 -10    3.50    4.20
   2  10 -10    9.70    2.60
   3  10 -10    6.30    2.20
   3  10 -10    8.00    2.40
   3  10 -10    5.50    3.20
   4  10 -10    4.50    2.00
   4  10 -10    6.40    1.70
   4  -9  10   54.49    7.40
   3  -9  10   10.70    6.80
   2  -9  10   23.50    5.90
  -2   9 -10   26.50    4.80
   1  -9  10   -3.90    3.30
   1  -9  10   14.00   18.50
  -1   9 -10    8.40    4.00
  -1   9 -10    5.30   16.80
   0  -9  10   -5.50   10.60
   0   9 -10    1.20    3.60
   0   9 -10   14.50   14.70
  -1  -9  10   -1.80   12.90
   1   9 -10    7.60    4.20
   1   9 -10  -23.30   15.40
   2   9 -10   46.50    6.70
   2   9 -10   36.10    4.60
   3   9 -10    1.70    1.90
   3   9 -10    1.80    3.00
   3   9 -10    1.60    2.40
   4   9 -10    1.70    1.80
   4   9 -10    0.10    1.70
   4  -8  10    4.10    6.20
   3  -8  10   48.90    8.90
   2  -8  10   21.60   24.70
   1  -8  10   43.00   14.40
   1  -8  10   40.70    4.80
   1  -8  10   28.80    5.40
  -1   8 -10   35.00   12.70
  -1   8 -10   41.00    6.40
   0  -8  10   28.80   10.00
   0  -8  10   56.29    5.00
   0  -8  10   47.10    4.70
   0   8 -10   58.89    7.20
   0   8 -10   39.90   12.30
  -1  -8  10  126.09    7.40
  -1  -8  10   72.69   13.50
   1   8 -10  111.39   16.40
   1   8 -10  121.69    9.00
  -2  -8  10    4.60   14.00
   2   8 -10    1.40    2.80
   2   8 -10    1.10    3.30
   2   8 -10   13.20   14.60
   3   8 -10   10.00    2.70
   3   8 -10   10.10    3.80
   3   8 -10   12.90    3.20
   4   8 -10    7.60    2.10
   4   8 -10    7.10    2.50
   5   8 -10    6.80    1.90
   5   8 -10    1.30    1.40
   4  -7  10   13.70    6.90
   3  -7  10   10.80    5.80
   2  -7  10   -2.00    3.30
   2  -7  10  -17.20   18.00
  -2   7 -10  -18.10   10.20
   1  -7  10    7.70    2.40
   1  -7  10   -2.90    8.30
   1  -7  10    3.40    2.20
   1  -7  10    1.00    3.40
  -1   7 -10    8.50    8.30
   0  -7  10   50.69   12.40
   0  -7  10   44.70    3.90
   0  -7  10   44.00    3.90
   0   7 -10   48.80   10.20
  -1  -7  10   -0.40    7.20
  -1  -7  10    6.30    2.10
   1   7 -10    6.50    7.40
   1   7 -10    3.00    3.00
  -2  -7  10  -13.60    8.80
  -2  -7  10  -43.10   14.90
   2   7 -10    4.90    3.40
   2   7 -10    6.30   14.60
   2   7 -10   10.10    3.10
   3   7 -10   38.50    4.60
   3   7 -10   42.30    5.90
   3   7 -10   37.10    4.10
   4   7 -10    7.40    2.30
   4   7 -10    9.40    2.70
   5   7 -10   13.40    2.30
   5   7 -10   13.70    2.10
  -5   6 -10   -2.20    2.80
   4  -6  10   23.50    7.30
   3  -6  10   16.00    6.50
   2  -6  10    4.80    2.60
   2  -6  10    3.30    3.70
   2  -6  10   10.90   13.20
  -2   6 -10   -2.80    8.80
   1  -6  10    4.50    1.60
   1  -6  10    4.70    6.90
   1  -6  10    4.20    2.00
  -1   6 -10    3.90    6.20
   0  -6  10  340.77   19.80
   0  -6  10  365.86   12.00
   0  -6  10  381.26   12.10
   0   6 -10  357.96   21.80
  -1  -6  10  118.69   13.00
  -1  -6  10  111.19    5.70
   1   6 -10  121.29   14.00
  -2  -6  10    1.00   10.30
  -2  -6  10   -0.30    1.90
  -2  -6  10    4.60    7.80
   2   6 -10    2.10    9.50
   2   6 -10    5.70    3.00
   2   6 -10    5.30    2.80
  -3  -6  10   30.10   18.10
   3   6 -10  -14.30   17.20
   3   6 -10    6.20    3.90
   3   6 -10    3.50    2.10
   3   6 -10    5.60    2.70
   4   6 -10   -0.70    3.40
   4   6 -10   -0.40    2.40
   5   6 -10    2.80    1.80
   5   6 -10   -0.80    1.60
   4  -5  10   12.40    6.10
   3  -5  10   -3.10    4.50
  -3   5 -10    5.40   10.00
   2  -5  10    4.50    4.20
   2  -5  10    3.70    1.90
   2  -5  10    0.50   10.10
  -2   5 -10  -12.00    8.20
   1  -5  10   69.89    3.60
   1  -5  10   60.09    9.50
   1  -5  10   81.29    4.60
  -1   5 -10   69.99   11.10
   0  -5  10   52.19    8.30
   0  -5  10   46.40    3.10
   0  -5  10   47.10    3.20
   0   5 -10   55.29    9.10
   0   5 -10   60.69    7.60
  -1  -5  10   28.80    3.30
  -1  -5  10   23.80    6.70
  -1  -5  10   25.90    2.00
   1   5 -10   29.40    7.30
   1   5 -10   25.90    7.70
  -2  -5  10   73.09   10.70
  -2  -5  10   97.29    5.60
   2   5 -10  103.89   13.80
   2   5 -10  122.19   16.40
  -3  -5  10    7.30   13.10
  -3  -5  10   30.50   13.30
   3   5 -10    9.70    4.30
   3   5 -10   11.60    3.30
   3   5 -10   38.70   15.80
   3   5 -10   11.80    2.70
   4   5 -10  106.49    6.20
   4   5 -10  101.79    6.90
   5   5 -10   19.00    2.70
   5   5 -10   19.60    3.00
   4  -4  10   36.90    7.10
   3  -4  10   17.10    6.10
  -3   4 -10   18.80    9.30
   2  -4  10    6.00    1.80
  -2   4 -10    7.70    1.50
  -2   4 -10    6.60    5.70
  -2   4 -10   17.40    8.00
   1  -4  10   32.90    2.10
   1  -4  10   33.70    6.90
   1  -4  10   30.90    2.80
  -1   4 -10   35.40    7.20
  -1   4 -10   23.10    7.10
   0  -4  10  115.39   10.20
   0  -4  10  113.59    5.00
   0  -4  10  119.89    4.90
   0   4 -10  133.19    9.40
   0   4 -10  139.09   11.10
  -1  -4  10   -1.40    4.10
  -1  -4  10    3.30    1.50
  -1  -4  10    0.40    0.60
   1   4 -10    2.30    4.30
   1   4 -10    0.70    3.90
  -2  -4  10    3.50    1.70
  -2  -4  10   -6.40    5.20
   2   4 -10    4.60    6.70
   2   4 -10   -7.90    6.30
  -3  -4  10   11.60    3.00
  -3  -4  10   14.60   10.60
  -3  -4  10   23.00   11.00
   3   4 -10   23.10   14.10
   3   4 -10   14.90    2.70
   3   4 -10   11.10    3.10
   4   4 -10   -1.10    2.00
   4   4 -10    2.00    2.40
   5   4 -10   12.40    2.70
   5   4 -10   15.60    2.60
   4  -3  10   54.89    7.20
   3  -3  10   15.30    5.40
   3  -3  10   25.90    4.10
  -3   3 -10   14.00    8.80
  -3   3 -10   18.80    2.80
   2  -3  10  199.58    8.20
  -2   3 -10  189.18    7.00
  -2   3 -10  210.08   15.80
  -2   3 -10  197.58   13.80
   1  -3  10  482.55   20.20
   1  -3  10  455.25   14.30
   1  -3  10  469.65   12.80
  -1   3 -10  476.25   13.40
  -1   3 -10  449.36   21.20
  -1   3 -10  452.75   19.00
   0  -3  10   33.50    2.40
   0  -3  10   23.70    5.20
   0  -3  10   33.80    2.40
   0   3 -10   45.70    7.10
   0   3 -10   36.60    6.10
  -1  -3  10  190.78    6.90
  -1  -3  10  187.28   12.70
  -1  -3  10  180.58    5.90
   1   3 -10  187.38   12.20
   1   3 -10  192.48   13.00
  -2  -3  10   65.69    4.10
  -2  -3  10   68.89   10.50
   2   3 -10   62.19   10.40
  -3  -3  10   13.30    9.20
  -3  -3  10   17.80    9.30
  -3  -3  10   21.10    3.80
   3   3 -10   17.20    4.50
   3   3 -10    8.70   11.30
   3   3 -10   16.80    4.60
   3   3 -10   13.20    9.90
   4   3 -10   11.80    3.00
   4   3 -10   10.50    2.70
   5   3 -10   18.10    3.00
   5   3 -10   17.30    2.70
   4  -2  10    3.80    3.10
   3  -2  10   75.79    5.80
   3  -2  10   72.19    7.80
  -3   2 -10   91.39   15.70
  -3   2 -10   84.89   13.90
  -3   2 -10   79.59    4.80
   2  -2  10  190.98    7.70
  -2   2 -10  190.08   14.00
  -2   2 -10  166.28   13.30
  -2   2 -10  174.28    6.70
   1  -2  10    2.50    0.90
   1  -2  10    3.70    0.80
   1  -2  10    5.20    3.60
   1  -2  10    4.10    1.40
  -1   2 -10    3.90    1.00
  -1   2 -10    2.00    3.20
  -1   2 -10    5.40    3.50
   0  -2  10   48.10    7.10
   0  -2  10   37.60    2.40
   0  -2  10   36.60    2.30
   0   2 -10   33.90    5.10
   0   2 -10   40.70    6.30
  -1  -2  10  209.78    6.50
  -1  -2  10  214.58   12.70
  -1  -2  10  210.78    7.30
   1   2 -10  199.38   11.00
   1   2 -10  216.38   13.60
  -2  -2  10   52.19    3.40
  -2  -2  10   41.90    7.30
   2   2 -10   46.80    8.20
   2   2 -10   71.49   11.00
  -3  -2  10  233.28    9.30
  -3  -2  10  206.08   17.90
   3   2 -10  211.88    8.90
   3   2 -10  245.38   21.30
   3   2 -10  234.68   20.50
   3   2 -10  223.28    9.70
   4   2 -10    5.10    2.50
   4   2 -10    3.80    2.20
   5   2 -10   19.00    3.10
   5   2 -10   22.40    3.00
  -4   1 -10    5.00    5.60
   3  -1  10   56.89    8.90
   3  -1  10   33.50   10.80
   3  -1  10   39.90    4.30
  -3   1 -10   44.50    4.10
  -3   1 -10   30.60    9.30
   2  -1  10   15.90    2.40
   2  -1  10    5.90    5.40
  -2   1 -10   12.20    1.80
  -2   1 -10    8.30    5.70
   1  -1  10  162.58    6.10
   1  -1  10  149.69    4.60
   1  -1  10  159.58    4.60
   1  -1  10  159.08    9.30
  -1   1 -10  157.98    5.60
  -1   1 -10  145.99    9.70
  -1   1 -10  153.98   10.50
   0  -1  10   46.90    2.60
   0  -1  10   39.00    2.30
   0  -1  10   39.70    6.10
   0   1 -10   38.10    4.50
   0   1 -10   46.80    6.60
  -1  -1  10    0.20    0.60
  -1  -1  10    1.70    2.70
  -1  -1  10   -0.80    0.80
   1   1 -10   -0.60    2.80
   1   1 -10    0.00    2.60
  -2  -1  10    7.90    1.10
  -2  -1  10   11.20    5.10
  -2  -1  10    5.30    1.60
   2   1 -10   10.70    6.50
   2   1 -10    9.90    4.70
  -3  -1  10   76.09   10.70
  -3  -1  10  100.09    5.40
   3   1 -10   86.69   15.50
   3   1 -10   93.29   15.20
   3   1 -10   92.69    5.90
   3   1 -10   87.59    6.50
   4   1 -10   16.80    3.20
   4   1 -10   12.40    3.00
   5   1 -10   75.89    5.40
   5   1 -10   72.79    4.90
   3   0  10    1.10    1.80
   3   0  10    1.00    8.40
  -3   0 -10   11.60    7.80
  -3   0 -10    1.00    1.50
   2   0  10  562.44   17.00
   2   0  10  543.15   26.10
  -2   0 -10  575.54   26.60
  -2   0 -10  539.45   16.30
   1   0  10    0.60    0.50
   1   0  10   -2.40    2.50
   1   0  10    0.20    1.00
   1   0  10   -0.80    2.40
  -1   0 -10   -1.30    2.20
  -1   0 -10    0.80    0.70
   0   0  10 2696.23   78.19
   0   0  10 3146.89   84.79
   0   0 -10 3214.28   79.79
   0   0 -10 3200.98   86.79
  -1   0  10   -0.10    0.70
  -1   0  10    0.70    1.00
  -1   0  10    0.00    2.40
  -1   0  10    4.70    4.70
   1   0 -10   -3.00    2.70
   1   0 -10   -1.40    2.40
  -2   0  10   93.09    3.70
  -2   0  10   86.79    4.40
  -2   0  10   97.99    9.70
   2   0 -10  102.99   11.50
   2   0 -10   86.69    8.70
  -3   0  10    0.60    7.00
  -3   0  10    2.10    1.60
   3   0 -10   -0.20    2.50
   3   0 -10    1.20    8.20
   3   0 -10   -3.20   11.30
   4   0 -10   18.70    3.30
   4   0 -10   -0.10    4.20
   5   0 -10   -1.50    1.90
   5   0 -10    2.20    2.40
   3   1  10   54.09    5.10
   3   1  10   28.90   11.40
  -3  -1 -10   41.80    4.20
  -3  -1 -10   50.29   13.00
   2   1  10   14.10    2.10
  -2  -1 -10   15.80    2.30
  -2  -1 -10   13.20    5.90
   1   1  10  148.09    8.40
   1   1  10  161.18    9.90
   1   1  10  149.29    6.00
   1   1  10  156.18    4.80
  -1  -1 -10  160.38   11.30
  -1  -1 -10  161.88    5.70
   0   1  10   43.50    5.60
   0   1  10   36.60    2.50
   0  -1 -10   40.90    2.30
   0  -1 -10   44.70    7.10
  -1   1  10    0.70    0.90
  -1   1  10   -0.20    2.40
  -1   1  10    0.00    0.80
   1  -1 -10   -0.50    2.30
  -2   1  10    3.90    4.10
  -2   1  10    6.90    1.80
  -2   1  10    6.40    1.30
   2  -1 -10    2.20    4.20
   2  -1 -10   -4.00    5.00
  -3   1  10  102.39    5.60
  -3   1  10   99.29   13.80
   3  -1 -10   96.49   17.90
   3  -1 -10   93.89    6.50
   4  -1 -10   12.40    3.90
   4  -1 -10   12.10    4.90
   4  -1 -10   12.20    3.00
   3   2  10   60.59   13.10
   3   2  10   78.99    5.60
  -3  -2 -10   73.29    5.90
  -3  -2 -10   77.29   14.00
   2   2  10  176.98   13.70
   2   2  10  171.48    7.00
  -2  -2 -10  170.58    6.80
  -2  -2 -10  165.48   14.70
   1   2  10    5.30    2.70
   1   2  10    6.00    3.50
   1   2  10    5.60    1.50
  -1  -2 -10    4.10    2.70
  -1  -2 -10    4.20    0.90
  -1  -2 -10    3.50    1.00
   0   2  10   37.00    6.00
   0   2  10   33.80    2.50
   0  -2 -10   36.10    6.70
   0  -2 -10   39.00    2.40
  -1   2  10  218.78   13.10
  -1   2  10  208.68    7.40
   1  -2 -10  235.58   14.30
   1  -2 -10  214.58    7.60
  -2   2  10   52.89    3.20
  -2   2  10   53.69    3.50
  -2   2  10   60.39    9.10
  -2   2  10   59.89    7.00
   2  -2 -10   55.39   10.10
  -3   2  10  230.08    8.40
  -3   2  10  218.08   18.30
  -3   2  10  238.58    9.30
   3  -2 -10  253.47   21.00
   3  -2 -10  225.68    9.60
   3  -2 -10  215.38    8.90
   4  -2 -10    0.00    4.10
   4  -2 -10    2.30    2.40
   4  -2 -10    8.50    2.80
   5  -2 -10   22.60    3.20
   4   3  10   42.00    4.40
   3   3  10   12.60   11.20
   3   3  10   18.00    3.40
   3   3  10   18.50    3.30
  -3  -3 -10   18.80    3.10
  -3  -3 -10   19.80    9.20
   2   3  10  178.78   15.30
   2   3  10  208.98    7.90
  -2  -3 -10  182.08   15.70
  -2  -3 -10  196.58    7.60
   1   3  10  452.85   13.90
   1   3  10  435.06   17.20
   1   3  10  456.05   18.70
  -1  -3 -10  446.86   21.80
  -1  -3 -10  452.75   12.90
  -1  -3 -10  455.35   13.30
   0   3  10   30.90    2.60
   0  -3 -10   37.20    6.30
   0  -3 -10   25.80    5.20
  -1   3  10  189.68    6.90
   1  -3 -10  187.28   13.00
   1  -3 -10  188.48   12.70
   1  -3 -10  180.98    6.90
  -2   3  10   74.99   10.70
  -2   3  10   62.59    3.80
   2  -3 -10   56.09   10.10
   2  -3 -10   65.49    4.20
  -3   3  10   20.60    3.40
  -3   3  10   17.30    8.70
  -3   3  10   14.70    2.60
   3  -3 -10   15.70    4.40
   3  -3 -10   19.70    3.20
   3  -3 -10   16.20    3.10
   3  -3 -10    5.60   10.10
   4  -3 -10   18.20    4.60
   4  -3 -10   14.50    3.00
   4  -3 -10   10.50    2.90
   5  -3 -10   12.10    2.80
   4   4  10   42.50    4.50
   3   4  10   26.10    4.20
   3   4  10   35.20   11.60
  -3  -4 -10   16.10   11.30
   2   4  10    5.80    5.90
   2   4  10    7.60    1.90
  -2  -4 -10    8.10    1.50
  -2  -4 -10   11.40    2.20
  -2  -4 -10   15.20    7.10
   1   4  10   36.70    6.30
   1   4  10   38.00    5.90
   1   4  10   34.00    3.30
  -1  -4 -10   31.80    2.40
  -1  -4 -10   31.40    2.40
  -1  -4 -10   30.90    7.20
   0   4  10  113.19    5.30
   0  -4 -10  117.09    5.00
   0  -4 -10  127.99   10.80
   0  -4 -10  128.59   10.30
  -1   4  10    0.60    0.80
   1  -4 -10    1.70    1.20
   1  -4 -10    0.40    3.60
   1  -4 -10    1.30    4.20
  -2   4  10   -0.20    1.10
   2  -4 -10    1.70    4.70
   2  -4 -10    1.40    1.40
   2  -4 -10   -0.30    7.10
  -3   4  10    9.60    9.20
  -3   4  10   17.70    3.10
  -3   4  10   16.70    3.10
   3  -4 -10   13.10    3.30
   3  -4 -10    9.80    4.10
   3  -4 -10   16.50   11.90
   3  -4 -10    9.10    2.40
   3  -4 -10   13.30    4.10
   4  -4 -10   -0.30    3.40
   4  -4 -10   -1.50    2.30
   4  -4 -10    2.40    2.50
   5   5  10   -0.10    2.40
   4   5  10    5.60    2.50
   3   5  10  -13.00   15.20
   3   5  10   -3.60    1.90
  -3  -5 -10   -0.90   11.70
   2   5  10    3.10    1.70
   2   5  10    5.30    6.10
  -2  -5 -10    4.20    7.60
  -2  -5 -10    6.80    1.80
  -2  -5 -10    4.10    1.50
   1   5  10   70.79    9.10
   1   5  10   76.59    4.90
  -1  -5 -10   69.59    3.60
  -1  -5 -10   71.79    8.90
  -1  -5 -10   68.79   11.00
  -1  -5 -10   72.59    4.00
   0   5  10   56.39    6.30
   0   5  10   50.89    3.70
   0  -5 -10   54.19   11.20
   0  -5 -10   47.10    3.30
   0  -5 -10   55.99    8.40
  -1   5  10   30.00    3.30
   1  -5 -10   29.10    7.30
   1  -5 -10   25.50    7.50
   1  -5 -10   28.30    3.20
  -2   5  10   96.99    5.50
   2  -5 -10  119.09   13.70
   2  -5 -10  102.29    5.80
   2  -5 -10   90.39   13.00
  -3   5  10   13.20    2.90
  -3   5  10   11.30   11.30
   3  -5 -10    9.60   16.90
   3  -5 -10   12.50    2.90
   3  -5 -10    9.00    3.90
   3  -5 -10   15.60    4.40
   3  -5 -10   11.50    3.20
   4  -5 -10   75.79    6.10
   4  -5 -10   90.69    5.80
   4  -5 -10   93.89    8.20
   5   6  10   13.90    2.30
   4   6  10   15.60    3.10
   3   6  10   13.70    3.50
   3   6  10   -1.80   19.70
   2   6  10    0.70    9.40
   2   6  10    3.80    2.10
   2   6  10    4.40    2.70
  -2  -6 -10    5.80    2.10
  -2  -6 -10    0.30    7.80
   1   6  10    6.90    2.50
   1   6  10  -11.60    6.30
  -1  -6 -10    8.20    6.30
  -1  -6 -10    2.60    1.50
  -1  -6 -10    3.50    1.30
  -1  -6 -10    2.80    6.30
   0   6  10  338.97   12.30
   0   6  10  353.36   16.70
   0  -6 -10  398.36   16.20
   0  -6 -10  329.77   20.00
   0  -6 -10  363.06   20.60
  -1   6  10  120.29    6.00
   1  -6 -10   92.29   13.20
   1  -6 -10  122.69   13.00
   1  -6 -10  115.09    6.00
  -2   6  10    2.20    1.50
   2  -6 -10   -3.70    7.00
   2  -6 -10    1.90    3.00
   2  -6 -10    0.10    2.90
   2  -6 -10    3.00    2.90
   2  -6 -10    2.60    2.10
   2  -6 -10    3.10    2.00
   2  -6 -10   23.50   11.00
  -3   6  10   22.50   13.90
   3  -6 -10    6.20    3.30
   3  -6 -10    3.50    2.40
   3  -6 -10    4.50    3.40
   3  -6 -10    7.40    3.70
   4  -6 -10    2.10    3.50
   4  -6 -10    0.70    3.30
   4  -6 -10   -5.90    2.60
   4   7  10    2.00    2.00
   3   7  10    1.70    2.50
   2   7  10    7.80   11.70
   2   7  10   -2.40    2.60
   2   7  10    3.10    2.00
  -2  -7 -10    2.40   11.70
  -2  -7 -10    7.10    2.40
   1   7  10   12.50    3.30
   1   7  10    5.30    2.80
   1   7  10   13.20    9.40
  -1  -7 -10    4.30    8.60
  -1  -7 -10    2.80    1.70
  -1  -7 -10    2.00    7.90
   0   7  10   40.70    4.30
   0  -7 -10   47.20   11.10
   0  -7 -10   57.69   10.00
   0  -7 -10   40.90    3.80
  -1   7  10    3.60    1.60
   1  -7 -10    6.60    3.30
   1  -7 -10    1.30    2.60
   1  -7 -10   -5.80   10.30
   1  -7 -10   11.10    7.90
   1  -7 -10    4.10    2.00
   2  -7 -10    4.60    2.50
   2  -7 -10   16.30    9.70
   2  -7 -10    6.10    3.30
   2  -7 -10   11.60    4.10
   2  -7 -10   12.70    3.30
   3  -7 -10   31.70    5.70
   3  -7 -10   40.60    6.20
   3  -7 -10   41.00    4.50
   4  -7 -10    7.30    4.20
   4  -7 -10   10.10    3.70
   4   8  10    2.00    1.80
   3   8  10   35.50    4.50
  -2  -8 -10  -33.10   15.70
   1   8  10   41.80    4.60
   1   8  10   46.10    5.70
  -1  -8 -10   38.00    4.70
  -1  -8 -10   30.10    4.90
  -1  -8 -10   65.59   15.40
  -1  -8 -10   22.70    5.50
  -1  -8 -10   49.60   14.20
   0   8  10   52.29    5.60
   0  -8 -10   56.79    5.60
   0  -8 -10   46.00    4.70
   0  -8 -10   10.80   13.70
   0  -8 -10   54.59   12.60
   0  -8 -10   55.39    6.20
  -1   8  10  111.59    6.70
   1  -8 -10  114.59    7.30
   1  -8 -10  107.99    8.30
   1  -8 -10  102.49   15.90
   1  -8 -10  117.29    8.70
   1  -8 -10  119.69    7.30
   2  -8 -10    7.20    3.30
   2  -8 -10   -1.60   14.30
   2  -8 -10    0.90    3.20
   2  -8 -10    0.40    2.80
   3  -8 -10    8.40    4.00
   3  -8 -10   10.90    4.10
   4  -8 -10    7.50    3.80
   4  -8 -10    7.80    5.60
   4   9  10   48.70    3.70
   3   9  10   -1.70    1.90
   2   9  10   24.40    4.10
   1   9  10   10.10    2.90
  -1  -9 -10    4.30    4.20
  -1  -9 -10    8.40    3.50
   0   9  10   -0.60    2.40
   0  -9 -10   -0.80    2.80
   0  -9 -10   -0.40    3.10
   0  -9 -10  -26.10   11.70
   1  -9 -10    2.00   12.80
   1  -9 -10    9.70    3.30
   1  -9 -10    4.70    3.50
   1  -9 -10    6.00    3.40
   2  -9 -10   43.50    6.30
   2  -9 -10   47.50    6.70
   3  -9 -10    2.90    3.10
   3  -9 -10    1.70    3.70
   4  -9 -10    1.30    3.10
   4  -9 -10    1.30    4.40
   4  10  10   -0.20    1.30
   3  10  10    1.80    1.90
   2  10  10   53.39    6.00
   1  10  10    4.10    2.40
  -1 -10 -10   -1.70    3.00
  -1 -10 -10    1.90    3.30
   0  10  10    6.20    2.90
   0 -10 -10   11.20    3.90
   0 -10 -10    4.60    3.60
  -1  10  10   22.30    4.00
   1 -10 -10   34.40    6.10
   1 -10 -10   28.10    5.20
   2 -10 -10    7.80    4.40
   2 -10 -10    8.30    3.80
   3 -10 -10    9.10    3.80
   3 -10 -10    5.40    4.50
   4 -10 -10   10.60    4.00
   4 -10 -10    3.10    5.90
   3  11  10   -2.70    1.50
   2  11  10   64.09    5.50
   1  11  10   42.20    8.10
  -1 -11 -10   41.60    5.00
   0  11  10   14.30    3.30
   0 -11 -10   14.30    4.00
   0 -11 -10    6.00    4.30
  -1  11  10   -2.00    2.50
   1 -11 -10   -4.80    2.50
   1 -11 -10    2.40    4.30
   2 -11 -10    1.60    3.00
   2 -11 -10    7.60    4.70
   3 -11 -10    7.40    5.00
   3 -11 -10    3.30    3.70
   4 -11 -10    5.30    3.20
   3  12  10    5.10    1.90
   2  12  10    2.90    2.00
   1  12  10   14.30    3.00
  -1 -12 -10   16.70    3.60
   0  12  10   29.10    3.60
   0 -12 -10   20.80    4.80
   0 -12 -10   23.10    4.40
   1 -12 -10    1.60    3.00
   1 -12 -10    2.60    4.80
   2 -12 -10   20.70    5.70
   2 -12 -10    7.80    3.50
   3 -12 -10    3.10    3.80
   3 -12 -10    3.00    2.80
   2  13  10    2.70    1.80
   1  13  10    0.10    1.80
   0  13  10    9.20    3.30
   0 -13 -10    8.70    3.10
   0 -13 -10    9.70    3.30
   1 -13 -10    0.50    2.60
   1 -13 -10    4.40    4.00
   2 -13 -10    8.30    4.20
   2 -13 -10   13.00    3.30
   0  14  10  134.79    9.50
   1 -14 -10   -0.30    2.40
   1 -14 -10   -1.30    2.30
  -1  14 -11   10.70    2.50
   0  14 -11   16.50    4.10
   1  14 -11   -2.30    1.90
   2 -13  11    1.80    2.70
  -1  13 -11   67.69    5.70
   0  13 -11   -1.90    2.90
   1  13 -11   12.60    3.90
   1  13 -11   15.10    2.30
   2  13 -11   -2.50    2.30
   2  13 -11   -0.80    1.20
   2 -12  11   21.00    6.00
  -2  12 -11   23.70    3.50
   1 -12  11   12.80    3.70
  -1  12 -11    5.30    3.30
   0  12 -11    1.30    3.90
   1  12 -11    1.10    3.50
   1  12 -11    5.90    2.10
   2  12 -11   -2.30    2.60
   2  12 -11    0.70    1.50
   3  12 -11    2.80    1.40
   3 -11  11    4.70    5.60
   2 -11  11   32.10    6.80
  -2  11 -11   27.40    4.00
   1 -11  11    4.20    4.30
  -1  11 -11   12.20    4.10
   0  11 -11   25.20    5.50
   0  11 -11   29.90    3.60
   1  11 -11  158.68   15.20
   1  11 -11  150.68    7.00
   2  11 -11   10.50    4.10
   2  11 -11    6.90    2.30
   3  11 -11    0.70    1.40
   3  11 -11    0.10    2.90
   3 -10  11    7.20    6.30
   2 -10  11    9.70    5.30
  -2  10 -11   17.70    3.40
   1 -10  11   -8.00    3.70
  -1  10 -11    3.30    3.20
   0  10 -11    7.20    4.30
   1  10 -11    1.40    4.20
   2  10 -11    1.00    1.90
   2  10 -11   -1.00    4.10
   3  10 -11   -0.20    1.30
   3  10 -11   -1.20    2.50
   3  10 -11    4.30    4.50
   4  10 -11   33.90    3.10
   4  10 -11   34.40    2.90
   4  -9  11   29.50    5.80
   3  -9  11    4.50    6.50
   2  -9  11   -9.20    3.70
  -2   9 -11    6.00    2.90
   1  -9  11    9.90    5.50
  -1   9 -11   17.90    4.60
   0  -9  11   17.60   13.10
   0   9 -11    9.70   15.10
   0   9 -11    3.70    3.70
   1   9 -11  104.99   10.60
   2   9 -11    9.90    3.30
   2   9 -11    7.70    4.40
   2   9 -11   10.10    2.70
   3   9 -11   -0.50    2.90
   3   9 -11   -1.90    2.30
   3   9 -11    0.70    1.80
   4   9 -11    9.80    2.10
   4   9 -11   10.80    2.30
   4  -8  11   -4.80    5.40
   3  -8  11   53.79    9.00
   2  -8  11    2.50    4.40
   1  -8  11    0.80    4.00
   1  -8  11   -4.10   12.50
  -1   8 -11   27.30   14.50
  -1   8 -11   16.20    4.40
   0  -8  11   18.10   10.10
   0  -8  11   13.80    3.20
   0   8 -11   13.70    4.40
   0   8 -11   16.60   11.70
  -1  -8  11   24.80   11.30
   1   8 -11    9.20   13.00
   1   8 -11    6.10    3.70
  -2  -8  11   27.50   17.30
   2   8 -11   67.59    5.90
   2   8 -11   86.59    6.30
   3   8 -11   10.70    2.90
   3   8 -11    1.70    2.00
   3   8 -11    2.50    3.30
   4   8 -11   -0.30    1.80
   4   8 -11   -4.10    1.50
   5   8 -11    1.70    1.20
   4  -7  11   13.50    6.50
   3  -7  11   15.30    6.70
   2  -7  11    1.60    4.10
   2  -7  11   -1.30   22.00
  -2   7 -11   -2.40   15.60
   1  -7  11   66.19    7.60
   1  -7  11   87.69   14.20
   1  -7  11   86.29    5.90
  -1   7 -11   74.99   13.80
  -1   7 -11   81.29    7.50
   0  -7  11    6.10    2.20
   0  -7  11    0.70    6.50
   0  -7  11    5.00    2.20
   0   7 -11   18.20    9.00
   0   7 -11    5.10    3.00
  -1  -7  11   17.30    3.20
  -1  -7  11   22.00    8.20
   1   7 -11   10.30    9.50
  -2  -7  11   -2.20   11.10
  -2  -7  11  -11.80   20.00
   2   7 -11    1.00    1.90
   2   7 -11    3.60    2.80
   2   7 -11   18.60   13.30
   2   7 -11    0.30    3.20
   3   7 -11   16.70    3.60
   3   7 -11   15.20    4.40
   3   7 -11   16.90    3.00
   4   7 -11   -1.60    1.60
   5   7 -11    7.80    1.80
   5   7 -11   11.80    1.90
  -5   6 -11    8.40    4.10
   4  -6  11    1.00    5.70
   3  -6  11  105.09   11.20
   2  -6  11   53.49    5.20
   2  -6  11   62.39    8.20
   2  -6  11   65.69   18.20
  -2   6 -11   51.59   14.00
   1  -6  11   33.50    8.80
   1  -6  11   29.30    3.40
  -1   6 -11   30.00    8.40
   0  -6  11   55.19    3.90
   0  -6  11   47.50    3.70
   0  -6  11   49.99    9.60
   0   6 -11   44.30   10.10
  -1  -6  11   -6.20    5.50
  -1  -6  11    1.00    1.60
   1   6 -11    8.20    9.30
   1   6 -11    2.50    6.50
  -2  -6  11   27.20    3.80
  -2  -6  11   18.70   13.00
  -2  -6  11   20.10    9.60
   2   6 -11   31.40    4.10
   2   6 -11   33.70   11.10
   2   6 -11   25.80    5.10
   2   6 -11   30.50    3.80
  -3  -6  11   16.00   19.20
   3   6 -11   38.20    4.90
   3   6 -11   32.20    3.90
   4   6 -11   -0.20    2.00
   4   6 -11    1.80    2.00
   5   6 -11   14.40    2.30
   5   6 -11   11.40    2.20
  -5   5 -11   57.69    5.20
   4  -5  11   -1.90    4.90
   3  -5  11   -6.40    4.20
  -3   5 -11  -19.60   14.00
   2  -5  11    0.20    1.70
   2  -5  11   -1.40   10.60
   2  -5  11   -7.50    2.80
  -2   5 -11    1.60    8.10
   1  -5  11   -4.60    5.80
   1  -5  11    1.40    1.20
  -1   5 -11   -0.60    5.80
   0  -5  11  114.79    5.00
   0  -5  11  113.79   11.20
   0  -5  11  103.39    5.00
   0   5 -11  107.79   12.40
   0   5 -11  101.09   10.70
  -1  -5  11  299.67    9.00
  -1  -5  11  315.37   18.90
  -1  -5  11  277.57   11.60
   1   5 -11  285.97   18.60
   1   5 -11  303.07   18.00
  -2  -5  11    7.40    2.30
  -2  -5  11   14.50    7.90
   2   5 -11   20.40    9.70
   2   5 -11    4.30    1.90
   2   5 -11    4.30    8.80
  -3  -5  11    6.90   30.70
  -3  -5  11    1.40   13.80
   3   5 -11    6.70    2.40
   3   5 -11    4.60    2.70
   3   5 -11   24.40   18.20
   3   5 -11    9.50    4.30
   4   5 -11   16.10    3.40
   4   5 -11   11.80    2.70
   5   5 -11    0.70    1.80
   5   5 -11   -1.50    1.80
   4  -4  11    1.40    4.20
   3  -4  11    4.40    4.80
  -3   4 -11   -2.10    9.50
   2  -4  11  262.57   10.70
  -2   4 -11  277.37   20.20
  -2   4 -11  282.17    9.30
   1  -4  11   33.30    3.10
   1  -4  11   26.40    2.00
   1  -4  11   34.60    7.50
  -1   4 -11   25.40    6.90
  -1   4 -11   49.60    7.50
   0  -4  11   16.80    2.30
   0  -4  11   13.20    1.90
   0  -4  11   13.50    4.90
   0   4 -11   17.00    4.70
   0   4 -11    8.70    4.70
  -1  -4  11    6.20    1.20
  -1  -4  11    3.40    1.70
  -1  -4  11   -2.10    3.90
   1   4 -11    3.90    5.20
   1   4 -11    1.80    4.30
  -2  -4  11    4.80    1.90
  -2  -4  11    5.10    5.60
   2   4 -11    7.70    7.70
   2   4 -11    5.90    7.90
  -3  -4  11   -3.00   10.90
  -3  -4  11   13.40   12.30
   3   4 -11    5.20    2.50
   3   4 -11    0.20    1.70
   3   4 -11    9.60   14.90
   3   4 -11    3.50    3.40
   4   4 -11  122.89    6.80
   4   4 -11  128.59    7.50
   5   4 -11   11.00    2.50
   5   4 -11   15.40    2.50
   4  -3  11   40.80    6.10
   3  -3  11   92.09    9.10
   3  -3  11  112.49    7.40
  -3   3 -11   98.29    6.10
  -3   3 -11  115.59   18.50
   2  -3  11    4.00    1.50
   2  -3  11   12.50    8.30
  -2   3 -11    6.50    1.50
  -2   3 -11    0.00    5.40
  -2   3 -11    2.10    6.30
   1  -3  11  137.19    6.10
   1  -3  11  139.79   11.10
   1  -3  11  143.49    4.70
  -1   3 -11  144.99   10.50
  -1   3 -11  146.49   11.80
   0  -3  11  717.63   27.80
   0  -3  11  737.73   20.40
   0   3 -11  695.63   27.00
   0   3 -11  735.73   27.10
  -1  -3  11    8.30    3.50
  -1  -3  11   11.10    1.90
  -1  -3  11   11.50    1.40
   1   3 -11   15.00    4.90
   1   3 -11   19.20    5.70
  -2  -3  11   26.10    3.30
  -2  -3  11   28.00    7.50
   2   3 -11   23.50    7.40
   2   3 -11   22.60    7.80
  -3  -3  11    6.40    2.70
  -3  -3  11   -3.90    9.30
   3   3 -11    2.10    2.40
   3   3 -11    8.30    2.60
   3   3 -11    4.00    3.80
   3   3 -11    2.60    9.70
   3   3 -11   -2.50   12.70
   4   3 -11   42.40    4.20
   4   3 -11   39.10    4.50
   5   3 -11    3.50    2.20
   4  -2  11   15.60    4.10
   3  -2  11   23.10    4.00
   3  -2  11   24.30    5.20
  -3   2 -11   21.30    3.80
  -3   2 -11    8.40    9.80
  -3   2 -11   12.90   18.30
   2  -2  11    0.20    1.20
   2  -2  11   -2.90    7.10
  -2   2 -11    0.90    1.00
  -2   2 -11    6.50    5.70
  -2   2 -11    4.50    5.30
   1  -2  11   28.00    2.60
   1  -2  11   31.90    6.10
   1  -2  11   38.90    3.40
   1  -2  11   28.00    1.60
  -1   2 -11   28.70    2.20
  -1   2 -11   29.30    5.80
  -1   2 -11   23.40    5.40
   0  -2  11  289.47    9.20
   0  -2  11  291.07    8.90
   0  -2  11  294.47   15.00
   0   2 -11  286.07   15.00
   0   2 -11  270.87   13.50
  -1  -2  11  232.88    7.20
  -1  -2  11  220.18   13.80
  -1  -2  11  220.38    7.80
   1   2 -11  225.88   12.10
   1   2 -11  231.38   14.70
  -2  -2  11   20.30    5.50
  -2  -2  11   33.00    3.40
   2   2 -11   41.40    9.90
   2   2 -11   24.80    6.80
  -3  -2  11   80.99    5.40
   3   2 -11   53.69   12.70
   3   2 -11   59.29    6.20
   3   2 -11   80.59    7.70
   3   2 -11   51.29   13.70
   4   2 -11   13.60    2.90
   4   2 -11   15.20    3.20
   4   2 -11    2.50    3.70
   5   2 -11    5.70    2.30
   5   2 -11    7.00    2.30
  -4   1 -11  129.79    9.80
   3  -1  11   34.70    5.10
   3  -1  11   17.70    3.20
   3  -1  11   15.00    9.80
  -3   1 -11   23.00   10.60
  -3   1 -11   28.70   10.90
  -3   1 -11   24.30    3.30
   2  -1  11    0.90    1.30
  -2   1 -11    1.80    4.90
  -2   1 -11    3.00    5.10
  -2   1 -11   -0.10    1.00
   1  -1  11  181.28    5.30
   1  -1  11  185.18    6.90
   1  -1  11  166.98   10.30
   1  -1  11  172.98    5.40
  -1   1 -11  182.08   11.10
  -1   1 -11  173.28    6.20
  -1   1 -11  189.98   12.30
   0  -1  11   29.40    2.10
   0  -1  11   29.30    2.30
   0  -1  11   28.20    5.70
   0   1 -11   36.80    6.10
   0   1 -11   35.00    4.90
  -1  -1  11  252.97    7.80
  -1  -1  11  250.47   14.10
  -1  -1  11  249.97    8.30
   1   1 -11  240.18   11.00
   1   1 -11  253.97   15.60
  -2  -1  11  122.79   11.30
  -2  -1  11  129.69    4.50
  -2  -1  11  129.79    5.80
   2   1 -11  124.99   10.40
   2   1 -11  133.69   13.20
  -3  -1  11    0.70    7.80
  -3  -1  11   17.80    3.00
   3   1 -11   12.50    2.50
   3   1 -11   13.30   13.00
   3   1 -11    2.90    9.20
   3   1 -11   14.60    3.10
   4   1 -11    4.90    4.10
   4   1 -11    6.10    2.20
   4   1 -11    0.50    2.10
   5   1 -11   51.49    4.70
   5   1 -11   47.30    4.30
   3   0  11   14.00    3.30
   3   0  11    4.10    2.30
   3   0  11   15.20   11.90
  -3   0 -11  -16.90    8.00
   2   0  11    0.20    1.20
   2   0  11    0.80    5.40
  -2   0 -11    0.90    1.10
  -2   0 -11    0.60    4.30
   1   0  11   12.30    3.90
   1   0  11   11.30    1.30
   1   0  11   13.10    2.00
  -1   0 -11    8.80    1.50
  -1   0 -11   10.40    3.90
  -1   0 -11    8.90    4.10
   0   0  11   -0.20    0.80
   0   0  11   -0.10    0.80
   0   0  11    0.80    2.50
   0   0 -11   -1.00    2.10
   0   0 -11    2.30    2.60
  -1   0  11  490.85   21.20
  -1   0  11  495.55   14.20
  -1   0  11  491.75   14.50
   1   0 -11  485.55   22.60
  -2   0  11   -4.80    4.00
  -2   0  11    0.30    1.00
  -2   0  11   -0.60    0.80
   2   0 -11   -1.80    5.70
  -3   0  11    4.80    2.00
  -3   0  11    4.70    7.50
   3   0 -11    9.10   16.10
   3   0 -11    1.80    8.30
   3   0 -11   -2.50    1.90
   3   0 -11    3.20    2.10
   4   0 -11    0.70    3.80
   4   0 -11   -0.60    2.00
   4   0 -11    0.70    2.40
   5   0 -11    6.10    2.10
   5   0 -11    9.50    2.60
   3   1  11   33.10   12.40
   3   1  11   24.60    3.60
  -3  -1 -11   17.30    2.70
  -3  -1 -11   41.80   12.30
  -3  -1 -11   13.30    4.30
   2   1  11    1.70    4.60
   2   1  11    1.20    1.30
  -2  -1 -11   -1.20    4.60
  -2  -1 -11    1.80    1.20
   1   1  11  181.28   10.00
   1   1  11  162.08    5.30
   1   1  11  180.98   10.90
   1   1  11  177.88    6.70
  -1  -1 -11  180.48    6.30
  -1  -1 -11  174.58   12.40
   0   1  11   29.80    2.40
   0   1  11   30.00    2.00
   0   1  11   38.50    6.50
   0  -1 -11   19.90    4.50
  -1   1  11  252.47   14.00
  -1   1  11  247.58    8.20
  -1   1  11  250.07    8.40
   1  -1 -11  265.17   15.50
  -2   1  11  129.19    5.20
  -2   1  11  124.89   11.40
   2  -1 -11  135.49   13.40
  -3   1  11   18.10    3.00
   3  -1 -11   15.20    2.90
   3  -1 -11   13.10    4.10
   3  -1 -11   11.80    9.10
   3  -1 -11   15.80    2.90
   4  -1 -11    3.80    2.40
   4  -1 -11    1.70    2.30
   4  -1 -11    2.80    3.90
   5  -1 -11   48.70    4.40
   3   2  11   14.70    3.30
   3   2  11   -0.20   10.10
   3   2  11   22.70    3.70
  -3  -2 -11   22.70    3.50
  -3  -2 -11   22.10    9.90
  -3  -2 -11   19.70    4.50
   2   2  11   -0.50    4.90
   2   2  11    1.10    1.30
  -2  -2 -11    0.10    1.00
  -2  -2 -11   -8.70    4.20
   1   2  11   31.50    5.10
   1   2  11   29.50    2.70
   1   2  11   29.20    5.30
  -1  -2 -11   30.80    2.30
  -1  -2 -11   22.80    6.60
  -1  -2 -11   30.00    2.00
   0   2  11  284.27    9.20
   0   2  11  270.87   14.00
   0  -2 -11  263.27    8.80
   0  -2 -11  296.37   16.20
  -1   2  11  241.08    8.00
  -1   2  11  229.28   13.90
   1  -2 -11  224.58   14.70
   1  -2 -11  214.88    7.90
  -2   2  11   31.60    7.00
  -2   2  11   31.80    2.90
  -2   2  11   31.30    2.50
   2  -2 -11   30.10    7.10
  -3   2  11   83.09   13.90
  -3   2  11   90.19    5.60
   3  -2 -11   82.69    7.60
   3  -2 -11   91.89    5.50
   3  -2 -11   79.59    5.80
   3  -2 -11   81.49   15.40
   4  -2 -11   13.60    4.30
   4  -2 -11   12.00    2.80
   4  -2 -11   14.40    3.20
   5  -2 -11   -8.00    2.30
   5  -2 -11    5.30    2.30
   4   3  11    2.90    2.40
   3   3  11  101.19   18.40
   3   3  11  104.79    7.80
   3   3  11  104.09    6.80
  -3  -3 -11  113.19   19.50
   2   3  11    9.30    6.30
  -2  -3 -11    8.00    1.90
  -2  -3 -11   15.20    6.60
   1   3  11  145.49    6.10
   1   3  11  134.89    9.20
   1   3  11  133.29    9.90
  -1  -3 -11  135.59    5.50
  -1  -3 -11  144.09   12.40
  -1  -3 -11  142.19    5.20
   0   3  11  698.43   20.40
   0   3  11  697.43   26.60
   0  -3 -11  717.33   20.10
   0  -3 -11  738.53   29.40
  -1   3  11   11.60    1.90
  -1   3  11    8.80    4.30
   1  -3 -11   16.60    5.20
   1  -3 -11   11.90    2.10
   1  -3 -11   12.20    4.90
  -2   3  11   28.40    6.90
  -2   3  11   24.80    2.80
  -2   3  11   24.10    3.20
   2  -3 -11   32.10    8.30
  -3   3  11    8.50    2.10
  -3   3  11   15.10    9.60
  -3   3  11    8.00    2.90
   3  -3 -11   10.90   10.00
   3  -3 -11    3.80    3.30
   3  -3 -11    6.90    2.60
   3  -3 -11    5.10    2.10
   4  -3 -11   35.30    4.30
   4  -3 -11   42.20    4.30
   4  -3 -11   35.80    5.60
   5  -3 -11    4.10    2.40
   4   4  11    4.50    2.20
   3   4  11   15.00   15.30
   3   4  11    8.60    3.00
  -3  -4 -11    2.50   10.50
   2   4  11  274.07   10.30
   2   4  11  258.37   19.10
  -2  -4 -11  294.17   20.30
  -2  -4 -11  274.57    9.90
   1   4  11   31.10    3.20
   1   4  11   33.70    6.50
   1   4  11   30.70    6.10
  -1  -4 -11   27.80    2.30
  -1  -4 -11   34.50    7.70
  -1  -4 -11   27.30    2.30
   0   4  11   11.70    2.00
   0  -4 -11    9.80    5.10
   0  -4 -11   21.60    5.80
   0  -4 -11   14.80    2.10
  -1   4  11    8.10    1.80
   1  -4 -11   -1.90    4.50
   1  -4 -11    5.30    5.00
   1  -4 -11    5.50    1.50
  -2   4  11    4.20    1.50
  -2   4  11    0.20    5.00
   2  -4 -11    1.40    1.60
   2  -4 -11    5.00    6.70
   2  -4 -11    0.20    7.00
  -3   4  11   13.30   10.10
  -3   4  11    2.10    2.60
   3  -4 -11    0.80    3.10
   3  -4 -11   -1.30    3.30
   3  -4 -11    2.30    2.00
   3  -4 -11   -8.50   12.40
   3  -4 -11   -3.00    2.10
   4  -4 -11  116.99    6.90
   4  -4 -11  121.09    8.90
   4  -4 -11  114.59    6.40
   4   5  11    1.50    2.00
   3   5  11    1.30    2.30
   3   5  11   22.80   16.10
  -3  -5 -11   -7.40   13.00
   2   5  11   -2.90    1.90
   2   5  11   -0.40    7.00
   2   5  11    1.00    1.60
  -2  -5 -11    0.80    1.50
  -2  -5 -11   -3.80    6.20
   1   5  11   -6.80    4.70
   1   5  11    5.40    3.10
   1   5  11   -0.30    5.20
  -1  -5 -11    6.50    6.00
  -1  -5 -11    5.00    5.30
   0   5  11  105.09    5.50
   0  -5 -11  112.69   12.20
   0  -5 -11  102.59   10.80
   0  -5 -11  111.29    5.20
  -1   5  11  296.17   10.60
   1  -5 -11  295.07   10.60
   1  -5 -11  287.07   18.50
   1  -5 -11  286.07   18.40
  -2   5  11    6.20    1.80
   2  -5 -11    6.40    2.20
   2  -5 -11    7.80    8.60
   2  -5 -11    7.00    2.40
   2  -5 -11   13.00    7.60
   2  -5 -11    4.00    2.90
  -3   5  11    0.70   19.60
   3  -5 -11    3.50    3.40
   3  -5 -11   29.00   18.30
   3  -5 -11    3.70    2.20
   3  -5 -11    4.40    2.70
   3  -5 -11   10.30    4.00
   4  -5 -11   15.80    3.00
   4  -5 -11    4.40    4.10
   4  -5 -11   -1.90    4.20
   4  -5 -11   18.60    4.60
   4   6  11    3.40    2.20
   3   6  11  100.89    7.00
   2   6  11   55.79    4.90
   2   6  11   73.29   16.60
   2   6  11   42.60    4.60
  -2  -6 -11   65.89   13.40
  -2  -6 -11   54.99    6.30
   1   6  11   28.30    3.60
   1   6  11   43.30    9.00
  -1  -6 -11   31.50    4.20
  -1  -6 -11   34.20    8.60
  -1  -6 -11   34.40    3.70
  -1  -6 -11   32.00    8.20
   0   6  11   49.40    4.30
   0  -6 -11   42.50    9.10
   0  -6 -11   60.89   10.20
   0  -6 -11   56.19    3.90
  -1   6  11    0.90    1.10
   1  -6 -11   11.10    6.30
   1  -6 -11    3.00    1.70
   1  -6 -11   -7.10    7.20
  -2   6  11   23.30    3.80
   2  -6 -11   15.20    8.80
   2  -6 -11   26.30    4.60
   2  -6 -11   28.80    3.50
   2  -6 -11   32.20    4.30
   2  -6 -11   -1.40   12.20
   2  -6 -11   29.30    4.30
   2  -6 -11   24.70    4.90
   3  -6 -11   28.80    4.60
   3  -6 -11   29.50    6.90
   3  -6 -11   28.80    5.20
   4  -6 -11   -5.40    2.80
   4  -6 -11    3.40    2.70
   4  -6 -11    4.50    3.40
   4  -6 -11   -2.00    3.20
   4   7  11   13.10    2.60
   3   7  11   14.30    3.60
   2   7  11    4.20    2.40
  -2  -7 -11  -13.20   12.90
   1   7  11   96.79    6.90
   1   7  11   75.39    5.80
  -1  -7 -11   86.79   13.10
  -1  -7 -11   83.69    5.30
  -1  -7 -11   98.69   13.60
  -1  -7 -11   78.09    7.00
   0   7  11   -0.20    2.00
   0  -7 -11   11.90    9.10
   0  -7 -11    8.70    7.80
   0  -7 -11    3.40    3.20
   0  -7 -11    2.20    1.70
   0  -7 -11    6.10    2.30
  -1   7  11    8.30    2.30
   1  -7 -11   16.60    3.80
   1  -7 -11    8.20    4.40
   1  -7 -11   19.40    5.50
   1  -7 -11   21.30    8.30
   1  -7 -11    6.10   11.50
   1  -7 -11   17.30    3.00
   2  -7 -11    0.60    2.30
   2  -7 -11   -0.30    2.50
   2  -7 -11    1.80    2.80
   2  -7 -11    0.50    2.80
   2  -7 -11  -13.70    9.60
   3  -7 -11   21.50    3.60
   3  -7 -11   22.20    4.10
   3  -7 -11   20.50    4.80
   3  -7 -11   19.50    4.70
   4  -7 -11    2.20    3.20
   4  -7 -11    3.00    3.30
   4   8  11   -1.30    2.20
   3   8  11   49.00    5.50
   2   8  11    6.50    2.80
   1   8  11    8.90    3.10
  -1  -8 -11   -3.50   14.00
  -1  -8 -11   11.80    3.50
   0   8  11    8.90    3.40
   0  -8 -11    4.50    2.50
   0  -8 -11    5.90    2.90
   0  -8 -11   11.90   25.40
   0  -8 -11   12.20    9.70
   0  -8 -11   14.90    3.40
   0  -8 -11    4.70    3.30
   1  -8 -11    6.40    2.90
   1  -8 -11    7.40    3.40
   1  -8 -11    0.30    9.70
   1  -8 -11    8.10    3.30
   2  -8 -11   71.49    7.80
   2  -8 -11   73.49    6.30
   2  -8 -11   77.29    8.50
   3  -8 -11    3.90    3.50
   3  -8 -11    3.00    3.40
   4  -8 -11    1.90    4.20
   4  -8 -11    2.10    3.30
   4   9  11   43.30    3.50
   3   9  11   -4.90    1.50
   2   9  11    2.30    2.50
   1   9  11   23.00    4.40
  -1  -9 -11   17.70    6.50
  -1  -9 -11   10.00    4.70
   0   9  11   -5.70    2.20
   0  -9 -11   16.80   13.50
   0  -9 -11    1.80    2.80
   0  -9 -11    1.40    3.00
   1  -9 -11  123.09   12.30
   1  -9 -11  107.79    8.10
   1  -9 -11  111.79    9.70
   2  -9 -11    7.10    3.30
   2  -9 -11    9.80    4.30
   2  -9 -11   16.70    4.30
   3  -9 -11    1.90    3.70
   3  -9 -11    0.10    2.70
   4  -9 -11    8.00    3.60
   4  -9 -11   12.60    4.60
   4  10  11    1.70    1.40
   3  10  11    0.50    1.70
   2  10  11   21.50    5.00
   1  10  11    0.20    2.20
  -1 -10 -11   -1.80    2.90
  -1 -10 -11   -0.90    2.90
   0  10  11    1.80    2.50
   0 -10 -11    5.00    3.20
   0 -10 -11   -1.40    3.00
  -1  10  11   -3.00    2.50
   1 -10 -11    6.20    3.40
   1 -10 -11   11.60    4.50
  -2  10  11  -15.00    4.30
   2 -10 -11    2.50    3.20
   2 -10 -11   10.70    4.70
   3 -10 -11    3.50    2.90
   3 -10 -11    6.60    4.10
   4 -10 -11   46.70    5.10
   4 -10 -11   39.20    4.80
   3  11  11    8.20    2.00
   2  11  11   26.40    3.80
   1  11  11    8.70    2.70
  -1 -11 -11    6.50    3.60
   0 -11 -11   19.20    8.10
  -1  11  11  162.18    8.20
   1 -11 -11  158.28   10.30
   1 -11 -11  181.98   13.70
   2 -11 -11   14.20    4.90
   2 -11 -11   15.80    4.20
   3 -11 -11   -0.70    2.80
   3 -11 -11    8.40    4.70
   3  12  11    0.00    1.30
   2  12  11   25.80    3.20
   1  12  11   -9.10    8.80
   1  12  11    6.70    2.40
   0  12  11    2.50    2.20
   0 -12 -11   -1.00    3.00
   0 -12 -11   -1.10    2.60
   1 -12 -11   11.00    5.00
   1 -12 -11    5.80    3.10
   2 -12 -11    0.80    4.30
   2 -12 -11    8.70    6.00
   3 -12 -11    3.60    2.70
   3 -12 -11    9.20    6.80
   2  13  11    1.20    1.40
   1  13  11   60.89    4.00
   0  13  11    3.70    3.00
   0 -13 -11    2.30    2.80
   0 -13 -11    0.50    2.40
   1 -13 -11   15.00    4.50
   1 -13 -11   14.60    3.30
   2 -13 -11   -4.20    3.40
   2 -13 -11    3.10    2.60
   0  14  11   25.60    6.90
   1 -14 -11   -0.60    2.30
   1 -14 -11    0.40    2.00
  -1  14 -12   11.70    2.50
   0  14 -12    8.00    2.60
   1  14 -12   -3.60    1.70
  -1  13 -12    4.80    2.70
   0  13 -12   47.40    5.50
   1  13 -12    4.00    3.00
   1  13 -12    7.60    2.00
   2  13 -12   36.30    4.20
   2  13 -12   31.40    2.60
   3 -12  12    7.60    2.70
   2 -12  12   -3.70    3.80
  -2  12 -12    6.90    3.20
  -1  12 -12    0.60    2.90
   0  12 -12    3.00    3.60
   1  12 -12   -3.00    3.20
   1  12 -12    3.40    1.90
   2  12 -12   -5.40    2.40
   2  12 -12    1.00    1.50
   3  12 -12    1.50    1.40
   3 -11  12   12.10    4.90
   2 -11  12    5.40    5.30
  -2  11 -12   19.20    3.50
   1 -11  12    2.50    3.50
  -1  11 -12    8.30    3.50
   0  11 -12   36.90    6.10
   1  11 -12    0.60    2.00
   1  11 -12   -0.20    3.60
   2  11 -12    7.50    3.50
   2  11 -12    8.40    2.00
   3  11 -12   -1.70    1.20
   3 -10  12   10.10    6.10
   2 -10  12   14.10    5.70
  -2  10 -12   24.90    4.00
   1 -10  12   -2.40    3.50
  -1  10 -12    2.30    3.20
   0  10 -12   29.50    5.70
   1  10 -12   49.10    4.50
   1  10 -12   46.30    6.80
   2  10 -12    5.60    2.20
   2  10 -12   -0.80    3.20
   3  10 -12   15.90    2.60
   3  10 -12   17.50    4.00
   3  10 -12   15.30    3.00
   4  10 -12    8.90    2.40
   4  10 -12    6.70    2.40
   3  -9  12   12.90    6.50
   2  -9  12    2.60    4.80
  -2   9 -12    4.50    2.80
   1  -9  12   10.00    5.30
  -1   9 -12   17.90    4.20
   0   9 -12   18.60    5.30
   1   9 -12   40.30    4.10
   1   9 -12   47.80    6.90
   2   9 -12    3.30    3.90
   2   9 -12    4.40    2.10
   3   9 -12   -1.10    3.00
   3   9 -12    0.60    2.20
   3   9 -12    2.60    1.80
   4   9 -12    0.30    1.80
   4   9 -12    1.90    1.70
   4  -8  12   -9.60    4.00
   3  -8  12   21.50    7.50
   2  -8  12   -9.50    3.50
  -2   8 -12    8.90    3.30
   1  -8  12   41.90    6.90
   1  -8  12   75.89   20.60
  -1   8 -12   79.69   20.00
  -1   8 -12   50.69    6.30
   0  -8  12   -2.50    2.70
   0  -8  12    6.80   10.60
   0   8 -12   -1.40   13.00
   0   8 -12    6.20    3.60
   1   8 -12   24.50   14.20
   1   8 -12   10.60    4.00
   2   8 -12   54.49    7.00
   2   8 -12   51.69    5.40
   2   8 -12   58.29    4.80
   3   8 -12   -0.70    3.30
   3   8 -12   -3.10    4.50
   3   8 -12   -1.20    1.70
   4   8 -12    4.50    2.50
   4   8 -12    4.80    2.00
   4  -7  12   -2.60    5.00
   3  -7  12   33.60    7.50
   2  -7  12   -4.70    3.50
  -2   7 -12   -1.90   12.30
   1  -7  12    2.60   10.80
   1  -7  12   -5.30    3.70
   1  -7  12    4.20    2.90
  -1   7 -12    7.20   10.80
   0  -7  12    1.40    2.20
   0  -7  12   10.90    8.70
   0  -7  12    1.30    2.10
   0   7 -12    1.80    2.70
   0   7 -12   -5.60    9.20
  -1  -7  12   10.20    8.50
  -1  -7  12    5.20    2.50
   1   7 -12   14.20   10.30
   1   7 -12    4.70    3.30
  -2  -7  12   -2.50   19.60
   2   7 -12   20.10    3.00
   2   7 -12   30.80    4.30
   2   7 -12   26.10    4.90
   2   7 -12   31.80   20.50
   3   7 -12   63.69    7.50
   3   7 -12   56.49    5.50
   3   7 -12   49.60    4.60
   4   7 -12    1.60    2.10
   4   7 -12    0.00    1.80
   5   7 -12   11.10    1.80
   5   7 -12   11.30    2.00
   4  -6  12   -1.80    5.00
   3  -6  12  134.29   11.80
   2  -6  12  191.08   12.40
   2  -6  12  212.88   25.30
  -2   6 -12  186.48   21.60
   1  -6  12    2.20    1.90
   1  -6  12   22.70    8.80
   1  -6  12    9.90    2.40
  -1   6 -12    1.90   10.50
   0  -6  12    3.90    1.60
   0  -6  12   -5.20    5.80
   0  -6  12    2.30    1.70
   0   6 -12    6.30    8.00
  -1  -6  12   73.09   11.30
  -1  -6  12   59.69    4.60
   1   6 -12   55.79    5.90
   1   6 -12   60.79   11.90
   1   6 -12   53.49   12.10
  -2  -6  12   77.39   16.60
  -2  -6  12   95.19    6.50
  -2  -6  12   73.39   14.40
   2   6 -12   91.69    6.90
   2   6 -12   96.59    8.50
   2   6 -12   93.59    5.80
   2   6 -12  103.79   20.20
   3   6 -12    1.50    2.40
   3   6 -12    0.20    3.40
   3   6 -12   -1.20    1.80
   4   6 -12    0.60    3.60
   4   6 -12    0.70    1.80
   4   6 -12    1.10    2.00
   5   6 -12   15.10    2.30
   5   6 -12   14.40    2.50
  -5   5 -12   24.00    4.50
   4  -5  12    4.10    5.00
   3  -5  12   32.30    7.30
   2  -5  12   78.09    6.10
   2  -5  12   65.89    8.20
  -2   5 -12   76.49   14.80
   1  -5  12    2.50    1.70
   1  -5  12    7.00    6.40
   1  -5  12   -1.80    1.30
  -1   5 -12   -1.10    6.40
   0  -5  12   40.00    3.20
   0  -5  12   41.60    8.40
   0  -5  12   34.80    3.00
   0   5 -12   32.10    7.90
   0   5 -12   38.70    9.40
  -1  -5  12   81.09   12.00
  -1  -5  12   95.89    5.40
   1   5 -12  118.09   14.30
   1   5 -12  109.39   13.00
  -2  -5  12    3.50    7.90
  -2  -5  12    0.80    2.10
   2   5 -12    0.10    9.40
   2   5 -12    2.50   10.40
   2   5 -12    2.60    2.90
   2   5 -12   -0.40    1.80
   2   5 -12    2.20    3.00
  -3  -5  12   31.00   17.60
  -3  -5  12   33.00   16.00
   3   5 -12   53.39    5.20
   3   5 -12   49.99   25.80
   3   5 -12   45.50    6.60
   3   5 -12   42.70    4.40
   4   5 -12   -0.40    2.10
   4   5 -12    1.70    1.90
   4   5 -12    1.70    3.60
   5   5 -12   -1.00    1.60
   5   5 -12    1.80    1.70
   3  -4  12   47.10    7.00
  -3   4 -12   42.80   16.80
   2  -4  12  114.09    6.50
   2  -4  12   99.49    8.80
  -2   4 -12  105.89   15.20
   1  -4  12   31.30    3.30
   1  -4  12   34.30    7.70
  -1   4 -12   40.30    7.20
  -1   4 -12   21.90    7.50
   0  -4  12    6.10    1.50
   0  -4  12    8.80    1.80
   0  -4  12    0.80    4.20
   0   4 -12    7.10    5.20
   0   4 -12    8.70    6.00
  -1  -4  12    7.10    4.90
  -1  -4  12   12.00    1.60
  -1  -4  12    7.70    1.80
   1   4 -12   13.30    6.30
   1   4 -12    4.00    6.10
  -2  -4  12  170.08    7.80
  -2  -4  12  192.38   16.40
   2   4 -12  153.88   17.40
   2   4 -12  169.98   18.30
  -3  -4  12   -3.50   12.50
  -3  -4  12  -11.00   12.70
   3   4 -12   -2.80   17.60
   3   4 -12    0.90    3.10
   3   4 -12    3.10    2.50
   3   4 -12    3.60    1.80
   4   4 -12   54.69    5.30
   4   4 -12   45.00    4.50
   5   4 -12    0.20    1.80
   5   4 -12    2.80    1.90
   4  -3  12    2.20    3.40
   3  -3  12    4.10    3.60
  -3   3 -12  -20.00   11.20
  -3   3 -12    2.40    2.00
   2  -3  12   76.79    5.20
  -2   3 -12   81.99    4.40
  -2   3 -12   81.19   11.60
  -2   3 -12   89.39   13.50
   1  -3  12   26.50    3.00
   1  -3  12   15.70    5.50
  -1   3 -12   19.60    6.40
  -1   3 -12   27.40    6.40
   0  -3  12    6.70    1.60
   0  -3  12    9.50    4.70
   0  -3  12    4.70    1.40
   0   3 -12    1.20    3.80
   0   3 -12    5.20    4.50
  -1  -3  12    1.00    0.90
  -1  -3  12   -2.20    4.00
  -1  -3  12    0.20    1.30
   1   3 -12    1.30    4.60
  -2  -3  12   -2.10    1.40
  -2  -3  12    3.20    5.60
   2   3 -12   10.50    7.70
   2   3 -12  -17.20    7.20
  -3  -3  12   47.80   12.70
  -3  -3  12   47.00    5.20
   3   3 -12   45.50    4.70
   3   3 -12   48.90    4.60
   3   3 -12   57.99    6.90
   3   3 -12  -14.80   15.50
   3   3 -12   46.20   14.10
   4   3 -12   36.50    5.70
   4   3 -12   45.30    4.90
   4   3 -12   43.50    4.50
   5   3 -12    2.70    2.00
   5   3 -12    6.40    2.10
   4  -2  12   -0.10    3.10
   3  -2  12    1.20    2.70
   3  -2  12    5.70    3.30
  -3   2 -12    9.70   11.10
  -3   2 -12   -0.90    1.80
  -3   2 -12    7.90   12.90
   2  -2  12   -0.40   11.10
   2  -2  12   -0.90    1.20
  -2   2 -12   -6.80    5.40
  -2   2 -12    0.90    1.20
  -2   2 -12    6.40    5.80
   1  -2  12  517.35   21.30
   1  -2  12  537.15   15.60
  -1   2 -12  471.45   21.70
  -1   2 -12  520.65   22.90
  -1   2 -12  465.25   14.50
   0  -2  12    9.20    1.60
   0  -2  12   10.40    4.40
   0  -2  12    6.00    1.40
   0   2 -12    7.80    3.80
   0   2 -12    2.60    3.40
  -1  -2  12  888.61   24.60
  -1  -2  12  875.01   23.80
   1   2 -12  868.01   30.00
   1   2 -12  900.31   34.80
  -2  -2  12  144.59    6.30
  -2  -2  12  121.59   12.00
   2   2 -12  144.39   14.50
   2   2 -12  117.69   13.40
  -3  -2  12   -8.50    9.60
  -3  -2  12    2.30    2.40
   3   2 -12    6.20   12.00
   3   2 -12    9.10   15.40
   3   2 -12    0.80    2.00
   3   2 -12    1.10    2.00
   4   2 -12   -1.90    2.00
   4   2 -12   -0.70    1.90
   4   2 -12    1.00    3.50
   5   2 -12    2.10    2.00
  -4   1 -12   22.20    4.90
   3  -1  12  157.18    8.40
   3  -1  12  168.88    9.50
  -3   1 -12  173.28   19.40
  -3   1 -12  168.08   19.30
  -3   1 -12  164.48    7.70
   2  -1  12   10.40    2.30
  -2   1 -12   10.80    6.80
  -2   1 -12   15.10    2.30
  -2   1 -12   20.00    7.60
   1  -1  12  243.48    7.00
   1  -1  12  234.78    8.70
   1  -1  12  226.78   12.60
  -1   1 -12  248.28   13.50
  -1   1 -12  251.27    8.20
  -1   1 -12  255.27   15.20
   0  -1  12   15.40    1.80
   0  -1  12   18.30    4.50
   0  -1  12   17.00    1.90
   0   1 -12   21.50    5.50
   0   1 -12   27.70    4.80
  -1  -1  12   61.69    3.20
  -1  -1  12   62.09    3.50
   1   1 -12   63.69    9.40
   1   1 -12   65.09    6.40
  -2  -1  12   42.40    2.40
  -2  -1  12   27.90    3.50
  -2  -1  12   29.20    6.30
   2   1 -12   49.90    9.90
  -3  -1  12    6.10    8.50
   3   1 -12   12.50   10.60
   3   1 -12    6.20    2.20
   3   1 -12    6.70    2.70
   3   1 -12    4.40    3.20
   4   1 -12   23.70    3.80
   4   1 -12   24.80    5.10
   4   1 -12   20.00    3.30
   5   1 -12   -1.60    2.30
   5   1 -12    1.00    1.90
  -4   0 -12  132.59    8.80
   3   0  12    4.00   11.30
   3   0  12   -2.60    2.00
  -3   0 -12   -0.20    1.40
  -3   0 -12   -0.60    9.40
   2   0  12    2.60    5.50
   2   0  12    1.00    1.30
  -2   0 -12    1.60    4.60
  -2   0 -12    0.20    1.10
   1   0  12   -0.40    0.90
   1   0  12   -0.30    0.60
   1   0  12    5.90    3.70
  -1   0 -12    4.00    3.70
  -1   0 -12    0.00    3.00
  -1   0 -12    0.40    0.80
   0   0  12   33.50    6.50
   0   0  12   28.60    2.50
   0   0  12   28.10    2.20
   0   0 -12   48.80    5.90
   0   0 -12   39.40    3.90
   0   0 -12   28.70    5.80
  -1   0  12   -0.40    0.80
  -1   0  12   -3.60    3.10
  -1   0  12    0.10    0.80
   1   0 -12    0.30    3.30
  -2   0  12  414.66   12.30
  -2   0  12  414.36   14.20
  -2   0  12  406.46   21.90
   2   0 -12  415.96   23.80
  -3   0  12    6.10    8.30
  -3   0  12    3.90    2.30
   3   0 -12    5.20    9.00
   3   0 -12    1.30    3.10
   3   0 -12    0.50    2.30
   4   0 -12   12.00    4.20
   4   0 -12   12.20    3.10
   4   0 -12    8.90    2.60
   5   0 -12   -0.30    1.80
   5   0 -12    0.60    2.90
   3   1  12  175.78    8.60
   3   1  12  149.59   19.70
  -3  -1 -12  156.98    7.60
  -3  -1 -12  122.89   17.10
   2   1  12   10.40    2.30
   2   1  12   20.30    8.10
  -2  -1 -12   14.00    2.30
  -2  -1 -12    4.30    5.20
   1   1  12  233.88    8.60
   1   1  12  253.37   12.40
   1   1  12  234.98    7.10
  -1  -1 -12  243.08   12.30
  -1  -1 -12  233.48   15.10
  -1  -1 -12  244.18    8.10
   0   1  12   17.00    1.80
   0   1  12   16.80    2.00
   0   1  12   18.30    5.00
   0  -1 -12   16.40    5.00
  -1   1  12   66.89    3.60
  -1   1  12   62.79    3.40
  -2   1  12   45.80    2.90
  -2   1  12   41.80    8.50
  -2   1  12   35.00    5.00
   2  -1 -12   39.10    9.10
  -3   1  12    8.00    9.60
  -3   1  12    1.50    3.70
   3  -1 -12    7.30    2.30
   3  -1 -12    7.40    9.10
   3  -1 -12    6.20    2.30
   3  -1 -12    4.80    3.50
   4  -1 -12   19.30    3.50
   4  -1 -12   24.00    4.80
   4  -1 -12   26.20    3.70
   5  -1 -12    5.30    2.30
   5  -1 -12    2.40    2.20
   3   2  12    1.80   11.50
   3   2  12   -0.20    2.80
   3   2  12    2.40    2.80
  -3  -2 -12   -7.50    9.30
   2   2  12    1.20    1.30
   2   2  12   -7.50    5.90
  -2  -2 -12    0.80    1.00
  -2  -2 -12    0.50    5.00
   1   2  12  474.05   14.90
   1   2  12  464.85   19.30
   1   2  12  468.95   18.90
  -1  -2 -12  502.25   13.70
  -1  -2 -12  484.75   14.40
  -1  -2 -12  509.05   24.20
   0   2  12    7.80    1.70
   0   2  12    7.00    3.50
   0  -2 -12    6.50    3.80
   0  -2 -12    8.10    1.60
  -1   2  12  881.71   24.50
  -1   2  12  876.31   33.20
   1  -2 -12  868.61   34.70
   1  -2 -12  867.41   24.50
  -2   2  12  151.38   12.90
  -2   2  12  141.59    6.00
  -2   2  12  131.59    6.30
   2  -2 -12  147.49   14.30
  -3   2  12    1.80    2.20
  -3   2  12    3.80    9.10
   3  -2 -12    1.10    2.80
   3  -2 -12    0.20    1.80
   3  -2 -12   -1.40    9.70
   3  -2 -12    0.20    2.10
   4  -2 -12   -2.90    3.20
   4  -2 -12    3.40    2.20
   4  -2 -12   -2.20    2.10
   5  -2 -12    2.40    2.30
   4   3  12   -0.30    3.00
   3   3  12    1.60   14.90
   3   3  12    2.40    2.80
   3   3  12    1.50    3.20
  -3  -3 -12    4.80   11.50
   2   3  12   78.69   11.80
   2   3  12   86.89    5.20
  -2  -3 -12   76.29   12.40
  -2  -3 -12   82.49    4.80
   1   3  12   23.50    5.60
   1   3  12   26.00    5.70
   1   3  12   21.40    2.60
  -1  -3 -12   19.70    2.10
  -1  -3 -12   16.30    5.00
  -1  -3 -12   23.10    2.00
   0   3  12    3.80    1.30
   0   3  12    7.90    4.10
   0  -3 -12   12.10    4.20
   0  -3 -12    6.60    1.50
  -1   3  12    4.00    3.90
  -1   3  12    0.10    1.00
   1  -3 -12   -4.40    3.90
   1  -3 -12   -0.40    1.10
  -2   3  12   -0.10    1.50
  -2   3  12    4.00    5.20
  -2   3  12    1.90    1.20
   2  -3 -12   -5.30    6.10
  -3   3  12   35.30   11.40
  -3   3  12   57.49    5.10
   3  -3 -12   36.20   13.00
   3  -3 -12   48.10    4.80
   3  -3 -12   52.29    6.60
   3  -3 -12   44.90    4.30
   4  -3 -12   40.90    5.70
   4  -3 -12   40.50    4.20
   4  -3 -12   44.00    4.60
   5  -3 -12    5.30    2.50
   5  -3 -12   -4.10    2.90
   4   4  12   10.10    2.60
   3   4  12   54.29    5.70
   3   4  12   48.70   19.50
  -3  -4 -12   37.60   13.40
   2   4  12   80.69   13.00
   2   4  12  115.79    6.10
  -2  -4 -12  107.29   14.50
  -2  -4 -12  102.29    5.40
   1   4  12   32.70    3.60
   1   4  12   30.40    7.00
   1   4  12   25.20    6.00
  -1  -4 -12   35.50    3.20
  -1  -4 -12   30.90    2.60
  -1  -4 -12   25.90    6.90
   0   4  12    3.60    4.20
   0   4  12    7.60    1.90
   0  -4 -12    3.50    4.50
   0  -4 -12    9.00    4.70
   0  -4 -12    6.90    1.60
  -1   4  12    7.80    1.80
   1  -4 -12    4.50    5.90
   1  -4 -12    7.50    1.90
   1  -4 -12    4.10    4.20
  -2   4  12  160.68    7.20
  -2   4  12  143.09   15.30
   2  -4 -12  175.08    7.60
   2  -4 -12  148.49   16.70
  -3   4  12    8.50   10.70
  -3   4  12    3.80    2.30
   3  -4 -12    4.50    2.20
   3  -4 -12  -11.50   14.00
   3  -4 -12   -0.80    3.10
   3  -4 -12    0.30    2.40
   3  -4 -12    3.10    3.60
   4  -4 -12   47.00    6.10
   4  -4 -12   51.59    5.20
   4  -4 -12   51.19    4.50
   4   5  12    6.30    2.40
   3   5  12  -21.80   22.30
   3   5  12   26.00    4.90
   2   5  12   69.49   13.90
   2   5  12   79.59    5.30
  -2  -5 -12   73.69    4.60
  -2  -5 -12   78.29   14.70
   1   5  12    5.50    6.90
   1   5  12    5.80    2.30
   1   5  12    3.90    5.60
  -1  -5 -12    5.40    5.00
  -1  -5 -12    1.30    1.80
  -1  -5 -12    2.60    1.30
   0   5  12   44.90    3.90
   0  -5 -12   36.40    9.00
   0  -5 -12   45.10    8.60
   0  -5 -12   36.90    3.20
  -1   5  12   94.59    5.30
   1  -5 -12   96.89    5.30
   1  -5 -12  112.79   14.80
   1  -5 -12   94.09   12.90
  -2   5  12    2.40    7.00
  -2   5  12    0.20    1.40
   2  -5 -12   -3.50    2.10
   2  -5 -12   -1.40    2.60
   2  -5 -12    1.40    2.00
   2  -5 -12   -8.00    8.90
   2  -5 -12   -0.80    1.70
   2  -5 -12   -1.40    2.40
   2  -5 -12   -8.10    7.40
  -3   5  12   52.59   15.60
   3  -5 -12   42.30    4.70
   3  -5 -12   37.30    5.50
   3  -5 -12   42.30    4.20
   3  -5 -12    7.90   27.80
   3  -5 -12   45.20    6.00
   4  -5 -12    3.20    2.40
   4  -5 -12   -0.70    2.70
   4  -5 -12    3.50    3.40
   4   6  12    3.70    2.00
   3   6  12  119.99    7.70
   2   6  12  179.28    9.10
   2   6  12  178.28    8.70
  -2  -6 -12  191.68   21.40
  -2  -6 -12  179.88    7.90
   1   6  12   14.20    3.20
   1   6  12   -4.70    7.70
  -1  -6 -12   14.00    2.30
  -1  -6 -12    7.70    2.20
  -1  -6 -12   14.00    8.40
  -1  -6 -12   13.90    3.10
   0   6  12    0.20    1.90
   0  -6 -12    1.10    6.10
   0  -6 -12    0.80    1.40
   0  -6 -12  -11.50    6.10
  -1   6  12   61.19    4.50
   1  -6 -12   52.99    4.60
   1  -6 -12   58.59    4.50
   1  -6 -12   60.49    6.50
   1  -6 -12   40.30   12.00
   1  -6 -12   51.59   11.50
   1  -6 -12   42.00    8.70
  -2   6  12   89.89    5.90
   2  -6 -12   97.39    6.50
   2  -6 -12   93.29    5.80
   2  -6 -12   81.59    7.70
   2  -6 -12   93.09    6.30
   2  -6 -12   58.39   15.00
   2  -6 -12   95.49    7.70
   2  -6 -12   92.29   15.80
   3  -6 -12    2.70    3.40
   3  -6 -12    3.80    2.90
   3  -6 -12   -0.20    2.00
   3  -6 -12   -0.10    2.90
   4  -6 -12   -0.50    2.40
   4  -6 -12   -1.30    2.60
   4  -6 -12    1.70    3.50
   4  -6 -12    1.10    3.10
   4   7  12    1.00    1.70
   3   7  12   27.30    4.10
   2   7  12    3.10    2.40
  -2  -7 -12  -11.70   13.90
   1   7  12    6.80    3.30
  -1  -7 -12    6.20   10.30
  -1  -7 -12    0.70    1.80
  -1  -7 -12    7.30   11.70
   0   7  12   -0.70    2.50
   0  -7 -12   -0.60    2.40
   0  -7 -12    5.00    9.50
   0  -7 -12   -2.50    2.50
   0  -7 -12   -3.70    7.40
   0  -7 -12    0.50    1.70
   0  -7 -12    0.10    2.40
  -1   7  12    3.10    2.00
   1  -7 -12    9.70    7.50
   1  -7 -12    5.90    2.60
   1  -7 -12    3.80    2.90
   1  -7 -12   -4.40   11.80
   1  -7 -12    8.60    3.30
   1  -7 -12    3.90    2.70
   2  -7 -12   19.40    3.90
   2  -7 -12   19.90   13.30
   2  -7 -12   18.60    3.20
   2  -7 -12   17.50    4.30
   2  -7 -12   22.00    4.70
   3  -7 -12   57.99    5.70
   3  -7 -12   57.19    5.30
   3  -7 -12   55.69    7.30
   3  -7 -12   58.69    7.30
   4  -7 -12   -1.10    3.00
   4  -7 -12    3.20    3.20
   4   8  12    5.20    2.00
   3   8  12   11.00    3.00
   2   8  12   -1.20    2.30
   1   8  12   50.79    5.60
  -1  -8 -12   48.40    6.10
  -1  -8 -12   41.20   17.50
   0  -8 -12   11.10   10.50
   0  -8 -12    3.10    2.70
   0  -8 -12   -1.80   16.00
   0  -8 -12    6.20    2.60
   0  -8 -12    2.20    3.20
   1  -8 -12   13.60   17.80
   1  -8 -12    9.80    3.80
   1  -8 -12   15.80    3.80
   1  -8 -12   18.20    3.90
   2  -8 -12   56.89    7.00
   2  -8 -12   60.59    7.00
   2  -8 -12   59.59    6.00
   3  -8 -12    3.00    2.60
   3  -8 -12    0.60    3.00
   3  -8 -12    4.10    3.30
   4  -8 -12    2.50    3.20
   4  -8 -12    4.40    3.80
   4   9  12   -0.40    1.50
   3   9  12    9.40    2.80
   2   9  12    8.40    3.20
   1   9  12   18.90    3.90
  -1  -9 -12    0.70    5.10
  -1  -9 -12   15.10    4.10
   0   9  12    8.90    3.90
   0  -9 -12   18.50    6.10
   0  -9 -12   18.60    4.90
   0  -9 -12   17.80   17.20
   1  -9 -12   45.10    5.10
   1  -9 -12   38.30    5.70
   1  -9 -12   42.20    6.10
   2  -9 -12    8.20    4.10
   2  -9 -12    6.40    3.10
   2  -9 -12    8.20    3.70
   3  -9 -12    0.70    2.90
   3  -9 -12   -1.30    3.40
   4  -9 -12    2.80    3.10
   4  -9 -12    8.70    4.20
   4  10  12   -0.60    1.10
   3  10  12    4.30    2.00
   2  10  12   23.30    4.10
   1  10  12   -1.40    2.00
  -1 -10 -12    3.30    3.00
  -1 -10 -12    3.10    3.10
   0  10  12   25.20    4.00
   0 -10 -12   26.80    5.10
   0 -10 -12   26.40    4.90
  -1  10  12   35.00    4.50
   1 -10 -12   38.20    6.40
   1 -10 -12   44.40    6.20
   2 -10 -12    3.70    3.00
   2 -10 -12    5.90    4.10
   3 -10 -12   17.30    4.60
   3 -10 -12   16.00    4.20
   4 -10 -12    8.30    3.10
   3  11  12   15.40    2.30
   2  11  12    8.40    2.70
   1  11  12    2.30    2.30
  -1 -11 -12    1.90    3.40
  -1 -11 -12   22.40    5.70
   0  11  12   43.70    4.80
   0 -11 -12   45.50    5.80
   0 -11 -12   34.90    5.80
  -1  11  12    0.10    2.30
   1 -11 -12    0.30    2.60
   1 -11 -12    5.30    4.20
   2 -11 -12    5.70    3.20
   2 -11 -12   14.70    4.90
   3 -11 -12   -0.80    2.50
   3 -11 -12    6.60    4.60
   3  12  12   15.70    2.00
   2  12  12    2.30    1.80
   1  12  12    4.70    2.30
   0  12  12    7.20    2.40
   0 -12 -12    1.70    3.10
   0 -12 -12    3.50    2.90
  -1  12  12   -0.60    2.40
   1 -12 -12    2.30    2.60
   1 -12 -12    4.30    4.50
   2 -12 -12    0.50    2.50
   2 -12 -12    5.40    4.50
   3 -12 -12    4.00    2.70
   3 -12 -12    6.80    3.60
   2  13  12    6.40    1.60
   1  13  12    0.80    1.70
   0  13  12   47.30    4.00
   0 -13 -12   48.20    5.50
   0 -13 -12   43.40    4.80
   1 -13 -12   11.50    3.20
   1 -13 -12    6.10    3.80
   2 -13 -12   24.50    4.50
   1 -14 -12   -2.70    1.50
   0  14 -13    5.30    2.10
   0  13 -13    1.30    2.90
   1  13 -13   -1.80    2.20
   2  13 -13    2.30    1.80
   2  13 -13    2.10    2.10
   2 -12  13   28.30    4.40
   1 -12  13   56.99    5.90
   0  12 -13   19.90    4.40
   1  12 -13   41.40    3.30
   1  12 -13   44.00    5.80
   2  12 -13   -0.80    2.30
   2  12 -13    2.30    1.60
   3  12 -13   40.90    2.80
   3 -11  13   -1.10    3.60
  -2  11 -13   58.39    6.20
  -1  11 -13   28.60    4.70
   0  11 -13   -2.60    3.40
   1  11 -13    8.40    4.40
   1  11 -13   11.10    2.40
   2  11 -13   -3.90    2.60
   2  11 -13    2.00    1.60
   3  11 -13    0.20    2.50
   3  11 -13    0.90    1.50
  -4  10 -13   12.50    3.70
   3 -10  13  -12.80    4.40
   2 -10  13    0.20    4.60
  -2  10 -13   24.10    4.00
   1 -10  13    6.80    5.00
  -1  10 -13   17.10    4.30
   0  10 -13   19.90    5.10
   1  10 -13   -0.40    2.00
   1  10 -13   -6.00    3.20
   2  10 -13   13.30    4.20
   2  10 -13   13.90    2.70
   3  10 -13    4.20    2.80
   3  10 -13    6.50    3.00
   3  10 -13   -1.30    1.30
   4  10 -13    1.00    1.40
   3  -9  13    3.40    5.60
   2  -9  13   -5.50    3.40
  -2   9 -13   16.50    3.70
   1  -9  13    8.40    4.50
  -1   9 -13   17.00    4.10
   0   9 -13    3.20    3.50
   1   9 -13   44.70    4.40
   1   9 -13   39.10    6.10
   2   9 -13   70.59    7.80
   2   9 -13   71.39    5.00
   3   9 -13   -1.60    2.70
   3   9 -13    3.90    2.30
   3   9 -13    0.00    1.70
   4   9 -13   12.90    2.50
   4   9 -13   12.40    2.10
   4  -8  13   -9.00    3.40
   3  -8  13    5.30    5.80
   2  -8  13   -6.80    3.80
   1  -8  13    3.60   19.40
   1  -8  13   -7.00    3.30
  -1   8 -13   16.50   18.80
  -1   8 -13    5.20    3.20
   0  -8  13   29.70   13.70
   0   8 -13   66.79   25.60
   0   8 -13   26.40    5.10
  -1  -8  13    3.30   13.20
   1   8 -13    7.80    2.60
   1   8 -13    4.70    3.50
   1   8 -13    9.20   18.30
   2   8 -13    8.80    2.60
   2   8 -13    5.20    3.60
   2   8 -13    9.10    3.20
   3   8 -13   11.60    3.00
   3   8 -13   11.70    3.30
   3   8 -13    4.90    3.40
   4   8 -13   -2.20    2.30
   4   8 -13    1.90    2.00
   4  -7  13  -10.60    3.80
   3  -7  13    9.60    5.40
   2  -7  13   41.50   36.80
   1  -7  13   14.30    5.20
   1  -7  13   25.30   12.60
   1  -7  13   26.80    4.30
  -1   7 -13   15.70    3.60
  -1   7 -13   13.10   13.50
   0  -7  13    5.90    2.50
   0  -7  13    2.30    2.60
   0  -7  13    9.50    4.20
   0  -7  13   14.20   10.50
   0   7 -13    7.30    3.10
   0   7 -13  -12.90   10.10
  -1  -7  13   36.00   11.90
  -1  -7  13   48.20    5.00
   1   7 -13   47.40   16.00
   1   7 -13   36.10    3.90
   1   7 -13   47.80    6.40
  -2  -7  13   16.20   12.80
   2   7 -13   61.39    4.80
   2   7 -13   52.59    6.60
   2   7 -13   81.49   23.50
   2   7 -13   60.79    6.00
   3   7 -13   14.50    4.20
   3   7 -13   17.10    2.90
   3   7 -13   17.40    3.40
   4   7 -13    2.30    3.80
   4   7 -13    8.30    2.40
   4   7 -13    7.50    2.10
   5   7 -13    4.50    1.60
   5   7 -13    8.60    1.50
   4  -6  13   11.50    5.30
   3  -6  13   26.20    6.60
   2  -6  13  -31.60   20.60
   2  -6  13    6.80    4.90
  -2   6 -13    8.10   12.50
   1  -6  13    1.10    9.90
   1  -6  13    4.80    2.30
   1  -6  13    0.20    3.30
  -1   6 -13   -0.60    9.50
   0  -6  13   43.30    3.90
   0  -6  13   44.70    4.00
   0  -6  13   29.90    9.20
   0   6 -13   61.69   12.00
  -1  -6  13    4.50    2.10
  -1  -6  13    6.00    6.90
   1   6 -13    5.90    3.00
   1   6 -13  -14.80   12.20
   1   6 -13    2.40    9.00
   1   6 -13    4.50    3.00
  -2  -6  13   31.40   12.40
  -2  -6  13   48.80   16.20
   2   6 -13   40.40    6.10
   2   6 -13   33.10    3.60
   2   6 -13   57.29   18.70
   2   6 -13   35.30    4.50
   3   6 -13   24.70    5.20
   3   6 -13   24.40    3.20
   3   6 -13   26.30    3.90
   4   6 -13    1.30    3.50
   4   6 -13    7.30    2.40
   4   6 -13    5.90    2.60
   5   6 -13    2.50    1.60
   5   6 -13    4.20    1.60
   4  -5  13   -4.90    4.00
   3  -5  13   54.99    7.60
   2  -5  13  -13.00   15.90
   2  -5  13    7.70    4.10
   2  -5  13   15.60    3.40
  -2   5 -13   12.80   11.00
   1  -5  13   72.59   11.90
   1  -5  13   54.09    4.40
  -1   5 -13   32.50   10.00
   0  -5  13    3.10    5.30
   0  -5  13   -0.70    1.30
   0  -5  13    1.90    1.50
   0   5 -13    5.20    6.60
   0   5 -13    9.80    6.90
  -1  -5  13   69.69    4.70
  -1  -5  13   71.59   11.10
   1   5 -13   47.00   10.70
   1   5 -13   70.39   12.30
  -2  -5  13   37.20    9.60
  -2  -5  13   73.19    5.50
   2   5 -13   68.39   19.80
   2   5 -13   69.19   15.40
   2   5 -13   65.89    6.80
   2   5 -13   62.69    5.70
   2   5 -13   63.09    4.90
  -3  -5  13   22.10   17.10
   3   5 -13   40.30    5.00
   3   5 -13   38.10    4.40
   4   5 -13   52.39    4.70
   4   5 -13   51.49    5.30
   4   5 -13   58.69    6.80
   5   5 -13    3.00    1.70
   5   5 -13   -0.40    1.50
   4  -4  13   -8.00    3.20
   3  -4  13    0.60    6.00
  -3   4 -13   15.90   14.50
   2  -4  13   61.19    5.10
   2  -4  13   71.59    7.80
  -2   4 -13   56.59   12.10
   1  -4  13    0.30    1.40
   1  -4  13    2.40    6.70
   1  -4  13   -1.50    1.10
  -1   4 -13   -4.10    6.40
  -1   4 -13   -1.30    6.00
   0  -4  13   28.20    3.00
   0  -4  13   27.90    3.00
   0  -4  13   32.70    8.20
   0   4 -13   32.70    8.00
   0   4 -13   26.90    6.80
  -1  -4  13  341.87   11.60
  -1  -4  13  326.17   10.30
  -1  -4  13  338.17   20.20
   1   4 -13  356.86   20.10
   1   4 -13  329.07   20.80
  -2  -4  13   61.09   10.90
  -2  -4  13   77.99    5.50
   2   4 -13   68.79   13.60
   2   4 -13   64.99    6.60
   2   4 -13  109.49   15.50
   2   4 -13   68.09    4.90
  -3  -4  13    4.90   14.60
  -3  -4  13   18.10   14.50
   3   4 -13   30.60    4.30
   3   4 -13   25.20    5.20
   3   4 -13   23.30    3.10
   4   4 -13   -1.40    2.00
   4   4 -13   -2.30    1.50
   5   4 -13    3.30    1.90
   5   4 -13    4.50    1.80
   3  -3  13  379.36   16.70
  -3   3 -13  381.06   31.50
   2  -3  13   11.60    3.70
   2  -3  13    8.20    2.40
   2  -3  13   -1.40   15.30
  -2   3 -13    7.80    7.10
  -2   3 -13   12.10    8.80
  -2   3 -13    5.20    1.70
   1  -3  13   14.40    2.20
   1  -3  13   17.50    6.30
  -1   3 -13   17.30    6.10
  -1   3 -13   19.70    6.20
   0  -3  13   15.90    2.30
   0  -3  13   11.50    1.90
   0  -3  13   16.20    6.10
   0   3 -13   22.70    6.40
   0   3 -13   20.90    5.60
  -1  -3  13  145.59    5.50
  -1  -3  13  152.78    6.50
  -1  -3  13  141.09   13.30
   1   3 -13  156.08   12.80
   1   3 -13  159.48   14.00
  -2  -3  13  176.88   15.80
  -2  -3  13  161.18    7.50
   2   3 -13  168.18   16.80
  -3  -3  13   32.00   12.60
   3   3 -13   48.90    6.40
   3   3 -13   43.10    4.10
   3   3 -13   35.40   13.70
   3   3 -13   50.59    5.30
   4   3 -13   11.60    2.70
   4   3 -13   17.80    3.60
   4   3 -13    8.60    3.90
   5   3 -13    3.80    1.90
   5   3 -13    9.10    2.40
  -4   2 -13   17.40    5.10
   3  -2  13  236.88   12.10
  -3   2 -13  253.47   27.60
  -3   2 -13  259.27   24.50
   2  -2  13    4.20    1.90
  -2   2 -13    4.70    1.50
  -2   2 -13   -4.80    6.50
  -2   2 -13   12.40    6.90
   1  -2  13  145.79    6.20
   1  -2  13  126.59   11.00
  -1   2 -13  133.49   12.20
  -1   2 -13  103.39   10.60
   0  -2  13   31.70    2.70
   0  -2  13   20.00    8.50
   0  -2  13   33.50    2.70
   0   2 -13   51.79    7.50
   0   2 -13   42.20    7.60
  -1  -2  13    1.90    1.00
  -1  -2  13    2.50    1.50
  -1  -2  13    1.90    4.60
   1   2 -13    7.10    4.60
   1   2 -13    5.10    5.10
  -2  -2  13    2.00    1.70
  -2  -2  13    2.40    5.50
   2   2 -13  -10.40    7.10
   2   2 -13   -3.90    8.70
  -3  -2  13   30.90   12.30
  -3  -2  13   65.79    8.20
   3   2 -13   52.99   13.10
   3   2 -13   56.19    4.70
   3   2 -13   47.50    6.10
   3   2 -13   55.49    5.20
   4   2 -13   20.00    4.40
   4   2 -13   20.60    3.70
   4   2 -13   18.70    3.20
   5   2 -13   14.60    2.70
   5   2 -13   15.00    2.50
  -4   1 -13   -4.00    3.10
   3  -1  13  141.29    8.80
  -3   1 -13  123.29   17.90
  -3   1 -13  171.08   22.70
   2  -1  13   65.29    4.70
  -2   1 -13   61.39    3.90
  -2   1 -13   70.89   12.40
  -2   1 -13   69.59   10.40
   1  -1  13   34.80    3.10
   1  -1  13   38.90    6.90
  -1   1 -13   37.40    2.70
  -1   1 -13   38.40    7.30
  -1   1 -13   38.70    7.00
   0  -1  13  104.29    9.70
   0  -1  13  112.79    4.70
   0  -1  13  122.89    5.20
   0   1 -13  123.79    8.40
   0   1 -13  104.39   10.70
  -1  -1  13   43.30    3.10
  -1  -1  13   59.29    9.40
  -1  -1  13   50.59    3.00
   1   1 -13   55.39    8.70
  -2  -1  13   12.60    6.50
  -2  -1  13   15.60    1.70
  -2  -1  13   13.60    2.30
   2   1 -13   -8.20    8.70
   2   1 -13   15.10    6.50
  -3  -1  13    3.90    2.30
  -3  -1  13    4.20    9.40
   3   1 -13   -0.60    1.70
   3   1 -13   -4.80   10.60
   3   1 -13    1.50    3.10
   3   1 -13    2.00    2.40
   4   1 -13    6.50    2.30
   4   1 -13    7.70    3.90
   4   1 -13    7.10    2.60
   5   1 -13    5.70    2.30
   5   1 -13    7.20    2.30
  -4   0 -13   12.80    3.80
  -3   0 -13  194.98   23.60
  -3   0 -13  120.39    9.40
  -3   0 -13  141.69   18.80
   2   0  13    1.40    1.40
  -2   0 -13    3.60    5.10
  -2   0 -13    7.90    6.40
  -2   0 -13    0.50    1.00
   1   0  13  805.22   28.60
   1   0  13  861.31   23.60
  -1   0 -13  802.12   32.80
  -1   0 -13  789.92   22.70
  -1   0 -13  789.12   28.30
   0   0  13    0.60    1.00
   0   0  13    0.00    0.90
   0   0  13   -0.90    3.20
   0   0 -13   -1.40    3.90
  -1   0  13    7.10    1.40
  -1   0  13    5.90    1.60
  -1   0  13   10.00    5.10
   1   0 -13    9.40    4.50
  -2   0  13   -0.90    4.90
  -2   0  13   -0.70    1.10
  -2   0  13   -0.40    1.00
   2   0 -13    1.60    5.70
  -3   0  13  102.89    6.30
  -3   0  13   67.79   11.70
   3   0 -13   87.59    7.50
   3   0 -13   89.19    5.60
   3   0 -13   70.89   14.60
   3   0 -13   94.19    6.20
   4   0 -13   -2.00    3.30
   4   0 -13    0.10    1.90
   4   0 -13   -1.80    2.10
   5   0 -13    3.80    2.00
   5   0 -13    5.50    2.30
   3   1  13  163.68   24.20
  -3  -1 -13  169.88   22.50
  -3  -1 -13  151.58    9.70
   2   1  13   64.89   11.20
   2   1  13   67.19    4.70
  -2  -1 -13   69.29   12.10
  -2  -1 -13   63.59    4.10
   1   1  13   33.40    2.90
   1   1  13   29.20    1.80
   1   1  13   33.10    6.20
  -1  -1 -13   44.90    6.70
  -1  -1 -13   33.50    2.60
  -1  -1 -13   28.80    6.40
   0   1  13  109.69    9.90
   0   1  13  114.69    4.70
   0   1  13  112.29    5.10
   0  -1 -13  124.39   11.20
  -1   1  13   49.10    3.10
  -1   1  13   47.60    7.60
  -1   1  13   47.30    3.20
   1  -1 -13   46.30    8.40
  -2   1  13    9.60    2.00
  -2   1  13   11.80    1.90
  -2   1  13    5.20    5.40
   2  -1 -13   17.30    8.00
  -3   1  13   13.20    9.40
  -3   1  13    4.20    2.40
   3  -1 -13    5.60    8.80
   3  -1 -13    2.80    1.80
   3  -1 -13   -1.00    2.80
   3  -1 -13    1.90    2.10
   4  -1 -13    5.80    2.40
   4  -1 -13    5.90    3.60
   4  -1 -13   11.40    3.00
   5  -1 -13    6.50    2.20
   5  -1 -13    7.30    2.20
   3   2  13  310.47   32.60
  -3  -2 -13  219.38   24.40
  -3  -2 -13  249.78   12.10
   2   2  13    4.40    2.00
   2   2  13    9.30    8.00
  -2  -2 -13    5.70    5.60
  -2  -2 -13    4.30    1.40
   1   2  13  125.89    4.60
   1   2  13  116.69    9.80
   1   2  13  147.39   12.70
   1   2  13  131.49    6.00
  -1  -2 -13  119.59    5.30
   0   2  13   35.70    3.00
   0   2  13   38.60    7.00
   0  -2 -13   36.80    2.60
   0  -2 -13   39.80    7.70
  -1   2  13    2.20    1.30
  -1   2  13    1.30    1.00
  -1   2  13    4.00    3.90
   1  -2 -13   -6.90    3.60
  -2   2  13    3.30    1.30
  -2   2  13    4.10    1.80
  -2   2  13    3.70    5.60
   2  -2 -13    0.00    5.60
  -3   2  13   54.39    5.40
  -3   2  13   37.00   12.50
   3  -2 -13   52.49    5.00
   3  -2 -13   45.20    5.80
   3  -2 -13   53.99    4.60
   3  -2 -13   45.60   12.80
   4  -2 -13   18.60    4.40
   4  -2 -13   18.20    3.10
   4  -2 -13   16.10    3.30
   5  -2 -13   17.00    2.90
   5  -2 -13   21.60    2.80
   3   3  13  349.67   13.80
   3   3  13  419.86   34.50
  -3  -3 -13  359.56   30.00
  -3  -3 -13  368.66   15.20
   2   3  13    6.70    2.00
   2   3  13   -1.10    8.10
  -2  -3 -13   14.50    6.50
  -2  -3 -13    8.30    2.10
   1   3  13   15.30    5.10
   1   3  13   19.40    2.70
  -1  -3 -13   14.20    1.90
  -1  -3 -13   15.80    2.20
  -1  -3 -13   16.80    6.50
   0   3  13   13.20    4.90
   0   3  13   16.50    2.40
   0  -3 -13   15.40    5.80
   0  -3 -13   13.70    2.00
  -1   3  13  131.29   12.20
  -1   3  13  156.38    6.60
   1  -3 -13  133.89   13.30
   1  -3 -13  161.38    6.70
  -2   3  13  166.88    7.20
  -2   3  13  178.48   15.70
  -2   3  13  158.58    7.30
   2  -3 -13  163.68   16.40
  -3   3  13   29.00   11.40
   3  -3 -13   50.59    4.90
   3  -3 -13   53.79    4.70
   3  -3 -13   42.50   14.10
   3  -3 -13   55.29    6.40
   4  -3 -13   13.80    3.00
   4  -3 -13   13.60    3.10
   4  -3 -13   14.30    4.10
   5  -3 -13    6.60    2.40
   5  -3 -13    2.00    2.50
   4   4  13   -1.50    2.00
   3   4  13    1.70    2.50
   3   4  13    2.40   22.80
   2   4  13   66.39    5.60
   2   4  13   76.79   13.70
   2   4  13   80.69    5.40
  -2  -4 -13   79.39   12.90
  -2  -4 -13   75.09    4.70
   1   4  13    0.10    5.90
   1   4  13    1.90    1.50
  -1  -4 -13   -3.90    4.30
  -1  -4 -13    1.30    1.10
  -1  -4 -13    0.50    1.00
   0   4  13   24.40    6.60
   0   4  13   21.80    3.20
   0  -4 -13   29.00    7.40
   0  -4 -13   29.00    3.20
  -1   4  13  331.97   19.70
  -1   4  13  356.76   11.90
   1  -4 -13  323.37   11.70
   1  -4 -13  333.57   21.20
  -2   4  13   69.19    4.60
  -2   4  13   66.99    4.60
  -2   4  13   80.99   12.00
   2  -4 -13   60.39    5.30
   2  -4 -13   55.49   12.50
   2  -4 -13   57.49    6.40
  -3   4  13   13.90   11.80
   3  -4 -13    9.10   16.30
   3  -4 -13   25.50    5.10
   3  -4 -13   25.70    3.30
   3  -4 -13   29.00    5.40
   3  -4 -13   26.90    4.00
   4  -4 -13    1.40    3.30
   4  -4 -13    4.30    2.60
   4  -4 -13   -2.40    2.00
   5  -4 -13    2.10    2.80
   4   5  13    4.60    2.10
   3   5  13   61.69    5.90
   2   5  13   22.70    3.80
   2   5  13   23.20    4.00
  -2  -5 -13   24.10    4.50
  -2  -5 -13   15.70    2.80
  -2  -5 -13   -0.40    8.90
   1   5  13   63.99    5.10
  -1  -5 -13   46.00   10.00
  -1  -5 -13   52.59    3.70
  -1  -5 -13   54.19    3.80
   0   5  13   -1.00    1.50
   0   5  13    4.00    5.20
   0  -5 -13    2.60    6.00
   0  -5 -13   -0.50    1.30
   0  -5 -13    0.40    5.20
  -1   5  13   65.79    4.70
   1  -5 -13   71.09   12.10
   1  -5 -13   66.39    4.60
   1  -5 -13   65.29   11.50
  -2   5  13   50.19   11.00
  -2   5  13   64.89    4.80
   2  -5 -13   66.19   14.40
   2  -5 -13   58.59    6.60
   2  -5 -13   57.69    4.60
   2  -5 -13   65.39    5.10
   2  -5 -13   63.29    6.10
   3  -5 -13   47.10   24.70
   3  -5 -13   39.20    4.80
   3  -5 -13   38.20    7.70
   3  -5 -13   28.30    5.80
   4  -5 -13   46.20    4.70
   4  -5 -13   47.60    6.10
   4  -5 -13   50.39    4.60
   4   6  13   17.00    2.90
   3   6  13   23.70    4.20
   2   6  13   14.70    3.60
  -2  -6 -13   20.80   11.00
  -2  -6 -13    9.20    3.70
   1   6  13   -0.60    9.30
   1   6  13    9.20    3.30
  -1  -6 -13    7.00    2.90
  -1  -6 -13   12.10    9.10
  -1  -6 -13    7.20    3.90
  -1  -6 -13    6.60    2.20
   0   6  13   52.89    5.30
   0  -6 -13   42.60    3.90
   0  -6 -13   48.50    5.80
   0  -6 -13   41.50   10.30
   0  -6 -13   38.50    4.20
   0  -6 -13   50.49   10.20
  -1   6  13    5.50    2.10
   1  -6 -13    1.60    2.90
   1  -6 -13    4.30    1.90
   1  -6 -13    5.80    2.10
   1  -6 -13    4.80    2.80
   1  -6 -13    1.30    7.50
   1  -6 -13    7.10    2.60
   1  -6 -13   -0.20    8.80
  -2   6  13   33.40   10.90
   2  -6 -13   36.20    4.50
   2  -6 -13   51.39   15.80
   2  -6 -13   33.20    5.30
   2  -6 -13   44.00    4.50
   2  -6 -13   39.30    5.80
   3  -6 -13   27.60    4.30
   3  -6 -13   28.10    5.40
   3  -6 -13   20.50    4.70
   3  -6 -13   24.90    3.50
   4  -6 -13    7.80    2.60
   4  -6 -13    2.30    3.30
   4  -6 -13    7.10    3.00
   4  -6 -13    5.10    3.30
   4   7  13    3.40    1.90
   3   7  13   17.40    3.50
   2   7  13    8.20    2.90
  -2  -7 -13    7.50    3.50
   1   7  13   18.40    3.60
   1   7  13   13.80    4.00
  -1  -7 -13   14.90    2.90
  -1  -7 -13   32.70   12.40
  -1  -7 -13   16.30    3.90
   0   7  13    6.50    3.20
   0  -7 -13    6.00    3.00
   0  -7 -13    8.70   10.90
   0  -7 -13   10.70    9.20
   0  -7 -13    7.90    2.70
   0  -7 -13    7.40    2.60
  -1   7  13   43.20    6.90
   1  -7 -13   39.80    4.70
   1  -7 -13   36.40   10.90
   1  -7 -13   39.40    6.00
   1  -7 -13   50.79   15.60
   1  -7 -13   54.59    6.00
   1  -7 -13   41.00    5.80
  -2   7  13   47.60   10.80
   2  -7 -13   57.49    6.50
   2  -7 -13   53.49    5.50
   2  -7 -13   52.69    5.00
   2  -7 -13   53.39   13.60
   2  -7 -13   54.79    6.70
   3  -7 -13   19.20    3.30
   3  -7 -13   14.70    4.10
   3  -7 -13   12.80    3.60
   3  -7 -13   16.30    4.40
   4  -7 -13    8.50    3.50
   4  -7 -13   11.00    3.90
   4   8  13    3.20    1.80
   3   8  13    4.90    2.60
   2   8  13    7.60    2.80
   1   8  13    1.20    2.30
  -1  -8 -13   -1.30    2.90
  -1  -8 -13  -31.20   18.40
   0  -8 -13   -3.10   17.30
   0  -8 -13   18.90    4.40
   0  -8 -13   20.70    3.70
   0  -8 -13   17.30    4.30
   0  -8 -13   11.80   12.40
   1  -8 -13    7.80   12.30
   1  -8 -13    2.80    3.00
   1  -8 -13    2.60    2.90
   1  -8 -13    3.50    2.70
   2  -8 -13    9.70    3.60
   2  -8 -13    6.60    3.40
   2  -8 -13    9.20    3.40
   3  -8 -13    8.90    4.60
   3  -8 -13    8.20    3.20
   3  -8 -13   10.80    4.10
   4  -8 -13    2.90    3.70
   4  -8 -13   -1.50    3.00
   4   9  13    8.70    2.40
   3   9  13    4.90    2.40
   2   9  13    8.60    2.90
   1   9  13   16.30    3.80
  -1  -9 -13   12.30    3.60
   0   9  13   -5.30    2.00
   0  -9 -13   -0.40    2.50
   0  -9 -13    1.70    2.30
   0  -9 -13    0.90    3.00
   1  -9 -13   43.30    6.60
   1  -9 -13   37.90    5.00
   1  -9 -13   42.60    6.50
   2  -9 -13   70.59    7.30
   2  -9 -13   66.49    6.00
   2  -9 -13   66.79    7.70
   3  -9 -13    4.10    3.50
   3  -9 -13    1.30    3.10
   4  -9 -13   14.00    3.50
   3  10  13    0.70    1.60
   2  10  13   14.10    3.30
   1  10  13    9.90    3.10
   0  10  13   18.20    3.60
   0 -10 -13    9.70    4.10
   0 -10 -13   21.30    4.50
  -1  10  13   -1.90    2.40
   1 -10 -13    2.20    3.00
   1 -10 -13    2.60    3.70
   2 -10 -13   17.70    5.00
   2 -10 -13   20.30    3.30
   2 -10 -13   23.70    4.90
   3 -10 -13    9.10    4.20
   3 -10 -13    4.00    3.10
   4 -10 -13    0.60    4.00
   3  11  13   12.50    2.20
   2  11  13   31.70    4.00
   1  11  13   34.80    4.20
  -1 -11 -13   33.60    5.00
   0  11  13    3.30    2.40
   0 -11 -13   -4.70    2.80
   0 -11 -13    1.10    2.70
  -1  11  13   18.80    3.30
   1 -11 -13   14.50    4.00
   1 -11 -13   18.50    5.10
   2 -11 -13    5.00    4.20
   2 -11 -13   -0.40    2.60
   3 -11 -13    5.10    3.00
   3 -11 -13    6.10    4.30
   2  12  13   37.50    3.40
   1  12  13   13.80    3.40
   0  12  13   26.50    5.00
   0 -12 -13   22.70    5.80
  -1  12  13   41.90    4.10
   1 -12 -13   44.80    5.40
   1 -12 -13   38.60    6.00
   2 -12 -13    9.10    4.40
   2 -12 -13    0.50    2.30
   3 -12 -13   34.80    4.30
   3 -12 -13   40.20    4.30
   2  13  13   61.69    3.20
   1  13  13    8.40    1.90
   0  13  13    5.30    2.20
   0 -13 -13    0.70    2.40
   0 -13 -13    6.80    2.90
   1 -13 -13   -0.90    2.20
   1 -13 -13   -4.10    2.90
   2 -13 -13    2.50    2.40
   2 -13 -13   -0.30    3.10
  -1  13 -14   86.49    5.30
   0  13 -14    1.10    2.50
   1  13 -14   26.00    3.80
   2  13 -14    8.70    2.90
   2 -12  14   13.40    3.10
  -1  12 -14    0.80    2.70
   0  12 -14   48.40    5.80
   1  12 -14    0.20    2.30
   1  12 -14    2.20    4.20
   2  12 -14   -2.60    2.10
   2  12 -14   -1.50    1.40
   2 -11  14   65.99    6.90
   1 -11  14   20.60    4.00
   0  11 -14   -3.40    3.10
   1  11 -14    1.80    1.90
   1  11 -14   -5.40    3.10
   2  11 -14    2.00    2.80
   2  11 -14    4.30    2.40
   3  11 -14   12.70    2.10
   3  11 -14    9.30    3.00
   3 -10  14    1.00    4.00
   2 -10  14  118.19    9.40
   1 -10  14    3.00    2.90
  -1  10 -14    3.00    3.00
   0  10 -14   81.59    8.20
   1  10 -14    7.50    4.40
   1  10 -14    9.30    2.40
   2  10 -14    3.60    1.90
   2  10 -14    0.80    3.00
   3  10 -14   11.40    2.30
   3  10 -14    5.60    2.90
   4  10 -14    0.70    1.30
   4  -9  14   -7.70    2.60
   3  -9  14   13.80    5.60
   2  -9  14  130.19   10.00
  -2   9 -14  128.49    9.90
   1  -9  14    4.30    3.70
  -1   9 -14    3.50    3.00
   0   9 -14    6.20    3.40
   1   9 -14   39.30    6.30
   1   9 -14   41.60    4.40
   2   9 -14   17.30    2.90
   2   9 -14   12.40    4.30
   3   9 -14    7.40    4.80
   3   9 -14    4.20    3.10
   3   9 -14    0.40    1.50
   4   9 -14    1.80    1.80
   4   9 -14    1.30    1.50
   4  -8  14   -6.10    3.20
   3  -8  14    5.70    5.50
   2  -8  14   88.49    8.80
   1  -8  14  192.28   11.50
  -1   8 -14  167.88   10.60
   0  -8  14   65.99   17.00
   0   8 -14   63.09    7.00
   0   8 -14   75.79   21.90
   1   8 -14   35.50   24.00
   2   8 -14   61.29    4.90
   2   8 -14   60.69    7.10
   2   8 -14   50.09    4.90
   3   8 -14   33.80    5.30
   3   8 -14   35.90    4.20
   3   8 -14   37.70    4.20
   4   8 -14   20.50    2.70
   4   8 -14   18.00    2.60
   3  -7  14  -13.10    5.50
   2  -7  14   55.39    7.20
   1  -7  14  116.79   21.00
   1  -7  14  118.89    9.60
  -1   7 -14  129.39    8.30
  -1   7 -14  140.89   22.00
   0  -7  14   10.30   10.40
   0  -7  14   23.60    6.20
   0  -7  14    6.60    3.00
   0   7 -14   20.10   12.90
   0   7 -14    5.40    2.80
  -1  -7  14   65.79   14.20
   1   7 -14   72.99    5.40
   1   7 -14   79.99   17.00
   1   7 -14   73.79    7.50
   2   7 -14   18.80    4.70
   2   7 -14   26.40    4.40
   2   7 -14   22.70    3.50
   3   7 -14   22.50    3.70
   3   7 -14   20.00    4.60
   3   7 -14   17.80    3.10
   4   7 -14    1.10    1.70
   4   7 -14    1.30    1.90
   4   7 -14    2.60    3.40
   5   7 -14   24.10    2.20
   5   7 -14   27.10    2.10
   3  -6  14   -4.90    3.90
   2  -6  14   20.40    5.40
  -2   6 -14   -6.70   15.50
   1  -6  14   -2.50   10.30
   1  -6  14   -2.30    2.80
   1  -6  14    0.80    2.80
  -1   6 -14    0.20   11.50
  -1   6 -14   10.60    3.20
   0  -6  14   25.00    9.50
   0  -6  14   34.50    4.00
   0  -6  14   37.60    4.00
   0   6 -14   50.49    5.70
   0   6 -14   62.89   15.10
  -1  -6  14   28.20    5.00
  -1  -6  14   49.50   11.40
   1   6 -14   54.79    6.10
   1   6 -14   39.80   13.00
   1   6 -14   57.89   16.30
   1   6 -14   37.00    3.90
  -2  -6  14    0.50   18.60
  -2  -6  14    8.80   19.00
   2   6 -14   12.70    2.80
   2   6 -14    1.40   18.60
   2   6 -14   14.10    4.30
   2   6 -14   11.00    3.30
   3   6 -14   17.50    4.30
   3   6 -14   24.60    3.70
   3   6 -14   24.60    3.90
   4   6 -14    4.40    2.00
   4   6 -14    4.70    5.50
   4   6 -14    3.50    2.30
   5   6 -14    4.00    2.20
   5   6 -14    8.10    1.80
   4  -5  14   -4.70    3.50
   3  -5  14    3.70    4.20
   2  -5  14   -4.10    2.70
  -2   5 -14    5.30   12.30
   1  -5  14   21.60    9.90
   1  -5  14   12.10    2.90
   1  -5  14   14.30    4.30
  -1   5 -14   11.60    9.70
   0  -5  14    7.40    6.50
   0  -5  14    1.90    1.70
   0  -5  14    3.30    1.70
   0   5 -14   14.70    9.00
   0   5 -14   -5.70    7.60
  -1  -5  14   70.59    5.10
  -1  -5  14   66.39   12.20
   1   5 -14   66.59   13.30
   1   5 -14   58.99    6.30
   1   5 -14   69.39   12.40
  -2  -5  14    5.60    3.00
  -2  -5  14   -8.10    8.70
   2   5 -14    2.10    2.10
   2   5 -14   -4.30   13.40
   2   5 -14    3.90    3.20
   2   5 -14    4.30   15.90
   2   5 -14    5.00    2.80
   3   5 -14    0.60    3.00
   3   5 -14    3.30    2.50
   3   5 -14    1.20    1.70
   4   5 -14   15.50    4.10
   4   5 -14   19.90    3.40
   4   5 -14   21.50    3.20
   5   5 -14    3.10    1.70
   5   5 -14    4.90    1.70
   4  -4  14   -8.40    3.00
   3  -4  14   14.20    4.50
   2  -4  14   23.40    4.10
   2  -4  14   22.00    5.00
  -2   4 -14   40.10   11.60
   1  -4  14   33.90    3.90
   1  -4  14   42.60    9.00
  -1   4 -14   44.70   10.40
  -1   4 -14   45.20   11.50
   0  -4  14   96.29    5.00
   0  -4  14   92.99   12.40
   0  -4  14  101.19    5.20
   0   4 -14  100.39   13.10
   0   4 -14  120.99   14.60
  -1  -4  14    2.20    1.40
  -1  -4  14   -4.50    5.00
  -1  -4  14    1.60    1.90
   1   4 -14   -1.60    7.10
   1   4 -14   -2.40    7.70
  -2  -4  14   13.00    8.40
   2   4 -14   -3.60   12.90
   2   4 -14   12.00    3.20
   2   4 -14    9.90    2.80
   2   4 -14   26.80   11.60
  -3  -4  14   11.20   15.10
  -3  -4  14    3.00   15.90
   3   4 -14   10.40    3.90
   3   4 -14   -8.80   17.50
   3   4 -14   11.90    4.10
   3   4 -14   11.10    3.10
   4   4 -14   45.30    7.90
   4   4 -14   39.10    5.60
   5   4 -14    0.20    1.50
   5   4 -14    2.20    1.60
  -4   3 -14   43.10    6.50
   3  -3  14   48.30    6.80
  -3   3 -14   20.30   14.40
   2  -3  14   15.50    4.30
   2  -3  14    5.50    2.30
  -2   3 -14    1.70    1.60
  -2   3 -14    5.20    9.80
  -2   3 -14    2.30   10.60
   1  -3  14   -0.10    1.00
   1  -3  14    3.00    6.20
   1  -3  14    4.20    1.70
  -1   3 -14    3.20    6.10
  -1   3 -14    6.80    6.30
   0  -3  14    4.10    1.70
   0  -3  14   -1.30    4.90
   0  -3  14    2.80    1.40
   0   3 -14    7.10    6.20
   0   3 -14    6.40    6.00
  -1  -3  14    6.70    5.40
  -1  -3  14    3.40    1.30
   1   3 -14    1.20    5.40
   1   3 -14    6.10    7.30
  -2  -3  14   10.70    8.10
  -2  -3  14    9.00    2.50
   2   3 -14   14.30    3.60
   2   3 -14   14.90    2.90
   2   3 -14   12.80   12.10
  -3  -3  14    5.80   14.10
   3   3 -14   35.20    3.80
   3   3 -14   53.19   16.60
   3   3 -14   31.60    5.10
   3   3 -14   43.30    4.90
   4   3 -14    0.40    1.70
   4   3 -14    1.10    5.60
   4   3 -14   -1.30    2.00
   5   3 -14    5.00    1.90
   5   3 -14    5.20    2.10
  -4   2 -14   21.40    5.00
   3  -2  14   19.20    3.90
  -3   2 -14   -7.70   14.30
  -3   2 -14   17.70   22.50
   2  -2  14  103.49    7.40
   2  -2  14  111.59    6.50
  -2   2 -14   86.69   13.40
  -2   2 -14  137.59   17.10
  -2   2 -14  108.19    5.40
   1  -2  14    6.40    2.50
   1  -2  14    2.10    5.80
  -1   2 -14    4.00    5.30
  -1   2 -14   16.20    6.80
   0  -2  14  323.67   10.80
   0  -2  14  326.27   10.30
   0  -2  14  323.67   18.40
   0   2 -14  313.87   18.30
   0   2 -14  312.27   15.60
  -1  -2  14    6.00    2.00
  -1  -2  14    0.70    4.60
  -1  -2  14    5.30    1.30
   1   2 -14  -14.30    5.80
   1   2 -14    9.50    5.60
  -2  -2  14   10.60    6.70
  -2  -2  14   10.70    2.50
   2   2 -14    9.50    7.80
  -3  -2  14   28.10   12.10
   3   2 -14   51.89    5.10
   3   2 -14   59.29   16.80
   3   2 -14   51.19    4.60
   3   2 -14   45.70    5.80
   4   2 -14    0.10    1.90
   4   2 -14    0.40    2.90
   4   2 -14   -0.50    2.20
   5   2 -14    1.50    1.80
   5   2 -14    1.80    2.70
  -4   1 -14  321.77   18.80
   3  -1  14   11.30    3.40
  -3   1 -14   18.70   14.10
  -3   1 -14   -3.40   12.10
   2  -1  14   44.60    4.60
  -2   1 -14   41.60    9.70
  -2   1 -14   28.00    8.40
  -2   1 -14   43.10    3.40
   1  -1  14  170.38   13.10
   1  -1  14  189.68    7.70
  -1   1 -14  181.38   14.60
  -1   1 -14  161.08   12.50
   0  -1  14  542.75   15.60
   0  -1  14  536.25   16.20
   0  -1  14  515.35   23.40
   0   1 -14  538.45   25.20
  -1  -1  14   20.50    6.80
  -1  -1  14   11.50    1.80
  -1  -1  14   11.60    2.10
   1   1 -14   15.40    6.60
  -2  -1  14   77.19   12.90
  -2  -1  14   71.49    4.80
   2   1 -14   73.99   11.20
  -3  -1  14   -7.30   10.40
   3   1 -14   -1.60    2.80
   3   1 -14    3.80   12.90
   3   1 -14    2.90    1.90
   3   1 -14    1.60    2.50
   4   1 -14    1.90    2.10
   4   1 -14    1.90    2.40
   4   1 -14    1.70    3.30
   5   1 -14    1.30    1.80
   5   1 -14    5.80    2.10
  -4   0 -14  411.56   18.40
  -3   0 -14   -6.00    2.90
  -3   0 -14    4.80   12.50
  -3   0 -14    4.80   12.80
   2   0  14    0.20    1.50
  -2   0 -14   -1.70    5.90
  -2   0 -14    0.20    0.90
  -2   0 -14   -7.20    7.00
   1   0  14   -0.60    0.70
   1   0  14    0.10    1.00
   1   0  14    2.70    4.90
  -1   0 -14    2.40    3.50
  -1   0 -14   -1.20    4.60
  -1   0 -14   -0.90    0.80
   0   0  14  206.98    8.00
   0   0  14  229.68    7.50
   0   0 -14  220.58   15.20
  -1   0  14    0.00    0.90
  -1   0  14   -0.50    1.10
  -1   0  14    2.20    4.40
   1   0 -14    3.30    4.40
  -2   0  14  181.58    6.70
  -2   0  14  178.58    7.70
   2   0 -14  175.08   16.40
  -3   0  14   -8.10   10.60
   3   0 -14   -4.20   11.40
   3   0 -14   -2.40    2.60
   3   0 -14   -0.10    1.90
   3   0 -14    2.90    2.30
   4   0 -14   90.69    6.50
   4   0 -14   95.69    5.90
   4   0 -14   77.39    7.70
   5   0 -14    2.00    2.20
   5   0 -14   -1.30    1.80
   3   1  14   -5.30   17.00
  -3  -1 -14    8.10    3.40
  -3  -1 -14   -1.20   15.20
   2   1  14   46.50    4.30
   2   1  14   65.59   12.50
  -2  -1 -14   47.70    3.60
  -2  -1 -14   57.99   11.30
  -2  -1 -14   42.90   10.90
   1   1  14  173.88    7.30
   1   1  14  189.08   12.70
  -1  -1 -14  165.68   14.40
  -1  -1 -14  166.18    6.70
   0   1  14  554.74   16.10
   0   1  14  527.15   15.30
   0   1  14  467.05   26.50
   0  -1 -14  502.75   25.00
  -1   1  14   13.80    2.20
  -1   1  14   15.50    2.30
  -1   1  14   13.20    5.00
   1  -1 -14   18.40    6.80
  -2   1  14   74.69    4.60
  -2   1  14   57.59    3.90
  -2   1  14   55.39   10.30
   2  -1 -14   66.89   11.70
  -3   1  14   -5.00    9.80
   3  -1 -14   14.10   11.50
   3  -1 -14    1.50    1.80
   3  -1 -14    1.30    2.30
   3  -1 -14    1.80    3.10
   4  -1 -14    2.60    2.00
   4  -1 -14    0.80    2.20
   4  -1 -14    4.50    3.30
   5  -1 -14    2.50    2.00
   5  -1 -14    5.20    2.20
   3   2  14   25.30   21.60
  -3  -2 -14   21.60    4.30
  -3  -2 -14   36.30   14.50
   2   2  14  132.89   17.10
   2   2  14  119.29    6.50
  -2  -2 -14  113.39    5.80
  -2  -2 -14   99.89   14.30
   1   2  14    9.40    5.30
   1   2  14   10.70    2.20
  -1  -2 -14    4.60    1.40
  -1  -2 -14    3.90    5.20
  -1  -2 -14   -2.70    5.80
   0   2  14  287.77   16.80
   0   2  14  324.27   11.00
   0   2  14  322.37   10.30
   0  -2 -14  325.37   19.40
  -1   2  14    9.30    5.50
  -1   2  14    5.80    1.50
  -1   2  14    6.80    1.70
   1  -2 -14    4.00    4.90
  -2   2  14   11.60    2.10
  -2   2  14   14.90    2.90
  -2   2  14   22.40    7.70
   2  -2 -14    8.80    7.20
  -3   2  14   43.50   11.80
   3  -2 -14   49.00   14.40
   3  -2 -14   42.80    4.10
   3  -2 -14   46.40    6.10
   3  -2 -14   53.89    5.10
   4  -2 -14    2.10    2.40
   4  -2 -14    0.30    2.90
   4  -2 -14   -1.60    1.80
   5  -2 -14   -0.70    2.00
   5  -2 -14   -2.70    2.00
   3   3  14   87.29   27.70
   3   3  14   54.19    5.50
  -3  -3 -14   80.09   22.00
  -3  -3 -14   65.29    6.80
   2   3  14   12.50   10.20
   2   3  14    3.10    1.90
  -2  -3 -14   10.10    6.60
  -2  -3 -14   10.30    3.20
  -2  -3 -14    3.10    1.70
   1   3  14    0.60    5.70
   1   3  14    7.70    2.10
  -1  -3 -14    0.70    4.00
  -1  -3 -14    7.70    1.50
  -1  -3 -14    6.40    1.40
   0   3  14    5.90    1.90
   0   3  14    1.50    4.30
   0  -3 -14   10.30    5.40
   0  -3 -14    3.90    1.40
  -1   3  14    2.20    5.30
  -1   3  14    1.40    1.30
   1  -3 -14    1.10    1.50
   1  -3 -14    3.60    4.90
  -2   3  14   20.20    7.60
  -2   3  14   14.90    2.70
  -2   3  14    9.80    2.30
   2  -3 -14    9.70    2.20
   2  -3 -14   12.20    3.00
   2  -3 -14   17.50    3.80
   2  -3 -14   20.80   12.00
  -3   3  14   32.40   13.00
   3  -3 -14   35.00    5.50
   3  -3 -14    5.00   19.90
   3  -3 -14   13.00    6.50
   3  -3 -14   39.80    4.60
   3  -3 -14   36.80    4.10
   4  -3 -14   -3.40    2.80
   4  -3 -14    1.70    2.00
   4  -3 -14   -0.80    2.30
   5  -3 -14    8.40    2.60
   4   4  14   -3.40    2.00
   3   4  14   18.30    3.70
  -3  -4 -14   26.50    5.80
   2   4  14   28.30    4.60
   2   4  14   24.20    5.40
  -2  -4 -14   14.80    9.20
  -2  -4 -14   19.50    3.10
  -2  -4 -14   30.30    5.10
   1   4  14   40.30    4.30
  -1  -4 -14   49.50   10.70
  -1  -4 -14   31.70    3.20
  -1  -4 -14   36.00    3.00
   0   4  14  123.09   14.20
   0   4  14   84.89    5.30
   0  -4 -14  101.69    5.10
   0  -4 -14  102.09   13.60
  -1   4  14   -2.30    5.20
  -1   4  14    1.20    1.40
   1  -4 -14    0.10    6.10
   1  -4 -14    1.10    1.40
  -2   4  14    9.70    2.20
  -2   4  14   -2.60    7.30
   2  -4 -14    8.60    3.60
   2  -4 -14    4.00    3.10
   2  -4 -14   10.50    9.60
  -3   4  14    2.30   12.80
   3  -4 -14   12.60    3.20
   3  -4 -14    4.10   18.00
   3  -4 -14   11.20    3.10
   3  -4 -14   11.80    4.30
   3  -4 -14   10.80    4.80
   4  -4 -14   36.90    3.90
   4  -4 -14   34.20    5.30
   4  -4 -14   30.70    4.00
   5  -4 -14   -2.10    2.60
   4   5  14    8.40    2.30
   3   5  14    1.80    2.60
   2   5  14    0.60    2.40
   2   5  14   -1.00    2.40
  -2  -5 -14    1.30    2.80
  -2  -5 -14  -10.10    9.30
   1   5  14    7.50    2.50
   1   5  14   13.50    8.90
  -1  -5 -14   13.80    2.80
  -1  -5 -14   14.70    3.90
  -1  -5 -14   19.60    8.30
  -1  -5 -14    8.90    2.10
   0   5  14   -1.40    1.50
   0   5  14    1.90    5.80
   0  -5 -14   -0.90    1.20
   0  -5 -14    9.70    6.40
  -1   5  14   59.49   10.70
  -1   5  14   59.69    4.60
   1  -5 -14   54.89    5.10
   1  -5 -14   62.99    4.70
   1  -5 -14   46.90    4.40
   1  -5 -14   47.90   10.60
   1  -5 -14   60.59    7.00
   1  -5 -14   50.39    6.10
  -2   5  14   12.50    8.20
  -2   5  14    7.30    2.60
  -2   5  14    2.80    2.00
   2  -5 -14    2.80    2.50
   2  -5 -14    6.30    3.30
   2  -5 -14    4.90    2.80
   2  -5 -14    6.30    3.20
   2  -5 -14    1.90    2.10
   2  -5 -14    6.20   11.90
   3  -5 -14    1.60    2.60
   3  -5 -14    5.80    3.50
   3  -5 -14    5.80    3.40
   3  -5 -14    3.20    2.40
   4  -5 -14   18.40    3.40
   4  -5 -14   19.70    3.10
   4  -5 -14   18.20    4.20
   4   6  14    1.40    2.50
   3   6  14   -3.90    2.10
   2   6  14   29.70    4.60
  -2  -6 -14    6.00   13.10
  -2  -6 -14   19.70    4.40
   1   6  14    1.10    2.60
  -1  -6 -14   -0.50    1.90
  -1  -6 -14    2.50    2.20
  -1  -6 -14    2.30    2.40
  -1  -6 -14    0.20    9.30
   0   6  14   41.70    5.00
   0   6  14   21.40    8.80
   0  -6 -14   42.40   10.40
   0  -6 -14   40.10    4.40
   0  -6 -14   30.80    6.50
   0  -6 -14   45.80    6.40
   0  -6 -14   36.90    5.30
  -1   6  14   54.89    5.50
  -1   6  14   29.20    9.50
   1  -6 -14   52.39    5.10
   1  -6 -14   39.50    9.80
   1  -6 -14   48.60    6.00
   1  -6 -14   55.99   13.70
   1  -6 -14   54.19    4.90
   1  -6 -14   50.89    5.10
   1  -6 -14   49.40    6.10
  -2   6  14   17.50   11.50
   2  -6 -14   15.90    4.30
   2  -6 -14   11.00    2.70
   2  -6 -14    7.90   15.90
   2  -6 -14   11.60    3.80
   2  -6 -14    8.40    3.00
   3  -6 -14   23.80    4.70
   3  -6 -14   16.30    4.10
   3  -6 -14   23.80    4.00
   3  -6 -14   20.30    3.30
   4  -6 -14    4.80    3.00
   4  -6 -14   -3.90    3.20
   4  -6 -14    6.60    2.40
   4  -6 -14    0.60    2.90
   4   7  14    2.60    1.70
   3   7  14    0.20    3.50
   2   7  14   60.19    5.90
  -2  -7 -14   62.49    6.80
   1   7  14  100.89    6.80
  -1  -7 -14  107.19   17.80
  -1  -7 -14  113.59    8.20
   0   7  14    7.20   10.20
   0  -7 -14   11.60   10.70
   0  -7 -14    1.20    3.00
   0  -7 -14    4.90   12.50
   0  -7 -14    2.60    2.80
   0  -7 -14    4.00    2.20
   0  -7 -14    6.70    2.70
   1  -7 -14   70.89    6.30
   1  -7 -14   83.09   15.10
   1  -7 -14   79.69   17.70
   1  -7 -14   72.19    7.30
   1  -7 -14   76.69    7.20
   2  -7 -14   24.80    3.70
   2  -7 -14   24.10    4.90
   2  -7 -14   19.70    4.60
   2  -7 -14   23.60    4.30
   3  -7 -14   16.80    4.50
   3  -7 -14   21.50    3.60
   3  -7 -14   21.20    4.80
   3  -7 -14   20.90    3.80
   4  -7 -14   -1.40    3.10
   4   8  14    7.60    1.90
   3   8  14   14.40    3.20
   2   8  14   90.49    6.80
  -2  -8 -14   89.89    7.40
   1   8  14  181.68    9.20
  -1  -8 -14  169.58   10.40
   0  -8 -14   55.89   16.20
   0  -8 -14   61.99    7.50
   0  -8 -14   55.79    6.40
   0  -8 -14   51.99    5.10
   1  -8 -14    3.90    3.90
   1  -8 -14    1.30    2.80
   1  -8 -14    1.10    3.70
   2  -8 -14   66.39    6.10
   2  -8 -14   62.29    7.30
   2  -8 -14   58.49    7.10
   3  -8 -14   38.80    5.70
   3  -8 -14   34.10    4.30
   3  -8 -14   33.20    5.20
   4  -8 -14   17.70    4.20
   4  -8 -14   22.60    4.50
   4   9  14    3.30    1.50
   3   9  14   27.50    3.60
   1   9  14    2.80    2.90
  -1  -9 -14    5.00    3.10
   0   9  14   -2.10    2.20
   0  -9 -14    0.70    3.00
   0  -9 -14    0.50    2.20
   0  -9 -14    7.60    3.30
   1  -9 -14   34.80    4.60
   1  -9 -14   31.30    5.50
   1  -9 -14   36.90    5.80
   2  -9 -14   22.80    5.00
   2  -9 -14   13.90    4.20
   3  -9 -14    6.90    3.40
   3  -9 -14   10.70    3.10
   3  -9 -14    1.50    3.30
   4  -9 -14   -2.80    2.70
   4  -9 -14    0.80    3.60
   3  10  14   10.00    2.10
   2  10  14  151.08    8.00
   1  10  14    3.00    3.60
  -1 -10 -14    1.30    2.60
   0  10  14   75.19    6.00
   0 -10 -14   64.99    7.10
   0 -10 -14   73.89    7.00
  -1  10  14    3.50    3.30
   1 -10 -14   10.30    6.60
   1 -10 -14    9.10    3.60
   2 -10 -14    4.90    3.70
   2 -10 -14    5.10    3.30
   2 -10 -14    1.90    2.50
   3 -10 -14   12.80    4.40
   3 -10 -14    7.80    3.20
   3  11  14    0.30    1.30
   2  11  14   92.29    6.20
   1  11  14    6.00    2.50
  -1 -11 -14   12.90    4.90
   0  11  14    2.40    2.40
   0 -11 -14   -1.40    2.30
   0 -11 -14   -5.10    2.80
  -1  11  14    2.00    2.40
   1 -11 -14    3.50    4.10
   1 -11 -14    0.90    2.50
   2 -11 -14    8.30    4.20
   2 -11 -14    8.00    3.20
   3 -11 -14   11.20    3.40
   3 -11 -14   20.60    4.60
   2  12  14   17.70    2.50
   1  12  14   -1.60    1.80
   0  12  14   52.69    4.20
   0 -12 -14   39.20    5.00
   0 -12 -14   40.00    5.00
  -1  12  14    3.10    2.30
   1 -12 -14    4.20    2.70
   1 -12 -14    3.00    4.00
   2 -12 -14   -1.90    2.10
   2 -12 -14    6.10    4.10
   3 -12 -14    0.20    2.70
   3 -12 -14    3.10    2.20
   1  13  14   66.69    3.70
   0  13  14    2.00    2.00
   0 -13 -14    3.90    2.70
   0 -13 -14    3.90    2.10
   1 -13 -14   27.40    4.10
   2 -13 -14    3.70    2.70
   2 -13 -14    9.30    2.40
  -1  13 -15    2.50    3.00
   0  13 -15   83.49    6.00
   1  13 -15    0.60    3.10
  -2  12 -15   -4.20    6.20
  -1  12 -15    6.60    2.80
   0  12 -15   35.00    4.90
   1  12 -15   25.00    4.20
   2  12 -15   30.30    4.00
   2  12 -15   30.00    2.70
   2 -11  15   -4.20    3.00
   1 -11  15   64.99    5.30
  -1  11 -15   41.50    5.30
   0  11 -15   55.19    6.50
   1  11 -15    0.30    2.00
   1  11 -15   -3.40    2.80
   2  11 -15    5.30    3.10
   2  11 -15    8.10    2.10
   3  11 -15   22.50    3.20
   3  11 -15   23.90    2.70
   3 -10  15    3.30    3.60
   2 -10  15   -8.20    3.00
   1 -10  15   20.70    3.60
  -1  10 -15   21.10    4.40
   0  10 -15   38.10    8.20
   1  10 -15   53.69    4.40
   1  10 -15   50.19    6.90
   2  10 -15   12.50    3.80
   2  10 -15   17.90    2.60
   3  10 -15   38.30    4.80
   3  10 -15   39.20    3.40
  -4   9 -15   11.00    4.20
   3  -9  15   -9.70    3.40
   2  -9  15    0.90    3.20
   1  -9  15   10.50    3.50
  -1   9 -15    4.10    3.20
   0   9 -15    0.10    3.30
   1   9 -15    2.10    3.70
   1   9 -15    6.80    2.40
   2   9 -15    8.60    2.40
   2   9 -15   12.30    4.40
   3   9 -15   -0.90    2.40
   3   9 -15   -0.10    1.50
   3   9 -15    1.70    2.40
   4   9 -15    2.50    2.30
   4   9 -15    0.60    1.50
   3  -8  15  -10.10    3.90
   2  -8  15    2.20    3.40
   1  -8  15    6.30    3.50
  -1   8 -15    8.40    3.30
   0   8 -15   45.50    6.20
   1   8 -15  138.89   10.10
   1   8 -15  138.49    7.00
   2   8 -15   -1.90    2.80
   2   8 -15    0.90    1.80
   3   8 -15   16.90    4.00
   3   8 -15   19.00    3.20
   3   8 -15   16.60    3.10
   4   8 -15    7.90    2.00
   4   8 -15    9.50    2.20
   4  -7  15   14.40    4.40
   3  -7  15   -1.40    4.30
   2  -7  15   66.89    7.70
   1  -7  15   30.60   21.30
   1  -7  15   54.49    6.70
  -1   7 -15   74.99   22.40
  -1   7 -15   53.49    6.30
   0  -7  15   16.00    6.70
   0  -7  15   12.40   12.90
   0   7 -15    9.20    3.50
   0   7 -15   16.50   18.40
  -1  -7  15   34.60   12.80
   1   7 -15   32.50    5.50
   1   7 -15   33.90   20.00
   1   7 -15   38.60    4.00
   2   7 -15   -0.20    1.80
   2   7 -15   -0.40    3.00
   2   7 -15   -1.00    3.00
   3   7 -15   30.20    4.00
   3   7 -15   29.90    7.60
   3   7 -15   27.70    3.90
   4   7 -15    0.00    1.50
   4   7 -15    0.90    3.20
   4   7 -15    1.50    1.90
   4  -6  15   -4.60    3.60
   3  -6  15    0.00    3.90
   2  -6  15   11.70    4.50
   1  -6  15   42.30    6.20
   1  -6  15   54.79   13.60
   1  -6  15   34.70    4.60
  -1   6 -15   48.90    6.00
  -1   6 -15   34.30   16.20
   0  -6  15   51.09    4.90
   0  -6  15   34.20   11.10
   0  -6  15   50.79    4.90
   0   6 -15   56.39    5.90
   0   6 -15   59.09   13.60
  -1  -6  15   10.50    3.00
  -1  -6  15   23.70    9.50
   1   6 -15   -8.50   14.10
   1   6 -15    7.70    3.70
   1   6 -15   13.40    2.70
  -2  -6  15  174.38   30.20
  -2  -6  15  150.18   21.30
   2   6 -15  176.38   10.90
   2   6 -15  178.38    8.90
   2   6 -15  180.78    8.20
   2   6 -15  202.58   63.59
   3   6 -15    7.50    3.70
   3   6 -15    8.80    3.00
   3   6 -15   10.20    2.60
   4   6 -15    3.40    1.80
   4   6 -15   -1.00    3.10
   4   6 -15    2.90    2.20
   5   6 -15   -0.60    1.30
   5   6 -15    1.30    1.30
   3  -5  15   60.39    7.80
   2  -5  15  129.09    9.50
  -2   5 -15  123.19   24.20
   1  -5  15   33.10   11.00
   1  -5  15   26.00    6.30
   1  -5  15   28.60    4.10
  -1   5 -15   38.90   13.90
   0  -5  15   60.09   10.00
   0  -5  15   65.09    4.80
   0  -5  15   68.49    4.60
   0   5 -15   69.99   13.20
   0   5 -15   77.69    9.60
   0   5 -15   61.99   11.10
  -1  -5  15   79.59   12.40
  -1  -5  15  103.29    6.30
   1   5 -15   83.49    5.70
   1   5 -15  106.79   16.90
   1   5 -15  104.19   16.20
  -2  -5  15  188.98   21.30
   2   5 -15  198.48    9.40
   2   5 -15  196.78    8.50
   2   5 -15  214.48   26.20
   2   5 -15  212.18   11.60
   3   5 -15   30.40    4.00
   3   5 -15   26.20    5.00
   3   5 -15   28.90    4.30
   4   5 -15   23.90    3.70
   4   5 -15   24.40    4.50
   4   5 -15   25.10    3.40
   5   5 -15    1.10    1.60
   5   5 -15    1.50    1.50
  -4   4 -15   -6.30    3.80
   3  -4  15    7.20    3.90
   2  -4  15  315.67   15.00
  -2   4 -15  366.16   28.80
   1  -4  15  120.69   15.60
   1  -4  15  118.39    6.60
   1  -4  15  112.89    8.00
  -1   4 -15  137.49   15.80
  -1   4 -15  115.79   15.70
   0  -4  15   32.10    3.40
   0  -4  15   31.10    3.40
   0  -4  15   28.60    8.90
   0   4 -15   32.30    9.70
   0   4 -15   34.60    9.60
  -1  -4  15    1.70    7.80
  -1  -4  15    5.00    2.40
   1   4 -15   -3.60    8.20
   1   4 -15   -1.00    9.50
  -2  -4  15   12.30    9.70
  -2  -4  15   13.70    3.60
   2   4 -15   10.60    3.10
   2   4 -15   12.90    2.70
   2   4 -15   12.10    3.60
   2   4 -15   22.40   12.70
   3   4 -15   13.10    2.80
   3   4 -15   13.90    3.10
   3   4 -15    8.70    3.70
   4   4 -15    2.40    3.00
   4   4 -15    3.00    2.00
   4   4 -15   -1.80    2.10
   5   4 -15   18.40    2.50
   5   4 -15   20.80    2.50
  -4   3 -15    1.50    3.60
   3  -3  15    2.00    2.60
   2  -3  15  115.19    8.10
   2  -3  15  104.09    6.90
  -2   3 -15   96.39   15.50
  -2   3 -15  140.29   18.30
   1  -3  15   93.99    6.20
   1  -3  15  102.09   13.00
  -1   3 -15  105.69   13.80
  -1   3 -15  138.79   15.70
   0  -3  15   24.30    3.00
   0  -3  15   25.40    2.90
   0  -3  15   21.70    6.80
   0   3 -15   20.30    8.20
   0   3 -15   22.70    7.30
  -1  -3  15    8.30    2.50
  -1  -3  15   21.90    7.30
  -1  -3  15   13.60    2.20
   1   3 -15   -1.60    8.80
   1   3 -15   12.00    6.70
  -2  -3  15   -0.20    3.50
  -2  -3  15    6.10    8.20
   2   3 -15    2.90    2.50
   2   3 -15    3.00    2.10
   2   3 -15  -10.20    9.30
  -3  -3  15    1.00   14.40
   3   3 -15    1.30    2.30
   3   3 -15   -4.10   15.90
   3   3 -15    2.80    2.80
   3   3 -15    3.80    2.40
   4   3 -15   40.70    5.10
   4   3 -15   37.80    5.40
   5   3 -15    6.60    2.00
   5   3 -15    4.30    1.80
  -4   2 -15   18.50    4.60
   3  -2  15   32.40    6.50
  -3   2 -15   24.10   20.70
  -2   2 -15  100.89   16.40
  -2   2 -15   85.49    5.00
  -2   2 -15   83.59   13.60
   1  -2  15  102.29   12.00
   1  -2  15   83.69    5.10
  -1   2 -15   83.29   11.30
  -1   2 -15   84.39   12.30
   0  -2  15  141.39    6.20
   0  -2  15  160.58   13.60
   0  -2  15  159.18    6.80
   0   2 -15  159.88   14.40
  -1  -2  15    6.50    5.30
  -1  -2  15    0.20    1.50
  -1  -2  15    2.90    1.40
   1   2 -15    6.10    6.60
  -2  -2  15   56.19   10.70
  -2  -2  15   77.09    5.30
   2   2 -15   81.79    5.80
   2   2 -15   79.39    7.00
   2   2 -15   81.29    5.20
   2   2 -15   76.69   13.10
  -3  -2  15   62.89   17.80
   3   2 -15   64.99    7.30
   3   2 -15   64.59   16.60
   3   2 -15   68.49    5.90
   3   2 -15   66.29    5.20
   4   2 -15   13.10    3.00
   4   2 -15   13.80    3.10
   5   2 -15   25.00    2.80
   5   2 -15   24.70    3.00
  -4   1 -15  273.37   13.00
  -3   1 -15    8.20   15.60
  -3   1 -15   11.50    4.70
  -3   1 -15   27.10   17.10
   2  -1  15    7.00    2.70
   2  -1  15    0.70    1.80
  -2   1 -15   -9.20    8.60
  -2   1 -15    6.10    8.10
  -2   1 -15    1.90    1.30
   1  -1  15  134.39    6.60
   1  -1  15  134.79   12.70
  -1   1 -15  144.49   14.30
   0  -1  15   13.90    2.20
   0  -1  15   17.50    2.50
   0  -1  15    8.60    6.00
   0   1 -15   17.80    6.70
   0   1 -15    3.60    5.80
  -1  -1  15   -3.10    4.10
  -1  -1  15    0.90    0.90
  -1  -1  15    0.90    1.40
   1   1 -15   -0.80    5.70
  -2  -1  15    9.80    2.40
  -2  -1  15   10.90    7.60
   2   1 -15    5.10    2.70
   2   1 -15    4.80    8.50
   2   1 -15    9.50    2.20
   2   1 -15   11.00    3.40
  -3  -1  15    6.30   13.00
   3   1 -15    1.20    2.30
   3   1 -15    5.80    3.30
   3   1 -15  -15.60   13.40
   3   1 -15    2.20    1.90
   4   1 -15   -1.30    1.90
   4   1 -15    0.00    3.10
   4   1 -15    0.10    2.20
   5   1 -15    6.50    2.20
   5   1 -15    7.70    2.20
  -4   0 -15    6.00    3.10
  -3   0 -15   13.40   14.50
  -3   0 -15   14.70    4.10
  -3   0 -15   32.10   17.00
   2   0  15    0.00    1.70
  -2   0 -15   -0.80    6.70
  -2   0 -15   -9.90    9.20
  -2   0 -15    0.10    1.00
  -2   0 -15   -5.30    2.60
   1   0  15   -0.30    1.00
   1   0  15    4.00    5.80
   1   0  15   -0.30    0.90
  -1   0 -15   -3.50    4.20
  -1   0 -15   -3.30    5.90
   0   0  15   -1.10    0.80
   0   0  15   -1.00    0.90
   0   0  15   -1.50    4.70
   0   0 -15    4.40    4.90
  -1   0  15   24.10    3.00
  -1   0  15   27.60    2.60
  -1   0  15   20.70    6.10
   1   0 -15   27.40    8.00
  -2   0  15   -0.50    1.50
  -2   0  15   -4.70    8.50
  -2   0  15   -1.20    1.30
   2   0 -15    1.70    2.00
   2   0 -15   -5.30    8.50
   2   0 -15   -0.40    2.90
   2   0 -15   -4.30    2.60
  -3   0  15   -5.20   11.50
   3   0 -15    6.30    2.80
   3   0 -15    6.70    2.30
   3   0 -15   -7.90   14.80
   3   0 -15    4.60    2.90
   4   0 -15   -0.30    2.20
   4   0 -15   -1.40    2.80
   4   0 -15   -1.00    1.80
   5   0 -15   49.20    3.80
   5   0 -15   52.59    4.20
  -4  -1 -15  243.38   11.20
  -3  -1 -15   51.99   16.30
  -3  -1 -15   28.50   19.80
  -3  -1 -15   29.80    5.10
   2   1  15    1.20    1.70
  -2  -1 -15   -7.70    9.40
  -2  -1 -15   -1.60    6.90
  -2  -1 -15    3.00    1.50
  -2  -1 -15    2.90    2.90
   1   1  15  114.49   12.00
   1   1  15  118.99    6.10
  -1  -1 -15  118.89    5.50
  -1  -1 -15  129.19   13.10
   0   1  15   19.30    2.70
   0   1  15   13.60    5.00
   0   1  15   15.90    2.20
   0  -1 -15   16.70    6.50
  -1   1  15    2.30    1.60
  -1   1  15    0.60    1.10
  -1   1  15    1.70    5.50
   1  -1 -15   -2.70    4.90
  -2   1  15    6.30    2.00
  -2   1  15    9.90    2.30
  -2   1  15    0.80    6.70
   2  -1 -15   11.40    3.70
   2  -1 -15   11.90    2.70
   2  -1 -15    0.40    7.10
   2  -1 -15    8.80    2.20
  -3   1  15  -13.60   11.60
   3  -1 -15    4.30    2.10
   3  -1 -15    4.90    2.70
   3  -1 -15    4.70    3.20
   3  -1 -15    2.80   13.60
   4  -1 -15    0.20    2.20
   4  -1 -15    0.20    1.90
   4  -1 -15   -1.50    2.60
   5  -1 -15    7.90    2.20
   5  -1 -15    7.30    2.30
  -3  -2 -15   37.60    5.70
   2   2  15   93.09    6.00
  -2  -2 -15   96.99   15.30
  -2  -2 -15   91.19    7.20
   1   2  15   76.79    4.90
  -1  -2 -15   66.69   10.30
  -1  -2 -15   92.09    4.60
   0   2  15  148.79    7.30
   0   2  15  149.49    6.10
   0   2  15  137.89   12.40
   0  -2 -15  149.79   14.20
  -1   2  15   -0.40    4.70
  -1   2  15    3.00    1.50
  -1   2  15    2.30    1.40
   1  -2 -15    4.50    5.50
  -2   2  15   61.99   11.00
  -2   2  15   78.59    4.80
  -2   2  15   82.09    5.30
   2  -2 -15   74.19    5.60
   2  -2 -15   72.29    6.70
   2  -2 -15   74.59    5.10
   2  -2 -15   61.09   11.40
  -3   2  15   89.69   16.60
   3  -2 -15   58.09   16.90
   3  -2 -15   76.99    7.50
   3  -2 -15   66.59    5.80
   3  -2 -15   60.79    5.00
   4  -2 -15   14.70    2.90
   4  -2 -15   14.20    3.20
   4  -2 -15   12.40    4.30
   5  -2 -15   25.20    3.00
   5  -2 -15   22.50    2.80
   3   3  15   -0.20    2.60
  -3  -3 -15    5.10    3.10
   2   3  15  101.89    6.70
   2   3  15   99.29    6.50
  -2  -3 -15   96.69    5.60
  -2  -3 -15   80.19   12.30
  -2  -3 -15   98.99    8.50
   1   3  15   95.49    5.50
  -1  -3 -15   64.69   10.70
  -1  -3 -15   87.19    4.70
   0   3  15   29.00    3.50
   0   3  15    9.80    6.10
   0  -3 -15   21.10    2.50
   0  -3 -15   17.70    7.00
  -1   3  15    8.70    1.90
  -1   3  15    5.30    5.50
  -1   3  15   12.80    2.50
   1  -3 -15    4.30    6.10
  -2   3  15    0.10    1.50
  -2   3  15   12.40    7.60
   2  -3 -15    3.60    8.30
   2  -3 -15    2.90    3.20
  -3   3  15  -12.50   12.60
   3  -3 -15   -4.20    5.10
   3  -3 -15    6.50   15.50
   3  -3 -15    5.40    2.60
   3  -3 -15    6.00    2.80
   3  -3 -15    1.70    3.10
   4  -3 -15   32.40    5.10
   4  -3 -15   34.80    4.50
   4  -3 -15   38.50    5.30
   5  -3 -15    6.90    2.40
   5  -3 -15   -1.00    2.20
   3   4  15    3.60    2.70
  -3  -4 -15   10.90    3.90
   2   4  15  344.27   13.30
   2   4  15  305.47   12.70
  -2  -4 -15  354.76   26.50
  -2  -4 -15  331.57   14.30
   1   4  15   99.99    6.00
  -1  -4 -15   95.89    5.00
  -1  -4 -15  107.19    7.70
  -1  -4 -15  108.99   15.70
   0   4  15   35.70    4.10
   0   4  15   36.30    8.70
   0  -4 -15   32.50    9.60
   0  -4 -15   25.50    3.10
  -1   4  15   -0.30    1.40
  -1   4  15   -5.80    6.20
   1  -4 -15   -2.80    2.30
   1  -4 -15   -2.20    6.40
   1  -4 -15    0.20    1.40
  -2   4  15   13.30    2.90
  -2   4  15   15.70    8.10
   2  -4 -15   10.70    3.80
   2  -4 -15   17.60    2.90
   2  -4 -15    5.50   11.70
   2  -4 -15   13.20    3.80
   2  -4 -15   15.10    3.20
   3  -4 -15   15.20    2.90
   3  -4 -15   15.40    5.00
   3  -4 -15   14.20    3.30
   3  -4 -15   12.80    4.10
   4  -4 -15    1.60    2.40
   4  -4 -15   -0.20    1.90
   4  -4 -15   -0.80    2.60
   5  -4 -15   13.00    2.90
   4   5  15    1.80    2.00
   3   5  15   57.49    5.60
   2   5  15  112.19    7.40
  -2  -5 -15  117.19    8.30
  -2  -5 -15   93.99   16.00
   1   5  15   34.40    5.20
  -1  -5 -15   26.30    3.20
  -1  -5 -15   19.40    6.40
  -1  -5 -15   37.50    4.80
  -1  -5 -15   33.30   10.20
   0   5  15   78.19   12.30
   0   5  15   70.49    5.50
   0  -5 -15   56.99    4.40
   0  -5 -15   65.19   11.30
   0  -5 -15   61.59    5.20
   0  -5 -15   65.09    6.40
  -1   5  15   68.89    5.20
  -1   5  15   69.89   11.70
   1  -5 -15   96.09    5.80
   1  -5 -15   94.69    8.60
   1  -5 -15   59.19   12.80
   1  -5 -15   81.99    5.90
   1  -5 -15   87.49    7.50
   1  -5 -15   66.09    6.80
  -2   5  15  209.78   20.50
   2  -5 -15  214.58   11.60
   2  -5 -15  174.38   23.40
   2  -5 -15  199.78   11.10
   2  -5 -15  211.18    8.90
   2  -5 -15  206.68    9.70
   3  -5 -15   28.30    5.30
   3  -5 -15   26.40    4.00
   3  -5 -15   21.80    4.70
   3  -5 -15   32.20    3.90
   4  -5 -15   23.50    4.50
   4  -5 -15   23.20    3.20
   4  -5 -15   20.40    3.40
   4   6  15   12.60    2.40
   3   6  15    3.40    2.50
   2   6  15    8.20    3.00
  -2  -6 -15   11.20    4.20
  -1  -6 -15   34.00    4.10
  -1  -6 -15   38.20    5.40
  -1  -6 -15   36.70    4.50
  -1  -6 -15   33.30   10.70
   0   6  15   48.40   11.70
   0   6  15   47.30    5.30
   0  -6 -15   46.20    5.90
   0  -6 -15   46.50   11.40
   0  -6 -15   47.20    6.40
   0  -6 -15   50.89    4.70
  -1   6  15   17.70    9.50
  -1   6  15    9.80    3.10
   1  -6 -15    7.30    2.60
   1  -6 -15   18.20   11.90
   1  -6 -15    7.50    3.30
   1  -6 -15   14.60    3.40
   1  -6 -15    9.10    3.60
   1  -6 -15    5.90    2.80
  -2   6  15  131.59   17.00
   2  -6 -15  160.48    7.70
   2  -6 -15  118.49   21.60
   2  -6 -15  169.58    8.70
   2  -6 -15  175.48   10.50
   2  -6 -15  164.08   10.10
   3  -6 -15    7.50    2.50
   3  -6 -15    6.90    3.40
   3  -6 -15    7.40    3.50
   3  -6 -15    6.40    3.10
   4  -6 -15    4.50    2.40
   4  -6 -15    6.30    4.00
   4  -6 -15    0.40    2.60
   4   7  15   23.00    2.80
   3   7  15    5.10    2.80
   2   7  15   59.99    5.70
  -2  -7 -15   55.79    6.50
   1   7  15   48.40    5.20
  -1  -7 -15   43.00    5.90
  -1  -7 -15   14.10   14.50
   0   7  15   18.40   12.10
   0  -7 -15    3.10    3.00
   0  -7 -15    2.40    3.10
   0  -7 -15    5.00    2.50
   0  -7 -15  -26.70   13.50
  -1   7  15   15.40   12.00
   1  -7 -15   38.40    6.00
   1  -7 -15   36.80   18.10
   1  -7 -15   43.50    6.30
   1  -7 -15   35.50    4.60
   2  -7 -15   -0.80    2.40
   2  -7 -15    1.90    2.80
   2  -7 -15    0.30    2.10
   2  -7 -15   -0.50    2.50
   3  -7 -15   26.90    5.20
   3  -7 -15   30.30    4.40
   4  -7 -15   -4.90    3.30
   4  -7 -15   11.80    5.50
   4  -7 -15   -0.10    2.90
   4   8  15   -1.10    1.30
   3   8  15   -0.20    1.80
   2   8  15    8.10    3.00
  -2  -8 -15   11.60    5.20
   1   8  15   -0.40    2.50
  -1  -8 -15    4.40    3.00
   0  -8 -15   38.60    4.50
   0  -8 -15   47.90    6.50
   0  -8 -15   39.70    7.50
   1  -8 -15  138.09    9.50
   1  -8 -15  128.69    7.90
   1  -8 -15  139.89    9.40
   2  -8 -15   -2.40    2.30
   2  -8 -15    0.60    2.70
   2  -8 -15   -0.40    2.40
   3  -8 -15   17.90    4.40
   3  -8 -15   12.90    3.90
   3  -8 -15   20.20    3.60
   4  -8 -15    8.60    3.60
   4  -8 -15    5.50    3.20
   4   9  15    1.00    1.30
   3   9  15   -1.20    1.60
   2   9  15    3.20    2.60
   1   9  15   -2.70    2.40
  -1  -9 -15   -0.10    2.60
   0   9  15   -2.90    2.20
   0  -9 -15    2.40    2.90
   0  -9 -15   -2.10    2.60
   0  -9 -15   -0.80    2.10
   1  -9 -15    1.60    2.70
   1  -9 -15    1.10    2.30
   1  -9 -15    5.70    3.50
   2  -9 -15   11.40    4.20
   2  -9 -15   12.60    4.00
   2  -9 -15    9.70    3.10
   3  -9 -15    5.30    3.20
   3  -9 -15    3.90    3.40
   4  -9 -15    0.00    3.30
   3  10  15   14.30    2.30
   2  10  15    3.40    2.40
   1  10  15   17.00    3.70
  -1 -10 -15   14.20    3.60
   0  10  15   45.10    5.80
   0 -10 -15   32.70    5.30
   0 -10 -15   43.80    6.20
  -1  10  15   49.50    5.00
   1 -10 -15   51.09    6.60
   1 -10 -15   52.69    6.50
  -2  10  15   13.10    3.10
   2 -10 -15   22.80    4.80
   2 -10 -15   13.60    3.00
   2 -10 -15   23.10    4.80
   3 -10 -15   40.70    5.20
   3 -10 -15   48.30    5.80
   3  11  15   15.20    2.00
   2  11  15    3.10    2.20
   1  11  15   29.10    3.80
  -1 -11 -15   35.20    4.60
   0  11  15   60.29    5.20
   0 -11 -15   54.59    6.30
   0 -11 -15   57.69    5.90
  -1  11  15    0.30    2.20
   1 -11 -15    1.40    2.60
   1 -11 -15    7.40    4.00
   2 -11 -15   10.60    4.90
   3 -11 -15   31.00    5.40
   2  12  15    1.80    1.60
   1  12  15    6.00    2.20
   0  12  15   41.80    3.90
   0 -12 -15   37.40    4.80
   0 -12 -15   44.20    5.20
  -1  12  15   30.50    4.50
   1 -12 -15   24.10    4.70
   1 -12 -15   27.10    4.30
   2 -12 -15   34.80    5.10
   2 -12 -15   33.20    4.30
   1  13  15    5.60    1.60
   0  13  15   65.49    4.60
   1 -13 -15    1.50    2.20
   1 -13 -15    2.90    2.40
   0  13 -16   -1.00    1.90
   1  13 -16    0.60    1.90
  -1  12 -16   39.30    5.90
   0  12 -16   -2.00    2.40
   1  12 -16   -1.00    2.20
   2  12 -16   -0.30    1.90
   2  12 -16   -0.20    1.90
  -3  11 -16   34.40    6.10
   2 -11  16   -4.50    2.50
  -1  11 -16    1.60    6.10
  -1  11 -16   21.00    3.90
   0  11 -16   37.60    5.30
   1  11 -16    3.50    2.20
   1  11 -16    0.90    2.90
   2  11 -16    0.70    1.70
   2  11 -16   -1.20    2.10
   3  11 -16    9.10    1.70
   3  11 -16   11.70    3.10
   2 -10  16   17.90    4.40
   1 -10  16  176.88    8.80
  -1  10 -16  169.88    9.90
   0  10 -16   16.00    4.50
   1  10 -16   -0.30    3.10
   1  10 -16    2.40    2.10
   2  10 -16    0.40    2.70
   2  10 -16    5.10    2.10
   3  10 -16   11.70    3.00
   3  10 -16   14.10    2.30
   2  -9  16    0.50    2.80
   1  -9  16  275.67   18.40
   0   9 -16    2.60    3.30
   1   9 -16   88.19    8.30
   1   9 -16   82.99    7.60
   2   9 -16   12.90    3.90
   2   9 -16   11.30    2.40
   3   9 -16   14.30    3.30
   3   9 -16    9.80    3.10
   3   9 -16    5.70    2.00
   4   9 -16    3.60    1.50
  -4   8 -16   54.79    8.00
   3  -8  16    1.40    3.90
   2  -8  16    8.10    4.00
   1  -8  16   72.19    6.70
  -1   8 -16   63.19    7.00
   0   8 -16    0.00    2.90
   1   8 -16    1.80    2.50
   1   8 -16    5.40    3.80
   2   8 -16   85.19    8.00
   2   8 -16   82.69    5.30
   3   8 -16   -4.00    2.00
   3   8 -16   -0.40    1.60
   3   8 -16    2.50    2.70
   4   8 -16   -1.90    1.40
   4   8 -16    2.10    1.90
  -4   7 -16   78.19    8.10
   3  -7  16   74.09    8.30
   2  -7  16    4.20    3.10
   1  -7  16  288.07   13.80
   0  -7  16   57.89   16.20
   0   7 -16   44.30    6.10
   0   7 -16   38.80   20.70
   1   7 -16   22.80    3.50
   1   7 -16  -12.70   23.30
   1   7 -16   40.10    8.00
   2   7 -16   63.39    4.90
   2   7 -16   60.89    5.40
   2   7 -16   59.29    6.90
   3   7 -16   61.69    6.80
   3   7 -16   61.39    4.60
   3   7 -16   50.99    5.00
   4   7 -16    5.30    2.10
   4   7 -16    5.70    1.90
   4   7 -16    2.50    5.40
  -4   6 -16   28.90    5.50
   3  -6  16  -11.60    4.70
   2  -6  16  250.97   13.10
   1  -6  16   33.40   17.50
   1  -6  16   57.19    6.30
  -1   6 -16   31.00   17.40
  -1   6 -16   66.79    7.30
   0  -6  16   22.70    4.10
   0  -6  16    9.60   11.80
   0   6 -16   18.20    4.50
   0   6 -16    2.30   14.20
  -1  -6  16   14.80   10.80
   1   6 -16    4.60    3.20
   1   6 -16    4.80    2.30
   1   6 -16  -12.30   17.80
   2   6 -16    3.80    2.10
   2   6 -16    3.90    3.40
   3   6 -16   12.90    3.10
   3   6 -16   11.30    3.80
   3   6 -16    8.30    2.40
   4   6 -16   10.90    2.30
   4   6 -16   11.60    3.60
   4   6 -16   12.60    2.60
   5   6 -16   17.50    2.20
   5   6 -16   17.30    1.90
  -4   5 -16   73.79    8.30
   3  -5  16   41.70    6.10
   2  -5  16  314.67   16.70
  -2   5 -16  274.87   30.70
   1  -5  16   54.29    5.90
   1  -5  16   44.10   14.40
   1  -5  16   41.70    5.10
  -1   5 -16   48.80   16.90
  -1   5 -16   48.40    6.20
   0  -5  16    9.00    2.70
   0  -5  16   23.10    3.90
   0  -5  16    7.20    2.70
   0  -5  16   14.90    9.10
   0   5 -16    3.80   10.90
   0   5 -16   11.50    3.90
  -1  -5  16    2.40    2.80
  -1  -5  16   -5.20    8.20
   1   5 -16    3.40    2.10
   1   5 -16   10.90   13.20
   1   5 -16  -11.60   15.90
   1   5 -16    5.00    3.00
  -2  -5  16  111.99   17.60
   2   5 -16  111.59    6.40
   2   5 -16  125.69   23.90
   2   5 -16  106.89    7.10
   2   5 -16  115.69    8.70
   3   5 -16    9.40    2.90
   3   5 -16   14.00    4.00
   3   5 -16   12.00    2.70
   4   5 -16    9.60    3.40
   4   5 -16    6.80    2.40
   4   5 -16    8.70    2.40
   5   5 -16   10.70    1.80
   5   5 -16    8.60    1.80
  -4   4 -16   12.50    4.40
   3  -4  16   99.29    8.10
   2  -4  16  171.88   10.10
  -2   4 -16  149.39   22.00
   1  -4  16    3.80    2.40
   1  -4  16   11.40    3.30
  -1   4 -16   -5.30   10.50
  -1   4 -16   -0.80   11.70
   0  -4  16    1.10    1.80
   0  -4  16    1.30    2.00
   0  -4  16   -8.20    9.40
   0   4 -16   -6.10    9.20
   0   4 -16    3.60    9.70
  -1  -4  16  105.29    6.40
  -1  -4  16   81.99   13.10
   1   4 -16   97.29    7.50
   1   4 -16   87.39   13.40
  -2  -4  16   10.90   10.70
   2   4 -16   19.40    4.40
   2   4 -16   17.90    2.80
   2   4 -16   19.60    3.80
   2   4 -16   31.30   14.90
   3   4 -16    3.90    2.00
   3   4 -16    2.40    2.90
   3   4 -16    3.40    2.70
   4   4 -16   -1.90    1.70
   4   4 -16    2.90    2.20
   4   4 -16    0.20    3.00
   5   4 -16    3.10    2.80
   5   4 -16    1.60    1.50
  -4   3 -16   32.50    5.60
   3  -3  16   50.69    6.20
   2  -3  16   12.40    3.30
  -2   3 -16   14.20   13.30
   1  -3  16   41.80    4.80
   1  -3  16   20.70    8.70
   1  -3  16   26.40    3.90
  -1   3 -16   37.50   11.30
  -1   3 -16   25.90   11.00
   0  -3  16   22.10    3.00
   0  -3  16   24.20    7.80
   0  -3  16   18.30    2.70
   0   3 -16   11.90    8.70
   0   3 -16   -1.80    8.70
  -1  -3  16  137.29    7.00
  -1  -3  16  126.19    5.90
  -1  -3  16  145.19   20.70
   1   3 -16  132.59   17.00
  -2  -3  16   67.59    6.00
  -2  -3  16   27.30    9.90
   2   3 -16   63.29    7.00
   2   3 -16   96.39   17.00
   2   3 -16   68.39    5.00
   2   3 -16   68.09    5.70
   3   3 -16   87.39    7.80
   3   3 -16   76.79    6.30
   3   3 -16   70.79    5.40
   4   3 -16   50.39    4.90
   4   3 -16   60.69    6.70
   4   3 -16   41.40    4.30
   5   3 -16    1.20    1.50
   5   3 -16    0.70    1.60
  -4   2 -16   21.80    4.80
   3  -2  16  190.48   10.70
  -3   2 -16  170.88   12.30
   2  -2  16   13.00    3.30
   2  -2  16    5.50    2.30
  -2   2 -16   15.10   12.90
  -2   2 -16   29.10   13.70
   1  -2  16   26.40    3.60
   1  -2  16   18.00    8.50
  -1   2 -16   -8.80    7.90
  -1   2 -16   18.20    8.50
   0  -2  16    1.80    1.90
   0  -2  16   -0.30    1.40
   0  -2  16   -1.00    6.00
   0   2 -16    3.40    6.30
   0   2 -16   -6.50    9.10
  -1  -2  16   98.79   13.30
  -1  -2  16   84.59    5.10
  -1  -2  16   77.39    4.50
   1   2 -16   96.89   14.20
  -2  -2  16   10.70    9.70
  -2  -2  16    4.10    2.50
   2   2 -16   10.50    9.30
   2   2 -16    9.50    4.60
   2   2 -16    5.40    3.10
   2   2 -16    6.10    2.30
  -3  -2  16    2.10   18.10
   3   2 -16    3.30    3.30
   3   2 -16    4.30    2.50
   4   2 -16   38.80    5.50
   4   2 -16   35.60    4.70
   4   2 -16   28.20    4.70
   5   2 -16    4.00    1.90
   5   2 -16    3.70    1.70
  -4   1 -16   24.50    4.70
  -3   1 -16  341.07   15.90
   2  -1  16   25.60    3.90
  -2   1 -16   13.70    4.60
  -2   1 -16   22.70    3.30
  -2   1 -16   16.60   12.30
  -2   1 -16    3.90    9.30
   1  -1  16   48.30    4.20
   1  -1  16   51.49    9.90
  -1   1 -16   44.90   10.30
   0  -1  16  140.19   14.10
   0  -1  16  142.69    6.10
   0  -1  16  150.68    6.60
   0   1 -16  140.79   14.60
  -1  -1  16   24.90    3.00
  -1  -1  16   23.90    8.70
  -1  -1  16   31.20    3.00
   1   1 -16   22.90    6.90
  -2  -1  16    2.30    7.80
  -2  -1  16   -1.50    1.90
   2   1 -16   -1.00    1.90
   2   1 -16   -0.50    2.20
   2   1 -16    2.70    3.60
   2   1 -16   -3.00    8.50
  -3  -1  16   81.29   17.10
   3   1 -16   97.79    6.60
   3   1 -16   93.59    5.90
   3   1 -16   48.40   15.80
   3   1 -16  102.39    8.30
   4   1 -16   10.10    2.60
   4   1 -16   10.20    2.90
   4   1 -16    8.40    3.60
   5   1 -16    1.40    1.70
   5   1 -16    2.20    1.70
  -4   0 -16   96.89    7.10
  -3   0 -16    2.60    3.10
   2   0  16   49.30    4.70
  -2   0 -16   56.79    7.20
  -2   0 -16   49.99    4.00
  -2   0 -16   59.69   13.10
   1   0  16   -0.20    6.90
   1   0  16    1.10    1.40
  -1   0 -16   -2.60    5.40
   0   0  16  167.08    8.50
   0   0  16  149.79   13.80
   0   0  16  156.58    6.40
   0   0 -16  151.48   15.10
  -1   0  16   -1.10    1.20
  -1   0  16   -4.10    5.00
  -1   0  16   -0.30    1.10
   1   0 -16   -0.70    6.20
  -2   0  16   22.10    3.50
  -2   0  16   13.20    7.90
   2   0 -16   22.50    3.30
   2   0 -16   27.60    4.00
   2   0 -16   27.40   10.70
   2   0 -16   23.80    4.60
  -3   0  16    5.40   12.50
   3   0 -16   -1.30    1.60
   3   0 -16   17.50   14.50
   3   0 -16   -1.10    2.10
   3   0 -16    2.40    2.60
   4   0 -16   36.90    4.40
   4   0 -16   33.10    6.90
   4   0 -16   39.00    4.30
   5   0 -16    0.20    1.70
   5   0 -16    1.20    1.70
  -4  -1 -16   23.70    4.10
  -3  -1 -16  347.37   15.50
   2   1  16   20.00    3.40
  -2  -1 -16   15.20    2.30
  -2  -1 -16   22.80    9.90
  -2  -1 -16   23.20    4.70
   1   1  16   45.70    3.90
  -1  -1 -16   28.60    7.30
   0   1  16  145.89    6.60
   0   1  16  136.19   13.10
   0   1  16  133.89    5.80
   0  -1 -16  129.49   14.00
  -1   1  16   26.20    3.00
  -1   1  16   19.90    7.80
  -1   1  16   31.00    3.70
   1  -1 -16   34.10    8.40
  -2   1  16    3.00    7.50
  -2   1  16   -2.00    1.80
  -2   1  16   -2.80    1.50
   2  -1 -16   -0.20    9.20
   2  -1 -16    0.60    1.90
   2  -1 -16    2.30    2.60
   2  -1 -16    1.40    3.70
  -3   1  16   98.29   18.00
   3  -1 -16   94.09    6.00
   3  -1 -16   83.19   19.10
   3  -1 -16   91.29    6.50
   3  -1 -16   94.19    8.10
   4  -1 -16   13.10    4.20
   4  -1 -16   10.90    3.70
   4  -1 -16   13.20    4.30
   5  -1 -16    2.10    2.00
   5  -1 -16    2.30    1.80
  -3  -2 -16  211.08   11.10
   2   2  16   11.50    3.40
   2   2  16    7.50    2.40
  -2  -2 -16   13.20    3.90
  -2  -2 -16    2.20    8.90
  -2  -2 -16    5.30    1.70
   1   2  16    5.50    6.90
   1   2  16   12.50    2.30
  -1  -2 -16   19.50    6.20
   0   2  16   -0.50    1.20
   0   2  16   -6.60    5.50
   0   2  16    1.40    1.30
   0  -2 -16    5.10    5.80
  -1   2  16  105.69   13.40
  -1   2  16   85.49    5.00
  -1   2  16   91.99    5.30
   1  -2 -16   79.89   12.40
  -2   2  16    4.70    2.30
  -2   2  16    3.80    2.20
  -2   2  16    5.90    8.10
   2  -2 -16    8.40    4.00
   2  -2 -16    6.30    2.00
   2  -2 -16    8.90    2.70
   2  -2 -16    2.70    2.80
   2  -2 -16    7.60    8.50
   3  -2 -16    3.30    2.90
   3  -2 -16    2.50    3.10
   4  -2 -16   26.70    4.80
   4  -2 -16   29.30    3.60
   4  -2 -16   33.40    4.20
   5  -2 -16    2.80    2.20
   5  -2 -16    3.50    2.10
   2   3  16    8.60    3.10
  -2  -3 -16    1.90    9.10
  -2  -3 -16    9.80    3.20
   1   3  16   18.20    2.90
   1   3  16    6.90    8.40
  -1  -3 -16   27.00    4.30
  -1  -3 -16   18.50    7.00
   0   3  16   14.70    6.90
   0   3  16   12.30    2.50
   0   3  16   17.90    2.70
   0  -3 -16   21.90    7.10
  -1   3  16  130.29    6.60
  -1   3  16  132.29    6.50
  -1   3  16  146.99   16.50
   1  -3 -16  133.19    9.20
   1  -3 -16  160.98   22.10
  -2   3  16   60.69    5.10
  -2   3  16   54.29   11.70
  -2   3  16   64.69    5.10
   2  -3 -16   74.19   14.90
   2  -3 -16   71.09    5.80
   2  -3 -16   72.09    6.90
   2  -3 -16   64.09    4.80
   3  -3 -16   77.29    6.10
   3  -3 -16   68.49    7.00
   3  -3 -16   70.99    5.20
   4  -3 -16   43.20    4.30
   4  -3 -16   45.20    4.80
   4  -3 -16   50.09    6.20
   5  -3 -16   -2.40    2.00
   5  -3 -16    1.90    2.20
   3   4  16  110.19    7.00
  -3  -4 -16  119.29    8.50
   2   4  16  167.68    8.80
  -2  -4 -16  147.09   21.80
  -2  -4 -16  158.98    9.60
   1   4  16   -1.50    2.10
   1   4  16    3.20    2.30
   1   4  16   13.80   13.70
  -1  -4 -16    0.80    6.50
  -1  -4 -16    4.00    2.00
  -1  -4 -16    1.60    3.00
   0   4  16    2.90    2.20
   0   4  16    9.40    7.10
   0  -4 -16   -1.20    1.90
   0  -4 -16   -1.20    2.20
   0  -4 -16    7.90    7.70
   0  -4 -16    0.40    1.30
  -1   4  16   84.49   13.20
  -1   4  16   91.59    5.40
  -1   4  16   78.99    5.40
   1  -4 -16   86.89    5.40
   1  -4 -16   85.99    7.50
   1  -4 -16   80.39    7.10
   1  -4 -16   74.49    5.20
   1  -4 -16   80.79   14.30
   1  -4 -16   86.19    6.00
  -2   4  16   29.90   10.00
  -2   4  16   18.70    3.20
   2  -4 -16   16.20    4.30
   2  -4 -16   17.10    3.30
   2  -4 -16   26.20    5.00
   2  -4 -16   -0.10   10.50
   2  -4 -16   22.40    3.30
   3  -4 -16    7.20    2.40
   3  -4 -16    3.70    2.70
   3  -4 -16    2.00    3.40
   3  -4 -16    2.70    2.60
   4  -4 -16    1.70    2.10
   4  -4 -16    1.90    3.00
   4  -4 -16    2.90    2.40
   5  -4 -16    1.10    2.70
   4   5  16   41.00    4.00
   3   5  16   55.69    5.60
   2   5  16  290.27   12.30
  -2  -5 -16  316.37   30.10
  -2  -5 -16  295.77   13.80
   1   5  16   44.00    5.20
  -1  -5 -16   50.29    5.40
  -1  -5 -16   49.70    6.70
   0   5  16    9.70    3.10
   0   5  16   11.20    8.50
   0  -5 -16   11.70    3.70
   0  -5 -16    6.10    2.60
   0  -5 -16    1.50    8.70
   0  -5 -16   10.60    2.60
   0  -5 -16    9.50    3.80
   0  -5 -16    5.60    2.30
  -1   5  16   -1.10    1.90
  -1   5  16    7.60    8.10
   1  -5 -16   -0.20    2.80
   1  -5 -16   -4.50   10.30
   1  -5 -16    2.00    2.10
   1  -5 -16   -0.30    2.70
   1  -5 -16   -1.80    1.90
   1  -5 -16    1.90    1.90
  -2   5  16  109.19   15.70
   2  -5 -16  106.89    6.90
   2  -5 -16  109.69    6.30
   2  -5 -16  106.69    8.50
   2  -5 -16  105.39    8.30
   3  -5 -16   10.40    3.60
   3  -5 -16   14.30    3.00
   3  -5 -16   11.80    3.70
   3  -5 -16   12.40    3.40
   4  -5 -16    6.30    2.80
   4  -5 -16    5.80    3.10
   4  -5 -16    9.80    2.70
   4   6  16   13.00    2.40
   3   6  16   -2.00    2.00
   2   6  16  237.68   11.00
  -2  -6 -16  235.08   11.90
  -1  -6 -16   46.20    6.30
  -1  -6 -16   41.60    4.60
  -1  -6 -16   54.29   29.20
   0   6  16   23.40   11.50
   0  -6 -16   14.80    4.20
   0  -6 -16   11.40    3.60
   0  -6 -16   12.60   10.60
   0  -6 -16   17.70    3.50
   0  -6 -16   15.10    2.90
  -1   6  16   21.70   10.40
   1  -6 -16    7.70    2.80
   1  -6 -16    6.90    3.20
   1  -6 -16   10.90    3.00
   1  -6 -16   10.50    3.80
   1  -6 -16   26.70   13.80
   2  -6 -16    4.30    2.10
   2  -6 -16    5.70    2.90
   2  -6 -16    5.20    3.00
   2  -6 -16    1.30    3.10
   3  -6 -16   14.30    4.10
   3  -6 -16    8.90    3.40
   3  -6 -16   11.90    2.90
   3  -6 -16   15.00    3.40
   4  -6 -16   14.80    4.80
   4  -6 -16    9.50    3.10
   4  -6 -16   16.70    5.20
   4   7  16   32.10    3.10
   3   7  16   85.19    6.10
   2   7  16   -0.90    2.20
  -2  -7 -16    0.70    2.60
   1   7  16  257.07   11.30
  -1  -7 -16  254.97   12.70
   0   7  16   33.80   15.60
   0  -7 -16   35.30    5.40
   0  -7 -16   42.90    6.40
   0  -7 -16   22.00   16.70
   0  -7 -16   40.90    5.00
   1  -7 -16   33.10    6.30
   1  -7 -16   28.10    7.80
   1  -7 -16    5.70   21.70
   2  -7 -16   64.29    7.20
   2  -7 -16   68.79    6.50
   2  -7 -16   63.99    6.80
   2  -7 -16   62.69    5.40
   3  -7 -16   54.09    6.40
   3  -7 -16   52.19    6.50
   3  -7 -16   64.99    6.00
   3  -7 -16   55.89    4.80
   4  -7 -16    3.90    2.70
   4  -7 -16    9.40    3.30
   4   8  16   29.10    2.60
   3   8  16    8.30    2.50
   2   8  16    3.80    2.60
  -2  -8 -16    1.80    3.00
   1   8  16   62.49    6.10
  -1  -8 -16   61.39    6.60
   0  -8 -16   -0.70    2.50
   0  -8 -16   -1.40    1.60
   0  -8 -16   -0.40    2.90
   1  -8 -16    4.30    3.10
   1  -8 -16    7.40    3.30
   1  -8 -16    5.60    2.90
   2  -8 -16   72.89    7.40
   2  -8 -16   77.39    7.40
   2  -8 -16   85.99    6.50
   3  -8 -16    3.60    2.90
   3  -8 -16    0.10    2.60
   3  -8 -16    1.70    3.10
   4  -8 -16    1.60    3.60
   3   9  16   -4.20    1.20
   2   9  16    0.80    2.40
   1   9  16  263.27   11.90
   0   9  16   -2.10    2.00
   0  -9 -16   -4.80    2.60
   0  -9 -16    2.30    2.60
   1  -9 -16   88.49    8.10
   1  -9 -16   87.39    7.50
   1  -9 -16   73.59    6.10
   2  -9 -16   15.30    4.40
   2  -9 -16   12.90    3.90
   2  -9 -16   12.80    3.20
   3  -9 -16   10.40    3.70
   3  -9 -16    7.50    4.10
   3  -9 -16    9.10    2.70
   4  -9 -16   -2.90    3.70
   3  10  16    2.60    1.50
   2  10  16   26.70    3.70
   1  10  16  157.68    8.20
  -1 -10 -16  147.89    8.50
   0  10  16   19.70    3.60
   0 -10 -16    9.60    4.00
   0 -10 -16   12.20    3.80
  -1  10  16    1.70    2.40
   1 -10 -16    3.50    3.70
   1 -10 -16   -0.90    2.50
  -2  10  16   -3.80    2.30
   2 -10 -16    7.50    3.80
   2 -10 -16    2.40    2.80
   2 -10 -16    6.70    3.20
   3 -10 -16   15.00    4.00
   3 -10 -16   13.20    3.50
   3  11  16   21.20    2.10
   2  11  16   -1.20    1.50
   1  11  16   12.30    2.80
  -1 -11 -16   15.40    3.60
   0  11  16   39.00    4.30
   0 -11 -16   33.60    5.00
   0 -11 -16   27.80    4.30
  -1  11  16    2.10    2.40
   1 -11 -16   -0.10    2.20
   1 -11 -16    5.80    4.00
  -2  11  16    2.90    2.50
   2 -11 -16    1.90    2.50
   2 -11 -16    4.80    3.70
   3 -11 -16    6.10    2.60
   3 -11 -16   13.90    3.70
   2  12  16   14.30    1.90
   1  12  16   27.70    3.20
   0  12  16    2.80    1.90
   0 -12 -16    1.90    2.50
   0 -12 -16    4.50    2.50
  -1  12  16    3.70    1.90
   1 -12 -16   -0.30    3.40
   1 -12 -16    2.50    2.50
   2 -12 -16   -0.50    2.30
   1  13  16    0.30    1.30
   1 -13 -16    5.80    2.70
   1 -13 -16   -1.20    1.80
   0  13 -17    2.10    1.90
  -1  12 -17   41.90    4.40
   0  12 -17    0.10    2.40
   1  12 -17   26.60    3.70
   2  12 -17   -0.50    1.80
  -2  11 -17  161.38    9.80
  -1  11 -17    8.20    3.00
   0  11 -17   16.30    3.80
   1  11 -17   17.30    4.00
   2  11 -17   -2.80    2.00
   2  11 -17    1.00    2.10
   3  11 -17   10.70    1.60
  -3  10 -17   23.60    5.60
   2 -10  17   12.20    3.80
  -1  10 -17   21.70    6.10
  -1  10 -17   19.50    3.90
   0  10 -17  107.19    8.30
   1  10 -17   26.00    4.30
   1  10 -17   28.90    5.00
   2  10 -17   25.20    4.30
   2  10 -17   27.00    3.00
   3  10 -17   -0.60    2.60
   3  10 -17    2.80    1.60
   3  -9  17   -0.80    3.20
   2  -9  17   11.20    3.50
  -1   9 -17   34.60    5.10
   0   9 -17   85.39    8.10
   1   9 -17    3.50    2.40
   2   9 -17    6.70    2.20
   2   9 -17    2.20    2.80
   3   9 -17   13.40    2.40
   3   9 -17   10.10    3.10
   4   9 -17    6.60    1.40
  -4   8 -17   15.30    4.40
   3  -8  17   16.00    4.40
   2  -8  17   42.10    5.70
   1  -8  17  264.87   12.50
  -1   8 -17  264.77   12.80
   0   8 -17   -0.70    3.00
   1   8 -17   -0.90    3.10
   1   8 -17    0.10    2.30
   2   8 -17    8.80    2.20
   2   8 -17    4.50    5.30
   3   8 -17   83.29    4.90
   3   8 -17   80.89    6.60
   3   8 -17   84.09    5.20
   4   8 -17   -0.20    1.40
   4   8 -17    0.50    1.60
  -4   7 -17   23.40    4.90
   3  -7  17    1.90    3.70
   2  -7  17   18.90    4.20
   1  -7  17  215.08   11.20
  -1   7 -17  201.68   11.30
   0   7 -17  -14.10    5.80
   0   7 -17    7.00    3.60
   1   7 -17   73.79    5.50
   1   7 -17   73.69    7.90
   2   7 -17  101.99    6.00
   2   7 -17   81.89    6.80
   2   7 -17  102.09    8.40
   3   7 -17    3.50    1.90
   3   7 -17    4.90    2.70
   3   7 -17    8.40    3.30
   4   7 -17    9.60    2.20
   4   7 -17    5.90    1.80
   4   7 -17    5.60    3.20
  -4   6 -17   79.29    8.30
   2  -6  17   26.60    4.90
   1  -6  17    8.40    2.90
   1  -6  17  -10.20   20.70
  -1   6 -17    4.40    3.40
  -1   6 -17   17.90   20.10
   0  -6  17   33.90   18.60
   0   6 -17   16.50    6.50
   0   6 -17   19.30   18.70
   0   6 -17   33.40    5.10
  -1  -6  17   -1.10   12.80
   1   6 -17   10.70    2.70
   1   6 -17    4.50    3.30
   2   6 -17   32.30    4.10
   2   6 -17   32.70    5.30
   2   6 -17   48.30    4.70
   3   6 -17    2.60    3.00
   3   6 -17    0.40    2.30
   4   6 -17   11.50    2.50
   4   6 -17    6.70    2.00
   4   6 -17    7.40    3.10
  -4   5 -17   26.30    5.20
   3  -5  17   95.09    8.00
   2  -5  17   46.80    6.50
   1  -5  17  151.68   21.90
   1  -5  17  136.29    8.90
  -1   5 -17  145.09   21.60
  -1   5 -17  157.38    9.70
   0  -5  17  337.67   12.20
   0  -5  17  347.27   12.80
   0  -5  17  326.57   25.30
   0   5 -17  313.07   18.60
   0   5 -17  318.57   14.30
  -1  -5  17  215.88   22.70
   1   5 -17  232.98   12.30
   1   5 -17  315.17   27.00
   1   5 -17  222.78    9.30
   2   5 -17   38.10    4.60
   2   5 -17   22.50   22.70
   2   5 -17   46.30    8.80
   3   5 -17   11.90    3.90
   3   5 -17   15.30    3.30
   3   5 -17   15.80    2.90
   4   5 -17    0.20    1.90
   4   5 -17    2.30    1.70
   4   5 -17   -0.20    3.00
   5   5 -17   -0.50    1.20
   5   5 -17    2.50    1.30
  -4   4 -17   29.30    5.60
   3  -4  17   16.90    4.40
   2  -4  17   75.89    6.70
  -2   4 -17   44.50   20.80
   1  -4  17   98.89   16.50
   1  -4  17   92.79    6.50
   1  -4  17   90.59    6.90
  -1   4 -17   82.49   17.40
   0  -4  17    0.00    8.60
   0  -4  17    2.60    2.30
   0  -4  17    4.00    2.50
   0   4 -17    1.90   13.70
   0   4 -17    5.50   12.00
   0   4 -17    3.30    3.00
   0   4 -17   -6.90    4.00
  -1  -4  17   28.50    6.10
  -1  -4  17   20.80    9.10
   1   4 -17   19.00    4.20
   1   4 -17   18.10    3.00
   1   4 -17   31.70   13.90
  -2  -4  17   22.40   12.10
   2   4 -17   21.80    3.70
   2   4 -17   56.89   19.10
   2   4 -17   21.70    4.80
   2   4 -17   20.10    3.50
   3   4 -17  164.48   10.30
   3   4 -17  168.88    7.90
   3   4 -17  171.98    8.70
   4   4 -17    4.10    1.90
   4   4 -17    5.00    2.30
   4   4 -17    8.10    3.20
   5   4 -17    7.90    2.40
   5   4 -17    9.90    1.80
  -4   3 -17    5.80    3.80
   3  -3  17    8.80    3.90
  -3   3 -17    7.30    5.50
   2  -3  17  132.69    8.60
  -2   3 -17  146.89   25.20
   1  -3  17    8.60    3.50
   1  -3  17    4.40    2.20
   1  -3  17    5.70   10.60
  -1   3 -17    1.40   11.70
  -1   3 -17   -5.80   11.40
   0  -3  17    2.50    2.40
   0  -3  17    0.80    1.80
   0   3 -17  -14.80    9.10
  -1  -3  17  121.49    7.10
  -1  -3  17  110.69   15.50
   1   3 -17  106.09    8.00
   1   3 -17  100.19   15.90
  -2  -3  17   21.40   12.10
   2   3 -17   17.20    3.90
   2   3 -17    7.40   13.80
   2   3 -17   15.70    3.00
   2   3 -17   20.20    3.60
   3   3 -17   10.30    3.00
   3   3 -17   18.40    3.20
   3   3 -17   17.20    4.30
   4   3 -17    1.30    2.10
   4   3 -17   -0.70    1.80
   4   3 -17    1.50    2.80
   5   3 -17    9.40    2.90
   5   3 -17   10.80    2.10
  -4   2 -17    5.10    3.50
  -3   2 -17  115.09   10.40
   2  -2  17   24.30    4.30
  -2   2 -17    8.50    4.60
  -2   2 -17   47.30   15.20
  -2   2 -17  -17.00   16.00
   1  -2  17   -1.30    9.80
   1  -2  17    3.70    2.20
  -1   2 -17   -8.20   12.30
  -1   2 -17   -9.30    3.40
  -1   2 -17   -3.40    9.40
   0  -2  17   25.00    3.40
   0  -2  17   24.80    3.50
   0  -2  17   19.80    7.70
   0   2 -17   12.70    8.50
  -1  -2  17  121.19   16.70
  -1  -2  17  104.79    5.50
  -1  -2  17  100.49    6.00
   1   2 -17   91.59    7.50
   1   2 -17   78.19   13.90
  -2  -2  17   -0.70    3.00
  -2  -2  17    7.90   10.40
   2   2 -17   -1.00    2.30
   2   2 -17   -2.20   10.10
   2   2 -17   -0.40    1.80
   2   2 -17   -1.30    2.50
   3   2 -17    0.70    1.90
   3   2 -17   -0.70    2.20
   3   2 -17   -0.20    2.90
   4   2 -17    5.90    2.60
   4   2 -17    6.40    2.40
   4   2 -17    6.00    3.40
   5   2 -17    0.00    1.60
   5   2 -17    2.20    1.70
  -4   1 -17   26.00    4.60
  -3   1 -17  140.99   10.30
  -2   1 -17   19.10   19.90
  -2   1 -17    8.50    4.60
  -2   1 -17   18.90   12.60
   1  -1  17    3.20    1.90
   1  -1  17    9.20    8.60
  -1   1 -17   -3.50    3.10
  -1   1 -17   -2.60    7.70
   0  -1  17   73.29   12.00
   0  -1  17   71.79    4.50
   0  -1  17   74.79    4.80
   0   1 -17   75.39   12.30
  -1  -1  17   52.09    4.80
  -1  -1  17   44.70    4.10
  -1  -1  17   54.79   17.60
   1   1 -17   42.30   10.20
  -2  -1  17   10.80    8.90
  -2  -1  17    0.30    2.30
   2   1 -17   -3.90    2.00
   2   1 -17    1.10    1.90
   2   1 -17    1.30    2.70
   2   1 -17    4.00   11.10
   3   1 -17   84.09    7.70
   3   1 -17   71.99    5.40
   3   1 -17   82.99    6.30
   4   1 -17   -1.00    2.70
   4   1 -17   -1.20    1.60
   4   1 -17    2.10    2.30
   5   1 -17   13.40    2.40
   5   1 -17   15.30    2.20
  -4   0 -17    1.20    2.40
  -3   0 -17   10.40    3.90
  -2   0 -17   -8.20    9.80
  -2   0 -17    1.80    3.00
   1   0  17  171.48    8.10
  -1   0 -17  181.68   10.50
  -1   0 -17  174.68   17.10
   0   0  17   -3.00    1.30
   0   0  17    0.40    1.20
   0   0  17   19.00    8.10
   0   0 -17    1.00    6.10
  -1   0  17   10.30    2.30
  -1   0  17    5.10    6.40
  -1   0  17    7.40    2.30
   1   0 -17   10.70    8.80
  -2   0  17   -1.30    2.10
  -2   0  17   -1.20    8.50
   2   0 -17   13.60   10.60
   2   0 -17    0.80    2.70
   2   0 -17    3.50    2.00
   2   0 -17    1.10    2.40
   3   0 -17   57.19    5.50
   3   0 -17   57.69    4.80
   3   0 -17   59.29    6.90
   4   0 -17   -0.80    1.70
   4   0 -17    2.10    2.40
   4   0 -17   -3.80    2.70
   5   0 -17   13.40    2.30
   5   0 -17   13.50    2.20
  -4  -1 -17   32.30    5.20
  -3  -1 -17  145.79    9.60
  -2  -1 -17   17.80   10.90
  -2  -1 -17   12.70    4.10
   1   1  17   -3.10    8.60
   1   1  17    3.60    1.90
  -1  -1 -17    6.10    2.90
  -1  -1 -17    1.00    5.70
   0   1  17   70.19    4.20
   0   1  17   69.99    4.70
   0   1  17   76.99   11.60
   0  -1 -17   78.99   12.40
  -1   1  17   75.49   18.30
  -1   1  17   49.10    3.90
  -1   1  17   41.30    3.70
   1  -1 -17   50.99   14.70
  -2   1  17   -1.40    1.90
  -2   1  17    4.90    9.20
   2  -1 -17   -1.70    3.90
   2  -1 -17    2.20    9.80
   2  -1 -17   -1.20    2.00
   2  -1 -17    0.90    2.50
   2  -1 -17    0.20    2.00
   3  -1 -17   80.59    6.20
   3  -1 -17   76.99    7.60
   3  -1 -17   81.09    5.50
   4  -1 -17   -2.90    1.70
   4  -1 -17    1.20    2.70
   4  -1 -17    3.80    2.40
   5  -1 -17   13.80    2.30
   5  -1 -17   10.40    2.30
  -3  -2 -17  122.59    8.60
   2   2  17   17.90    3.80
  -2  -2 -17    3.90    8.80
  -2  -2 -17   19.20    4.30
   1   2  17    5.70    8.90
   1   2  17    1.70    1.60
  -1  -2 -17    3.00    6.50
  -1  -2 -17    2.70    2.60
   0   2  17   24.50    3.40
   0   2  17   29.20    9.10
   0   2  17   17.00    2.50
   0  -2 -17   19.80    8.10
  -1   2  17   93.59   13.30
  -1   2  17  104.09    5.70
  -1   2  17   91.89    5.60
   1  -2 -17   99.49    8.10
   1  -2 -17  109.99   15.60
   1  -2 -17   85.99    6.00
  -2   2  17    1.90    2.40
  -2   2  17   21.70   10.10
  -2   2  17   -1.80    2.10
   2  -2 -17   28.30   11.50
   2  -2 -17    4.50    2.00
   2  -2 -17    4.40    2.60
   2  -2 -17   -1.20    2.50
   3  -2 -17   -0.90    2.20
   3  -2 -17   -1.50    2.70
   3  -2 -17    3.40    2.00
   4  -2 -17    7.90    2.30
   4  -2 -17    6.90    3.30
   4  -2 -17    5.90    2.60
   5  -2 -17    2.70    1.80
   5  -2 -17   -0.50    1.90
   3   3  17    1.10    2.60
  -3  -3 -17   14.40    3.90
   2   3  17  139.19    8.00
  -2  -3 -17  142.39    9.20
  -2  -3 -17  161.78   23.00
   1   3  17    5.90    2.20
  -1  -3 -17   11.30    8.10
  -1  -3 -17    8.90    4.20
  -1  -3 -17   16.70    3.00
   0   3  17    0.40    7.60
   0   3  17    1.90    1.60
   0   3  17   -0.70    1.50
   0  -3 -17   -2.50    2.00
   0  -3 -17   -0.90    7.60
   0  -3 -17    2.20    2.40
  -1   3  17   95.79    6.00
  -1   3  17  111.09   15.50
  -1   3  17  113.29    6.00
   1  -3 -17   99.19    7.80
   1  -3 -17   94.49   15.00
   1  -3 -17  101.39    7.70
   1  -3 -17   96.39    6.40
   1  -3 -17  103.19    5.90
  -2   3  17   14.00    3.30
  -2   3  17    9.50    9.50
   2  -3 -17   17.20    3.20
   2  -3 -17   17.60    4.40
   2  -3 -17   13.70    3.70
   2  -3 -17   25.10    4.10
   2  -3 -17    2.30   10.70
   3  -3 -17   16.80    3.20
   3  -3 -17   14.70    4.30
   3  -3 -17   14.30    3.20
   4  -3 -17    4.70    2.50
   4  -3 -17   -0.70    2.60
   4  -3 -17    1.90    2.10
   5  -3 -17   11.30    2.30
[truncated: 106,710 more chars]
